# Supplementary material for: The Oviductal Extracellular Vesicles’ RNA Cargo Regulates the Bovine Embryonic Transcriptome
Source: Int J Mol Sci. 2020 Feb 14;21(4):1303. doi: 10.3390/ijms21041303 (PMC7072903; doi:10.3390/ijms21041303)
Supplement: Supplementary file 1 [file ijms-21-01303-s001.zip]

Archive with 5 entries (4 files):
- Bauersachs et al. Supplementary data S1.xlsx
- __MACOSX/
- __MACOSX/._Bauersachs et al. Supplementary data S1.xlsx
- Bauersachs et al. Supplementary Data S2.xlsx
- __MACOSX/._Bauersachs et al. Supplementary Data S2.xlsx
