# Supplementary material for: The Oviductal Extracellular Vesicles’ RNA Cargo Regulates the Bovine Embryonic Transcriptome
Source: Int J Mol Sci. 2020 Feb 14;21(4):1303. doi: 10.3390/ijms21041303 (PMC7072903; doi:10.3390/ijms21041303)
Supplement: Supplementary file 1 [file ijms-21-01303-s001.zip › Bauersachs et al. Supplementary data S1.xlsx]

## Sheet: 1.AllmRNA_Emb
Bta gene ID	Bta symbol	Description	Chr.	Gene type	Hsa gene ID	Hsa symbol	Description	Chr.
112441711	LOC112441711	small nucleolar RNA SNORD15	15	snoRNA	6079	SNORD15A	small nucleolar RNA, C/D box 15A	11
104976804	LOC104976804	uncharacterized LOC104976804	29	ncRNA	283131	NEAT1	nuclear paraspeckle assembly transcript 1	11
100126828	RMRP	RNA component of mitochondrial RNA processing endoribonuclease	8	ncRNA	6023	RMRP	RNA component of mitochondrial RNA processing endoribonuclease	9
540705	ETNK1	ethanolamine kinase 1	5	protein-coding	55500	ETNK1	ethanolamine kinase 1	12
112443528	LOC112443528	5S ribosomal RNA	22	rRNA	100169768	RNA5S17	RNA, 5S ribosomal 17	1
112448304	LOC112448304	small nucleolar RNA SNORA63	1	snoRNA	6043	SNORA63	small nucleolar RNA, H/ACA box 63	3
112442110	LOC112442110	U4 spliceosomal RNA	17	snRNA	26834	RNU4-2	RNA, U4 small nuclear 2	12
781612	LOC781612	40S ribosomal protein S4, X isoform-like	3	pseudo	6191	RPS4X	ribosomal protein S4 X-linked	X
112443631	LOC112443631	small nucleolar RNA SNORA73 family	2	snoRNA	6080	SNORA73A	small nucleolar RNA, H/ACA box 73A	1
614588	DNAJB9	DnaJ heat shock protein family (Hsp40) member B9	4	protein-coding	4189	DNAJB9	DnaJ heat shock protein family (Hsp40) member B9	7
508193	SLC39A8	solute carrier family 39 member 8	6	protein-coding	64116	SLC39A8	solute carrier family 39 member 8	4
112442787	LOC112442787	U8 small nucleolar RNA	19	snoRNA	727676	SNORD118	small nucleolar RNA, C/D box 118	17
538903	SIGMAR1	sigma non-opioid intracellular receptor 1	8	protein-coding	10280	SIGMAR1	sigma non-opioid intracellular receptor 1	9
509251	S100A5	S100 calcium binding protein A5	3	protein-coding	6276	S100A5	S100 calcium binding protein A5	1
512700	FLT3	fms related tyrosine kinase 3	12	protein-coding	2322	FLT3	fms related tyrosine kinase 3	13
515465	MRPL58	mitochondrial ribosomal protein L58	19	protein-coding	3396	MRPL58	mitochondrial ribosomal protein L58	17
379035	TERC	telomerase RNA component	1	ncRNA	7012	TERC	telomerase RNA component	3
112442111	LOC112442111	U4 spliceosomal RNA	17	snRNA	26834	RNU4-2	RNA, U4 small nuclear 2	12
533851	PDLIM7	PDZ and LIM domain 7	7	protein-coding	9260	PDLIM7	PDZ and LIM domain 7	5
112444539	LOC112444539	5S ribosomal RNA	26	rRNA	100169768	RNA5S17	RNA, 5S ribosomal 17	1
784738	LOC784738	40S ribosomal protein S12 pseudogene	26	pseudo	6206	RPS12	ribosomal protein S12	6
508844	MKLN1	muskelin 1	4	protein-coding	4289	MKLN1	muskelin 1	7
512320	NUDT16	nudix hydrolase 16	1	protein-coding	131870	NUDT16	nudix hydrolase 16	3
338044	SLC38A2	solute carrier family 38 member 2	5	protein-coding	54407	SLC38A2	solute carrier family 38 member 2	12
537963	STXBP4	syntaxin binding protein 4	19	protein-coding	252983	STXBP4	syntaxin binding protein 4	17
615854	NSMF	NMDA receptor synaptonuclear signaling and neuronal migration factor	11	protein-coding	26012	NSMF	NMDA receptor synaptonuclear signaling and neuronal migration factor	9
508023	DOCK6	dedicator of cytokinesis 6	7	protein-coding	57572	DOCK6	dedicator of cytokinesis 6	19
507526	CDH17	cadherin 17	14	protein-coding	1015	CDH17	cadherin 17	8
282016	PSMD4	proteasome 26S subunit, non-ATPase 4	3	protein-coding	5710	PSMD4	proteasome 26S subunit, non-ATPase 4	1
518850	SUSD1	sushi domain containing 1	8	protein-coding	64420	SUSD1	sushi domain containing 1	9
536741	MME	membrane metalloendopeptidase	1	protein-coding	4311	MME	membrane metalloendopeptidase	3
512171	ADAMTS1	ADAM metallopeptidase with thrombospondin type 1 motif 1	1	protein-coding	9510	ADAMTS1	ADAM metallopeptidase with thrombospondin type 1 motif 1	21
788801	LOC788801	ferritin light chain	23	protein-coding	2512	FTL	ferritin light chain	19
536760	DENND4C	DENN domain containing 4C	8	protein-coding	55667	DENND4C	DENN domain containing 4C	9
507447	RNF126	ring finger protein 126	7	protein-coding	55658	RNF126	ring finger protein 126	19
539633	HLTF	helicase like transcription factor	1	protein-coding	6596	HLTF	helicase like transcription factor	3
100313148	MIR2332	microRNA 2332	19	ncRNA	677833	SNORA54	small nucleolar RNA, H/ACA box 54	11
112447196	LOC112447196	U1 spliceosomal RNA	6	snRNA	26871	RNU1-1	RNA, U1 small nuclear 1	1
512354	WDR47	WD repeat domain 47	3	protein-coding	22911	WDR47	WD repeat domain 47	1
506480	KRT18	keratin 18	5	protein-coding	3875	KRT18	keratin 18	12
286793	PRDX2	peroxiredoxin 2	7	protein-coding	7001	PRDX2	peroxiredoxin 2	19
539035	RNF13	ring finger protein 13	1	protein-coding	11342	RNF13	ring finger protein 13	3
533484	DHX40	DEAH-box helicase 40	19	protein-coding	79665	DHX40	DEAH-box helicase 40	17
509469	MRPL52	mitochondrial ribosomal protein L52	10	protein-coding	122704	MRPL52	mitochondrial ribosomal protein L52	14
618250	S100A14	S100 calcium binding protein A14	3	protein-coding	57402	S100A14	S100 calcium binding protein A14	1
515333	LOC515333	multidrug resistance-associated protein 4	12	protein-coding	10257	ABCC4	ATP binding cassette subfamily C member 4	13
615666	MRPL57	mitochondrial ribosomal protein L57	12	protein-coding	78988	MRPL57	mitochondrial ribosomal protein L57	13
540583	RAB30	RAB30, member RAS oncogene family	29	protein-coding	27314	RAB30	RAB30, member RAS oncogene family	11
112448920	LOC112448920	small nucleolar RNA SNORD53/SNORD92	11	snoRNA	109617012	SNORD53B	small nucleolar RNA, C/D box 53B	2
513154	APLP1	amyloid beta precursor like protein 1	18	protein-coding	333	APLP1	amyloid beta precursor like protein 1	19
112443666	LOC112443666	small nucleolar RNA SNORD70	2	snoRNA	692110	SNORD70	small nucleolar RNA, C/D box 70	2
112443674	LOC112443674	small nucleolar RNA SNORD11	2	snoRNA	692058	SNORD11	small nucleolar RNA, C/D box 11	2
112446104	LOC112446104	small nucleolar RNA SNORD46	3	snoRNA	94161	SNORD46	small nucleolar RNA, C/D box 46	1
513453	TALDO1	transaldolase 1	29	protein-coding	6888	TALDO1	transaldolase 1	11
539084	SLC5A11	solute carrier family 5 member 11	25	protein-coding	115584	SLC5A11	solute carrier family 5 member 11	16
538523	NFAT5	nuclear factor of activated T cells 5	18	protein-coding	10725	NFAT5	nuclear factor of activated T cells 5	16
541264	ZNF292	zinc finger protein 292	9	protein-coding	23036	ZNF292	zinc finger protein 292	6
539067	LRIF1	ligand dependent nuclear receptor interacting factor 1	3	protein-coding	55791	LRIF1	ligand dependent nuclear receptor interacting factor 1	1
538951	NANOG	Nanog homeobox	5	protein-coding	79923	NANOG	Nanog homeobox	12
515269	SPG7	SPG7, paraplegin matrix AAA peptidase subunit	18	protein-coding	6687	SPG7	SPG7, paraplegin matrix AAA peptidase subunit	16
101906565	LOC101906565	thymosin beta-4 pseudogene	1	pseudo	7114	TMSB4X	thymosin beta 4 X-linked	X
526370	LENG8	leukocyte receptor cluster member 8	18	protein-coding	114823	LENG8	leukocyte receptor cluster member 8	19
781355	NEK7	NIMA related kinase 7	16	protein-coding	140609	NEK7	NIMA related kinase 7	1
101902037	LOC101902037	uncharacterized LOC101902037	19	ncRNA	105376843	SNHG25	small nucleolar RNA host gene 25	16
504474	STT3B	STT3B, catalytic subunit of the oligosaccharyltransferase complex	22	protein-coding	201595	STT3B	STT3B, catalytic subunit of the oligosaccharyltransferase complex	3
112441710	LOC112441710	small nucleolar RNA SNORD15	15	snoRNA	114599	SNORD15B	small nucleolar RNA, C/D box 15B	11
112443250	LOC112443250	5S ribosomal RNA	21	rRNA	100169757	RNA5S6	RNA, 5S ribosomal 6	1
508954	SORD	sorbitol dehydrogenase	10	protein-coding	6652	SORD	sorbitol dehydrogenase	15
519474	TERF1	telomeric repeat binding factor 1	14	protein-coding	7013	TERF1	telomeric repeat binding factor 1	8
615146	SOCS6	suppressor of cytokine signaling 6	24	protein-coding	9306	SOCS6	suppressor of cytokine signaling 6	18
506908	CLIP2	CAP-Gly domain containing linker protein 2	25	protein-coding	7461	CLIP2	CAP-Gly domain containing linker protein 2	7
523461	LOC523461	zinc finger protein 805	18	protein-coding	9422	ZNF264	zinc finger protein 264	19
509827	ATF2	activating transcription factor 2	2	protein-coding	1386	ATF2	activating transcription factor 2	2
535030	TNKS	tankyrase	27	protein-coding	8658	TNKS	tankyrase	8
516004	MRPS26	mitochondrial ribosomal protein S26	13	protein-coding	64949	MRPS26	mitochondrial ribosomal protein S26	20
112442854	LOC112442854	U2 spliceosomal RNA	19	snRNA	6066	RNU2-1	RNA, U2 small nuclear 1	17
507309	VAMP8	vesicle associated membrane protein 8	11	protein-coding	8673	VAMP8	vesicle associated membrane protein 8	2
282126	YWHAH	tyrosine 3-monooxygenase/tryptophan 5-monooxygenase activation protein eta	17	protein-coding	7533	YWHAH	tyrosine 3-monooxygenase/tryptophan 5-monooxygenase activation protein eta	22
523847	CHMP2A	charged multivesicular body protein 2A	18	protein-coding	27243	CHMP2A	charged multivesicular body protein 2A	19
510951	SLC39A4	solute carrier family 39 member 4	14	protein-coding	55630	SLC39A4	solute carrier family 39 member 4	8
507484	SPINT2	serine peptidase inhibitor, Kunitz type 2	18	protein-coding	10653	SPINT2	serine peptidase inhibitor, Kunitz type 2	19
781022	LOC781022	ferritin heavy chain pseudogene	X	pseudo	2495	FTH1	ferritin heavy chain 1	11
517087	RNH1	ribonuclease/angiogenin inhibitor 1	29	protein-coding	6050	RNH1	ribonuclease/angiogenin inhibitor 1	11
514255	SLC20A1	solute carrier family 20 member 1	11	protein-coding	6574	SLC20A1	solute carrier family 20 member 1	2
512072	PTPRF	protein tyrosine phosphatase, receptor type F	3	protein-coding	5792	PTPRF	protein tyrosine phosphatase, receptor type F	1
529230	CEP170	centrosomal protein 170	16	protein-coding	9859	CEP170	centrosomal protein 170	1
513587	CREBRF	CREB3 regulatory factor	20	protein-coding	153222	CREBRF	CREB3 regulatory factor	5
338063	NDUFA7	NADH:ubiquinone oxidoreductase subunit A7	7	protein-coding	4701	NDUFA7	NADH:ubiquinone oxidoreductase subunit A7	19
531359	GOLPH3	golgi phosphoprotein 3	20	protein-coding	64083	GOLPH3	golgi phosphoprotein 3	5
616217	RYBP	RING1 and YY1 binding protein	22	protein-coding	23429	RYBP	RING1 and YY1 binding protein	3
535038	TMEM147	transmembrane protein 147	18	protein-coding	10430	TMEM147	transmembrane protein 147	19
512798	EPHA2	EPH receptor A2	2	protein-coding	1969	EPHA2	EPH receptor A2	1
540423	MPZL2	myelin protein zero like 2	15	protein-coding	10205	MPZL2	myelin protein zero like 2	11
281040	CAV1	caveolin 1	4	protein-coding	857	CAV1	caveolin 1	7
531984	EEF2KMT	eukaryotic elongation factor 2 lysine methyltransferase	25	protein-coding	196483	EEF2KMT	eukaryotic elongation factor 2 lysine methyltransferase	16
512310	NDFIP2	Nedd4 family interacting protein 2	12	protein-coding	54602	NDFIP2	Nedd4 family interacting protein 2	13
613629	SIRT1	sirtuin 1	28	protein-coding	23411	SIRT1	sirtuin 1	10
101907335	LOC101907335	antigen WC1.1-like	5	protein-coding	283316	CD163L1	CD163 molecule like 1	12
508714	TSR3	TSR3, acp transferase ribosome maturation factor	25	protein-coding	115939	TSR3	TSR3, acp transferase ribosome maturation factor	16
112448940	LOC112448940	small nucleolar RNA U13	11	snoRNA	692084	SNORD13	small nucleolar RNA, C/D box 13	8
535202	SLCO5A1	solute carrier organic anion transporter family member 5A1	14	protein-coding	81796	SLCO5A1	solute carrier organic anion transporter family member 5A1	8
506521	MRPL41	mitochondrial ribosomal protein L41	11	protein-coding	64975	MRPL41	mitochondrial ribosomal protein L41	9
539347	TMEM263	transmembrane protein 263	5	protein-coding	90488	TMEM263	transmembrane protein 263	12
541113	LRRC2	leucine rich repeat containing 2	22	protein-coding	79442	LRRC2	leucine rich repeat containing 2	3
533187	BBX	BBX, HMG-box containing	1	protein-coding	56987	BBX	BBX, HMG-box containing	3
534319	NID1	nidogen 1	28	protein-coding	4811	NID1	nidogen 1	1
524925	TTK	TTK protein kinase	9	protein-coding	7272	TTK	TTK protein kinase	6
112442840	LOC112442840	small nucleolar RNA SNORD10	19	snoRNA	652966	SNORD10	small nucleolar RNA, C/D box 10	17
616937	KIAA2026	KIAA2026 ortholog	8	protein-coding	158358	KIAA2026	KIAA2026	9
510968	FIBP	FGF1 intracellular binding protein	29	protein-coding	9158	FIBP	FGF1 intracellular binding protein	11
510082	PRPH	peripherin	5	protein-coding	5630	PRPH	peripherin	12
317721	MFAP3	microfibril associated protein 3	7	protein-coding	4238	MFAP3	microfibril associated protein 3	5
112446862	LOC112446862	small nucleolar RNA SNORA23	5	snoRNA	677808	SNORA23	small nucleolar RNA, H/ACA box 23	11
508291	HIP1R	huntingtin interacting protein 1 related	17	protein-coding	9026	HIP1R	huntingtin interacting protein 1 related	12
618702	RPL28	ribosomal protein L28	18	protein-coding	6158	RPL28	ribosomal protein L28	19
521549	ZFP69	ZFP69 zinc finger protein	3	protein-coding	339559	ZFP69	ZFP69 zinc finger protein	1
618357	MRPS34	mitochondrial ribosomal protein S34	25	protein-coding	65993	MRPS34	mitochondrial ribosomal protein S34	16
515854	SGK1	serum/glucocorticoid regulated kinase 1	9	protein-coding	6446	SGK1	serum/glucocorticoid regulated kinase 1	6
100295800	COX17	cytochrome c oxidase copper chaperone COX17	1	protein-coding	10063	COX17	cytochrome c oxidase copper chaperone COX17	3
512915	ZBTB17	zinc finger and BTB domain containing 17	16	protein-coding	7709	ZBTB17	zinc finger and BTB domain containing 17	1
508660	DDX46	DEAD-box helicase 46	7	protein-coding	9879	DDX46	DEAD-box helicase 46	5
785503	LOC785503	AP-2 complex subunit mu-like	28	protein-coding	1173	AP2M1	adaptor related protein complex 2 subunit mu 1	3
100336940	SPTLC3	serine palmitoyltransferase long chain base subunit 3	13	protein-coding	55304	SPTLC3	serine palmitoyltransferase long chain base subunit 3	20
516565	CLMP	CXADR like membrane protein	15	protein-coding	79827	CLMP	CXADR like membrane protein	11
338084	NDUFA13	NADH:ubiquinone oxidoreductase subunit A13	7	protein-coding	51079	NDUFA13	NADH:ubiquinone oxidoreductase subunit A13	19
112442429	LOC112442429	small nucleolar RNA SNORA46	18	snoRNA	677827	SNORA46	small nucleolar RNA, H/ACA box 46	16
100138517	NUP62	nucleoporin 62	18	protein-coding	23636	NUP62	nucleoporin 62	19
618084	QDPR	quinoid dihydropteridine reductase	6	protein-coding	5860	QDPR	quinoid dihydropteridine reductase	4
112443502	LOC112443502	uncharacterized LOC112443502	2	protein-coding	105376938	LOC105376938	uncharacterized LOC105376938	3
540258	RBM25	RNA binding motif protein 25	10	protein-coding	58517	RBM25	RNA binding motif protein 25	14
282462	MEA1	male-enhanced antigen 1	23	protein-coding	4201	MEA1	male-enhanced antigen 1	6
535998	EPS15	epidermal growth factor receptor pathway substrate 15	3	protein-coding	2060	EPS15	epidermal growth factor receptor pathway substrate 15	1
539573	MEIS2	Meis homeobox 2	10	protein-coding	4212	MEIS2	Meis homeobox 2	15
523239	ZC3HAV1L	zinc finger CCCH-type containing, antiviral 1 like	4	protein-coding	92092	ZC3HAV1L	zinc finger CCCH-type containing, antiviral 1 like	7
767981	SEM1	SEM1, 26S proteasome complex subunit	4	protein-coding	7979	SEM1	SEM1, 26S proteasome complex subunit	7
615251	TMA7	translation machinery associated 7 homolog	22	protein-coding	51372	TMA7	translation machinery associated 7 homolog	3
536020	CACHD1	cache domain containing 1	3	protein-coding	57685	CACHD1	cache domain containing 1	1
519311	PTPDC1	protein tyrosine phosphatase domain containing 1	8	protein-coding	138639	PTPDC1	protein tyrosine phosphatase domain containing 1	9
509630	KIAA1958	KIAA1958	8	protein-coding	158405	KIAA1958	KIAA1958	9
540766	SP3	Sp3 transcription factor	2	protein-coding	6670	SP3	Sp3 transcription factor	2
536553	AP2S1	adaptor related protein complex 2 subunit sigma 1	18	protein-coding	1175	AP2S1	adaptor related protein complex 2 subunit sigma 1	19
511306	POP1	POP1 homolog, ribonuclease P/MRP subunit	14	protein-coding	10940	POP1	POP1 homolog, ribonuclease P/MRP subunit	8
104968459	OTUD1	OTU deubiquitinase 1	13	protein-coding	220213	OTUD1	OTU deubiquitinase 1	10
505089	SEC24A	SEC24 homolog A, COPII coat complex component	7	protein-coding	10802	SEC24A	SEC24 homolog A, COPII coat complex component	5
286838	NDST2	N-deacetylase and N-sulfotransferase 2	28	protein-coding	8509	NDST2	N-deacetylase and N-sulfotransferase 2	10
112443648	LOC112443648	small nucleolar RNA SNORA16B/SNORA16A family	2	snoRNA	692073	SNORA16A	small nucleolar RNA, H/ACA box 16A	1
107132395	LOC107132395	60S ribosomal protein L23a pseudogene	4	pseudo	6147	RPL23A	ribosomal protein L23a	17
444880	PAM16	presequence translocase associated motor 16	25	protein-coding	51025	PAM16	presequence translocase associated motor 16	16
112445209	LOC112445209	5S ribosomal RNA	X	pseudo	100169751	RNA5S1	RNA, 5S ribosomal 1	1
112446131	LOC112446131	U1 spliceosomal RNA	3	snRNA	26871	RNU1-1	RNA, U1 small nuclear 1	1
540532	ZBTB44	zinc finger and BTB domain containing 44	29	protein-coding	29068	ZBTB44	zinc finger and BTB domain containing 44	11
511451	CAB39	calcium binding protein 39	2	protein-coding	51719	CAB39	calcium binding protein 39	2
782419	ZNF703	zinc finger protein 703	27	protein-coding	80139	ZNF703	zinc finger protein 703	8
520104	LOC520104	zinc finger protein 709-like	7	protein-coding	163051	ZNF709	zinc finger protein 709	19
282132	ADAM10	ADAM metallopeptidase domain 10	10	protein-coding	102	ADAM10	ADAM metallopeptidase domain 10	15
281148	ETS2	ETS proto-oncogene 2, transcription factor	1	protein-coding	2114	ETS2	ETS proto-oncogene 2, transcription factor	21
281530	THBS1	thrombospondin 1	10	protein-coding	7057	THBS1	thrombospondin 1	15
514291	EMILIN2	elastin microfibril interfacer 2	24	protein-coding	84034	EMILIN2	elastin microfibril interfacer 2	18
538742	MIER1	MIER1 transcriptional regulator	3	protein-coding	57708	MIER1	MIER1 transcriptional regulator	1
613851	SLC30A7	solute carrier family 30 member 7	3	protein-coding	148867	SLC30A7	solute carrier family 30 member 7	1
538624	FRS2	fibroblast growth factor receptor substrate 2	5	protein-coding	10818	FRS2	fibroblast growth factor receptor substrate 2	12
407231	MEF2A	myocyte enhancer factor 2A	21	protein-coding	4205	MEF2A	myocyte enhancer factor 2A	15
614425	ABHD17A	abhydrolase domain containing 17A	7	protein-coding	81926	ABHD17A	abhydrolase domain containing 17A	19
100034674	BEX3	brain expressed X-linked 3	X	protein-coding	27018	BEX3	brain expressed X-linked 3	X
100847700	LOC100847700	cytochrome c	11	protein-coding	54205	CYCS	cytochrome c, somatic	7
535820	EIF2AK3	eukaryotic translation initiation factor 2 alpha kinase 3	11	protein-coding	9451	EIF2AK3	eukaryotic translation initiation factor 2 alpha kinase 3	2
100141266	LOC100141266	tubulin alpha-1C chain-like	5	protein-coding	84790	TUBA1C	tubulin alpha 1c	12
280795	FOS	Fos proto-oncogene, AP-1 transcription factor subunit	10	protein-coding	2353	FOS	Fos proto-oncogene, AP-1 transcription factor subunit	14
506990	PPDPF	pancreatic progenitor cell differentiation and proliferation factor	13	protein-coding	79144	PPDPF	pancreatic progenitor cell differentiation and proliferation factor	20
529416	FLRT3	fibronectin leucine rich transmembrane protein 3	13	protein-coding	23767	FLRT3	fibronectin leucine rich transmembrane protein 3	20
510492	ROGDI	rogdi atypical leucine zipper	25	protein-coding	79641	ROGDI	rogdi atypical leucine zipper	16
100297758	HIST2H2AA4	histone cluster 2, H2aa4	3	protein-coding	723790	HIST2H2AA4	histone cluster 2 H2A family member a4	1
338053	ATP5MC1	ATP synthase membrane subunit c locus 1	19	protein-coding	516	ATP5MC1	ATP synthase membrane subunit c locus 1	17
616030	RNF167	ring finger protein 167	19	protein-coding	26001	RNF167	ring finger protein 167	17
511417	SHOC2	SHOC2, leucine rich repeat scaffold protein	26	protein-coding	8036	SHOC2	SHOC2, leucine rich repeat scaffold protein	10
512780	ARL13A	ADP ribosylation factor like GTPase 13A	X	protein-coding	392509	ARL13A	ADP ribosylation factor like GTPase 13A	X
541291	NAPEPLD	N-acyl phosphatidylethanolamine phospholipase D	4	protein-coding	222236	NAPEPLD	N-acyl phosphatidylethanolamine phospholipase D	7
615178	RPS21	ribosomal protein S21	13	protein-coding	6227	RPS21	ribosomal protein S21	20
521240	WDR75	WD repeat domain 75	2	protein-coding	84128	WDR75	WD repeat domain 75	2
407183	PFKFB3	6-phosphofructo-2-kinase/fructose-2,6-biphosphatase 3	13	protein-coding	5209	PFKFB3	6-phosphofructo-2-kinase/fructose-2,6-biphosphatase 3	10
507820	SENP7	SUMO specific peptidase 7	1	protein-coding	57337	SENP7	SUMO specific peptidase 7	3
509540	METTL22	methyltransferase like 22	25	protein-coding	79091	METTL22	methyltransferase like 22	16
767908	RPL39	ribosomal protein L39	X	protein-coding	6170	RPL39	ribosomal protein L39	X
781153	ABHD17B	abhydrolase domain containing 17B	8	protein-coding	51104	ABHD17B	abhydrolase domain containing 17B	9
768327	RPL36	ribosomal protein L36	7	protein-coding	25873	RPL36	ribosomal protein L36	19
112443643	LOC112443643	small nucleolar RNA SNORD103/SNORD85	2	snoRNA	692235	SNORD103B	small nucleolar RNA, C/D box 103B	1
513530	OXSM	3-oxoacyl-ACP synthase, mitochondrial	27	protein-coding	54995	OXSM	3-oxoacyl-ACP synthase, mitochondrial	3
404161	NDUFB11	NADH:ubiquinone oxidoreductase subunit B11	X	protein-coding	54539	NDUFB11	NADH:ubiquinone oxidoreductase subunit B11	X
535981	CLPP	caseinolytic mitochondrial matrix peptidase proteolytic subunit	7	protein-coding	8192	CLPP	caseinolytic mitochondrial matrix peptidase proteolytic subunit	19
616786	TMF1	TATA element modulatory factor 1	22	protein-coding	7110	TMF1	TATA element modulatory factor 1	3
534450	LRP5	LDL receptor related protein 5	29	protein-coding	4041	LRP5	LDL receptor related protein 5	11
505907	HSPA13	heat shock protein family A (Hsp70) member 13	1	protein-coding	6782	HSPA13	heat shock protein family A (Hsp70) member 13	21
615098	RPP30	ribonuclease P/MRP subunit p30	26	protein-coding	10556	RPP30	ribonuclease P/MRP subunit p30	10
508628	LOC508628	ribosomal protein S6 pseudogene	2	pseudo	6194	RPS6	ribosomal protein S6	9
538498	ZZZ3	zinc finger ZZ-type containing 3	3	protein-coding	26009	ZZZ3	zinc finger ZZ-type containing 3	1
508040	WASHC5	WASH complex subunit 5	14	protein-coding	9897	WASHC5	WASH complex subunit 5	8
539998	FBXO33	F-box protein 33	21	protein-coding	254170	FBXO33	F-box protein 33	14
613695	C9H6orf203	chromosome 9 C6orf203 homolog	9	protein-coding	51250	C6orf203	chromosome 6 open reading frame 203	6
615465	TSTD1	thiosulfate sulfurtransferase like domain containing 1	3	protein-coding	100131187	TSTD1	thiosulfate sulfurtransferase like domain containing 1	1
768242	ABHD12	abhydrolase domain containing 12	13	protein-coding	26090	ABHD12	abhydrolase domain containing 12	20
100297935	TMEM132D	transmembrane protein 132D	17	protein-coding	121256	TMEM132D	transmembrane protein 132D	12
504687	CXHXorf56	chromosome X CXorf56 homolog	X	protein-coding	63932	CXorf56	chromosome X open reading frame 56	X
613372	NAA25	N(alpha)-acetyltransferase 25, NatB auxiliary subunit	17	protein-coding	80018	NAA25	N(alpha)-acetyltransferase 25, NatB auxiliary subunit	12
112443339	LOC112443339	U1 spliceosomal RNA	21	snRNA	26860	RNU1-13P	RNA, U1 small nuclear 13, pseudogene	1
338065	NDUFB7	NADH:ubiquinone oxidoreductase subunit B7	7	protein-coding	4713	NDUFB7	NADH:ubiquinone oxidoreductase subunit B7	19
617210	ETFB	electron transfer flavoprotein subunit beta	18	protein-coding	2109	ETFB	electron transfer flavoprotein subunit beta	19
532719	GDPD5	glycerophosphodiester phosphodiesterase domain containing 5	15	protein-coding	81544	GDPD5	glycerophosphodiester phosphodiesterase domain containing 5	11
112446094	LOC112446094	small nucleolar RNA SNORD21	3	snoRNA	6083	SNORD21	small nucleolar RNA, C/D box 21	1
515539	FAM50A	family with sequence similarity 50 member A	X	protein-coding	9130	FAM50A	family with sequence similarity 50 member A	X
537782	APAF1	apoptotic peptidase activating factor 1	5	protein-coding	317	APAF1	apoptotic peptidase activating factor 1	12
112444953	LOC112444953	small nucleolar RNA SNORD27	29	snoRNA	9301	SNORD27	small nucleolar RNA, C/D box 27	11
534383	FBH1	F-box DNA helicase 1	13	protein-coding	84893	FBH1	F-box DNA helicase 1	10
521975	TRIM32	tripartite motif containing 32	8	protein-coding	22954	TRIM32	tripartite motif containing 32	9
615849	RAB4A	RAB4A, member RAS oncogene family	28	protein-coding	5867	RAB4A	RAB4A, member RAS oncogene family	1
788861	RPS17	ribosomal protein S17	21	protein-coding	6218	RPS17	ribosomal protein S17	15
788087	MCL1	MCL1, BCL2 family apoptosis regulator	3	protein-coding	4170	MCL1	MCL1, BCL2 family apoptosis regulator	1
353121	CAPG	capping actin protein, gelsolin like	11	protein-coding	822	CAPG	capping actin protein, gelsolin like	2
507199	MVB12A	multivesicular body subunit 12A	7	protein-coding	93343	MVB12A	multivesicular body subunit 12A	19
523962	MAP3K1	mitogen-activated protein kinase kinase kinase 1	20	protein-coding	4214	MAP3K1	mitogen-activated protein kinase kinase kinase 1	5
508941	CCN1	cellular communication network factor 1	3	protein-coding	3491	CCN1	cellular communication network factor 1	1
506562	BZW1	basic leucine zipper and W2 domains 1	2	protein-coding	9689	BZW1	basic leucine zipper and W2 domains 1	2
539449	PLK2	polo like kinase 2	20	protein-coding	10769	PLK2	polo like kinase 2	5
515823	LOC515823	keratin, type II cytoskeletal 8 pseudogene	10	pseudo	3856	KRT8	keratin 8	12
509304	DIPK2A	divergent protein kinase domain 2A	1	protein-coding	205428	DIPK2A	divergent protein kinase domain 2A	3
618226	SFPQ	splicing factor proline and glutamine rich	3	protein-coding	6421	SFPQ	splicing factor proline and glutamine rich	1
100335242	ZNF654	zinc finger protein 654	1	protein-coding	55279	ZNF654	zinc finger protein 654	3
540017	FBN2	fibrillin 2	7	protein-coding	2201	FBN2	fibrillin 2	5
282476	SLC25A1	solute carrier family 25 member 1	17	protein-coding	6576	SLC25A1	solute carrier family 25 member 1	22
527740	CBFA2T2	CBFA2/RUNX1 translocation partner 2	13	protein-coding	9139	CBFA2T2	CBFA2/RUNX1 translocation partner 2	20
282093	TIMP2	TIMP metallopeptidase inhibitor 2	19	protein-coding	7077	TIMP2	TIMP metallopeptidase inhibitor 2	17
506318	VKORC1L1	vitamin K epoxide reductase complex subunit 1 like 1	25	protein-coding	154807	VKORC1L1	vitamin K epoxide reductase complex subunit 1 like 1	7
101902561	LOC101902561	60S ribosomal protein L21-like	X	protein-coding	6144	RPL21	ribosomal protein L21	13
531907	EXOC5	exocyst complex component 5	10	protein-coding	10640	EXOC5	exocyst complex component 5	14
508727	VBP1	VHL binding protein 1	X	protein-coding	7411	VBP1	VHL binding protein 1	X
112443325	LOC112443325	small Cajal body-specific RNA 13	21	ncRNA	677768	SCARNA13	small Cajal body-specific RNA 13	14
783767	HIST1H2AJ	histone cluster 1, H2aj	23	protein-coding	8331	HIST1H2AJ	histone cluster 1 H2A family member j	6
100850100	SMIM15	small integral membrane protein 15	20	protein-coding	643155	SMIM15	small integral membrane protein 15	5
538512	ZMAT3	zinc finger matrin-type 3	1	protein-coding	64393	ZMAT3	zinc finger matrin-type 3	3
524280	NBEAL1	neurobeachin like 1	2	protein-coding	65065	NBEAL1	neurobeachin like 1	2
540564	RAD23A	RAD23 homolog A, nucleotide excision repair protein	7	protein-coding	5886	RAD23A	RAD23 homolog A, nucleotide excision repair protein	19
282309	PI4KA	phosphatidylinositol 4-kinase alpha	17	protein-coding	5297	PI4KA	phosphatidylinositol 4-kinase alpha	22
515550	GRIPAP1	GRIP1 associated protein 1	X	protein-coding	56850	GRIPAP1	GRIP1 associated protein 1	X
510349	SBF1	SET binding factor 1	5	protein-coding	6305	SBF1	SET binding factor 1	22
513626	FANCM	Fanconi anemia complementation group M	21	protein-coding	57697	FANCM	FA complementation group M	14
532774	SLC6A20	solute carrier family 6 member 20	22	protein-coding	54716	SLC6A20	solute carrier family 6 member 20	3
515320	HBP1	HMG-box transcription factor 1	4	protein-coding	26959	HBP1	HMG-box transcription factor 1	7
101906455	LOC101906455	thymosin beta-4 pseudogene	14	pseudo	9087	TMSB4Y	thymosin beta 4 Y-linked	Y
286867	RPS2	ribosomal protein S2	25	protein-coding	6187	RPS2	ribosomal protein S2	16
522265	SLC30A1	solute carrier family 30 member 1	16	protein-coding	7779	SLC30A1	solute carrier family 30 member 1	1
525740	MSL2	MSL complex subunit 2	1	protein-coding	55167	MSL2	MSL complex subunit 2	3
539603	SASH1	SAM and SH3 domain containing 1	9	protein-coding	23328	SASH1	SAM and SH3 domain containing 1	6
616200	LOC616200	glyceraldehyde-3-phosphate dehydrogenase-like	1	protein-coding	2597	GAPDH	glyceraldehyde-3-phosphate dehydrogenase	12
511955	SLC43A2	solute carrier family 43 member 2	19	protein-coding	124935	SLC43A2	solute carrier family 43 member 2	17
768048	COX14	cytochrome c oxidase assembly factor COX14	5	protein-coding	84987	COX14	cytochrome c oxidase assembly factor COX14	12
102723303	RN7SL1	RNA, 7SL, cytoplasmic 1	10	ncRNA	6029	RN7SL1	RNA, 7SL, cytoplasmic 1	14
615198	U2AF1L4	U2 small nuclear RNA auxiliary factor 1 like 4	18	protein-coding	199746	U2AF1L4	U2 small nuclear RNA auxiliary factor 1 like 4	19
527852	SERF2	small EDRK-rich factor 2	21	protein-coding	10169	SERF2	small EDRK-rich factor 2	15
519222	DIS3L2	DIS3 like 3'-5' exoribonuclease 2	2	protein-coding	129563	DIS3L2	DIS3 like 3'-5' exoribonuclease 2	2
523042	FNIP1	folliculin interacting protein 1	7	protein-coding	96459	FNIP1	folliculin interacting protein 1	5
534048	CDK18	cyclin dependent kinase 18	16	protein-coding	5129	CDK18	cyclin dependent kinase 18	1
506235	HSF1	heat shock transcription factor 1	14	protein-coding	3297	HSF1	heat shock transcription factor 1	8
112448925	LOC112448925	small nucleolar RNA SNORA48	11	snoRNA	652965	SNORA48	small nucleolar RNA, H/ACA box 48	17
508431	ITCH	itchy E3 ubiquitin protein ligase	13	protein-coding	83737	ITCH	itchy E3 ubiquitin protein ligase	20
538046	SPATA16	spermatogenesis associated 16	1	protein-coding	83893	SPATA16	spermatogenesis associated 16	3
532571	WWC2	WW and C2 domain containing 2	27	protein-coding	80014	WWC2	WW and C2 domain containing 2	4
617772	TPRA1	transmembrane protein adipocyte associated 1	22	protein-coding	131601	TPRA1	transmembrane protein adipocyte associated 1	3
338059	ATP6V1B1	ATPase H+ transporting V1 subunit B1	11	protein-coding	525	ATP6V1B1	ATPase H+ transporting V1 subunit B1	2
526424	LNX2	ligand of numb-protein X 2	12	protein-coding	222484	LNX2	ligand of numb-protein X 2	13
538794	CPEB4	cytoplasmic polyadenylation element binding protein 4	20	protein-coding	80315	CPEB4	cytoplasmic polyadenylation element binding protein 4	5
112442483	LOC112442483	small nucleolar RNA Z195/SNORD33/SNORD32 family	18	snoRNA	26818	SNORD33	small nucleolar RNA, C/D box 33	19
523235	TMEM178B	transmembrane protein 178B	4	protein-coding	100507421	TMEM178B	transmembrane protein 178B	7
518635	MFSD11	major facilitator superfamily domain containing 11	19	protein-coding	79157	MFSD11	major facilitator superfamily domain containing 11	17
514441	HDHD5	haloacid dehalogenase like hydrolase domain containing 5	5	protein-coding	27440	HDHD5	haloacid dehalogenase like hydrolase domain containing 5	22
515766	AP1M2	adaptor related protein complex 1 subunit mu 2	7	protein-coding	10053	AP1M2	adaptor related protein complex 1 subunit mu 2	19
338079	NDUFS7	NADH:ubiquinone oxidoreductase core subunit S7	7	protein-coding	374291	NDUFS7	NADH:ubiquinone oxidoreductase core subunit S7	19
515551	LOC515551	protein DDI1 homolog 2	16	protein-coding	6248	RSC1A1	regulator of solute carriers 1	1
613730	POLE4	DNA polymerase epsilon 4, accessory subunit	11	protein-coding	56655	POLE4	DNA polymerase epsilon 4, accessory subunit	2
539591	ARMC8	armadillo repeat containing 8	1	protein-coding	25852	ARMC8	armadillo repeat containing 8	3
507817	ME2	malic enzyme 2	24	protein-coding	4200	ME2	malic enzyme 2	18
280934	SULT1E1	sulfotransferase family 1E member 1	6	protein-coding	6783	SULT1E1	sulfotransferase family 1E member 1	4
614611	MOB1A	MOB kinase activator 1A	11	protein-coding	55233	MOB1A	MOB kinase activator 1A	2
522719	CLCN3	chloride voltage-gated channel 3	8	protein-coding	1182	CLCN3	chloride voltage-gated channel 3	4
510498	SBF2	SET binding factor 2	15	protein-coding	81846	SBF2	SET binding factor 2	11
788824	WRNIP1	Werner helicase interacting protein 1	23	protein-coding	56897	WRNIP1	Werner helicase interacting protein 1	6
504874	TRAPPC5	trafficking protein particle complex 5	7	protein-coding	126003	TRAPPC5	trafficking protein particle complex 5	19
613676	UBE2G1	ubiquitin conjugating enzyme E2 G1	19	protein-coding	7326	UBE2G1	ubiquitin conjugating enzyme E2 G1	17
286809	GPX4	glutathione peroxidase 4	7	protein-coding	2879	GPX4	glutathione peroxidase 4	19
618609	MRPL21	mitochondrial ribosomal protein L21	29	protein-coding	219927	MRPL21	mitochondrial ribosomal protein L21	11
767817	CDC5L	cell division cycle 5 like	23	protein-coding	988	CDC5L	cell division cycle 5 like	6
613546	ZNF568	zinc finger protein 568	18	protein-coding	374900	ZNF568	zinc finger protein 568	19
509200	HNF4A	hepatocyte nuclear factor 4 alpha	13	protein-coding	3172	HNF4A	hepatocyte nuclear factor 4 alpha	20
506705	PRR13	proline rich 13	5	protein-coding	54458	PRR13	proline rich 13	12
282412	CACNA1H	calcium voltage-gated channel subunit alpha1 H	25	protein-coding	8912	CACNA1H	calcium voltage-gated channel subunit alpha1 H	16
541075	TMEM168	transmembrane protein 168	4	protein-coding	64418	TMEM168	transmembrane protein 168	7
613381	JPT1	Jupiter microtubule associated homolog 1	19	protein-coding	51155	JPT1	Jupiter microtubule associated homolog 1	17
281227	HMMR	hyaluronan mediated motility receptor	7	protein-coding	3161	HMMR	hyaluronan mediated motility receptor	5
613664	LOC613664	ribosomal protein L10a pseudogene	1	pseudo
538455	ZNF414	zinc finger protein 414	7	protein-coding	84330	ZNF414	zinc finger protein 414	19
101902926	LOC101902926	zinc finger protein 665-like	18	protein-coding	144348	ZNF664	zinc finger protein 664	12
537016	CPEB3	cytoplasmic polyadenylation element binding protein 3	26	protein-coding	22849	CPEB3	cytoplasmic polyadenylation element binding protein 3	10
512464	LOC512464	solute carrier family 11 (proton-coupled divalent metal ion transporters), member 2-like	5	protein-coding	4891	SLC11A2	solute carrier family 11 member 2	12
539404	IREB2	iron responsive element binding protein 2	21	protein-coding	3658	IREB2	iron responsive element binding protein 2	15
112446874	LOC112446874	small nucleolar RNA SNORA53	5	snoRNA	677832	SNORA53	small nucleolar RNA, H/ACA box 53	12
516247	PKP3	plakophilin 3	29	protein-coding	11187	PKP3	plakophilin 3	11
100137759	B4GALNT4	beta-1,4-N-acetyl-galactosaminyltransferase 4	29	protein-coding	338707	B4GALNT4	beta-1,4-N-acetyl-galactosaminyltransferase 4	11
112449402	LOC112449402	small nucleolar RNA SNORD17	13	snoRNA	692086	SNORD17	small nucleolar RNA, C/D box 17	20
767909	ATP5MPL	ATP synthase membrane subunit 6.8PL	21	protein-coding	9556	ATP5MPL	ATP synthase membrane subunit 6.8PL	14
541246	KIF3A	kinesin family member 3A	7	protein-coding	11127	KIF3A	kinesin family member 3A	5
613679	AGPS	alkylglycerone phosphate synthase	2	protein-coding	8540	AGPS	alkylglycerone phosphate synthase	2
515307	RBM7	RNA binding motif protein 7	15	protein-coding	10179	RBM7	RNA binding motif protein 7	11
534995	SYNGR1	synaptogyrin 1	5	protein-coding	9145	SYNGR1	synaptogyrin 1	22
507073	BICDL2	BICD family like cargo adaptor 2	25	protein-coding	146439	BICDL2	BICD family like cargo adaptor 2	16
503575	ARHGEF12	Rho guanine nucleotide exchange factor 12	7	protein-coding	23365	ARHGEF12	Rho guanine nucleotide exchange factor 12	11
535702	KLF5	Kruppel like factor 5	12	protein-coding	688	KLF5	Kruppel like factor 5	13
509080	PKN1	protein kinase N1	7	protein-coding	5585	PKN1	protein kinase N1	19
540966	RAD21	RAD21 cohesin complex component	14	protein-coding	5885	RAD21	RAD21 cohesin complex component	8
616355	C7H19orf24	chromosome 7 C19orf24 homolog	7	protein-coding	55009	C19orf24	chromosome 19 open reading frame 24	19
515968	GEMIN8	gem nuclear organelle associated protein 8	X	protein-coding	54960	GEMIN8	gem nuclear organelle associated protein 8	X
514902	VASP	vasodilator stimulated phosphoprotein	18	protein-coding	7408	VASP	vasodilator stimulated phosphoprotein	19
513593	SERINC2	serine incorporator 2	2	protein-coding	347735	SERINC2	serine incorporator 2	1
523780	HS2ST1	heparan sulfate 2-O-sulfotransferase 1	3	protein-coding	9653	HS2ST1	heparan sulfate 2-O-sulfotransferase 1	1
512112	AGPAT2	1-acylglycerol-3-phosphate O-acyltransferase 2	11	protein-coding	10555	AGPAT2	1-acylglycerol-3-phosphate O-acyltransferase 2	9
511160	RAB18	RAB18, member RAS oncogene family	13	protein-coding	22931	RAB18	RAB18, member RAS oncogene family	10
506986	SEC61B	Sec61 translocon beta subunit	8	protein-coding	10952	SEC61B	Sec61 translocon beta subunit	9
540295	KATNBL1	katanin regulatory subunit B1 like 1	10	protein-coding	79768	KATNBL1	katanin regulatory subunit B1 like 1	15
532076	NR1D2	nuclear receptor subfamily 1 group D member 2	27	protein-coding	9975	NR1D2	nuclear receptor subfamily 1 group D member 2	3
539545	LLGL2	LLGL2, scribble cell polarity complex component	19	protein-coding	3993	LLGL2	LLGL scribble cell polarity complex component 2	17
536532	TAOK1	TAO kinase 1	19	protein-coding	57551	TAOK1	TAO kinase 1	17
517805	FOXP4	forkhead box P4	23	protein-coding	116113	FOXP4	forkhead box P4	6
511257	RHOT1	ras homolog family member T1	19	protein-coding	55288	RHOT1	ras homolog family member T1	17
512545	ITFG1	integrin alpha FG-GAP repeat containing 1	18	protein-coding	81533	ITFG1	integrin alpha FG-GAP repeat containing 1	16
506482	RAB25	RAB25, member RAS oncogene family	3	protein-coding	57111	RAB25	RAB25, member RAS oncogene family	1
112449395	LOC112449395	small nucleolar RNA SNORA51	13	snoRNA	677831	SNORA51	small nucleolar RNA, H/ACA box 51	20
784953	NFXL1	nuclear transcription factor, X-box binding like 1	6	protein-coding	152518	NFXL1	nuclear transcription factor, X-box binding like 1	4
527433	KIF1BP	KIF1 binding protein	28	protein-coding	26128	KIF1BP	KIF1 binding protein	10
511858	NT5C3A	5'-nucleotidase, cytosolic IIIA	4	protein-coding	51251	NT5C3A	5'-nucleotidase, cytosolic IIIA	7
517192	JUND	JunD proto-oncogene, AP-1 transcription factor subunit	7	protein-coding	3727	JUND	JunD proto-oncogene, AP-1 transcription factor subunit	19
516108	LOC516108	CG2446-like	25	protein-coding
532324	CHML	CHM like, Rab escort protein 2	16	protein-coding	1122	CHML	CHM like, Rab escort protein 2	1
338045	SQSTM1	sequestosome 1	7	protein-coding	8878	SQSTM1	sequestosome 1	5
540322	WEE1	WEE1 G2 checkpoint kinase	15	protein-coding	7465	WEE1	WEE1 G2 checkpoint kinase	11
100125921	TMEM9	transmembrane protein 9	16	protein-coding	252839	TMEM9	transmembrane protein 9	1
790244	TMEM170A	transmembrane protein 170A	18	protein-coding	124491	TMEM170A	transmembrane protein 170A	16
282382	TGFBR1	transforming growth factor beta receptor 1	8	protein-coding	7046	TGFBR1	transforming growth factor beta receptor 1	9
536759	FER	FER tyrosine kinase	7	protein-coding	2241	FER	FER tyrosine kinase	5
514530	NOC4L	nucleolar complex associated 4 homolog	17	protein-coding	79050	NOC4L	nucleolar complex associated 4 homolog	12
788293	LOC788293	citrate synthase, mitochondrial-like	10	pseudo
505435	PAXX	PAXX, non-homologous end joining factor	11	protein-coding	286257	PAXX	PAXX, non-homologous end joining factor	9
530241	SLC26A4	solute carrier family 26 member 4	4	protein-coding	5172	SLC26A4	solute carrier family 26 member 4	7
614893	CDCA7	cell division cycle associated 7	2	protein-coding	83879	CDCA7	cell division cycle associated 7	2
508467	KIF11	kinesin family member 11	26	protein-coding	3832	KIF11	kinesin family member 11	10
506122	MTMR11	myotubularin related protein 11	3	protein-coding	10903	MTMR11	myotubularin related protein 11	1
536213	CHKB	choline kinase beta	5	protein-coding	1120	CHKB	choline kinase beta	22
616799	GINS4	GINS complex subunit 4	27	protein-coding	84296	GINS4	GINS complex subunit 4	8
281650	BLVRB	biliverdin reductase B	18	protein-coding	645	BLVRB	biliverdin reductase B	19
281647	XIAP	X-linked inhibitor of apoptosis	X	protein-coding	331	XIAP	X-linked inhibitor of apoptosis	X
281692	CKMT1A	creatine kinase, mitochondrial 1A	21	protein-coding	548596	CKMT1A	creatine kinase, mitochondrial 1A	15
614346	TBL1XR1	transducin beta like 1 X-linked receptor 1	1	protein-coding	79718	TBL1XR1	transducin beta like 1 X-linked receptor 1	3
505581	GRAMD1C	GRAM domain containing 1C	1	protein-coding	54762	GRAMD1C	GRAM domain containing 1C	3
539249	G3BP2	G3BP stress granule assembly factor 2	6	protein-coding	9908	G3BP2	G3BP stress granule assembly factor 2	4
507792	GTF2IRD1	GTF2I repeat domain containing 1	25	protein-coding	9569	GTF2IRD1	GTF2I repeat domain containing 1	7
522155	IL6ST	interleukin 6 signal transducer	20	protein-coding	3572	IL6ST	interleukin 6 signal transducer	5
527152	LMO1	LIM domain only 1	15	protein-coding	4004	LMO1	LIM domain only 1	11
514547	MAP1LC3A	microtubule associated protein 1 light chain 3 alpha	13	protein-coding	84557	MAP1LC3A	microtubule associated protein 1 light chain 3 alpha	20
112442484	LOC112442484	small nucleolar RNA Z195/SNORD33/SNORD32 family	18	snoRNA	26819	SNORD32A	small nucleolar RNA, C/D box 32A	19
533451	TRAPPC9	trafficking protein particle complex 9	14	protein-coding	83696	TRAPPC9	trafficking protein particle complex 9	8
507677	AP1G1	adaptor related protein complex 1 subunit gamma 1	18	protein-coding	164	AP1G1	adaptor related protein complex 1 subunit gamma 1	16
509707	GPR1	G protein-coupled receptor 1	2	protein-coding	2825	GPR1	G protein-coupled receptor 1	2
538887	SLC44A1	solute carrier family 44 member 1	8	protein-coding	23446	SLC44A1	solute carrier family 44 member 1	9
784208	LOC784208	ribosomal protein S4 X-linked pseudogene	9	pseudo	6191	RPS4X	ribosomal protein S4 X-linked	X
508169	SLC30A5	solute carrier family 30 member 5	20	protein-coding	64924	SLC30A5	solute carrier family 30 member 5	5
504718	GADD45GIP1	GADD45G interacting protein 1	7	protein-coding	90480	GADD45GIP1	GADD45G interacting protein 1	19
518488	ITPK1	inositol-tetrakisphosphate 1-kinase	21	protein-coding	3705	ITPK1	inositol-tetrakisphosphate 1-kinase	14
535493	LRIG2	leucine rich repeats and immunoglobulin like domains 2	3	protein-coding	9860	LRIG2	leucine rich repeats and immunoglobulin like domains 2	1
506997	GALT	galactose-1-phosphate uridylyltransferase	8	protein-coding	2592	GALT	galactose-1-phosphate uridylyltransferase	9
511839	ATP6V0D2	ATPase H+ transporting V0 subunit d2	14	protein-coding	245972	ATP6V0D2	ATPase H+ transporting V0 subunit d2	8
510185	LOC510185	interleukin-2 receptor subunit beta	5	protein-coding	3560	IL2RB	interleukin 2 receptor subunit beta	22
508231	RSBN1	round spermatid basic protein 1	3	protein-coding	54665	RSBN1	round spermatid basic protein 1	1
507148	REST	RE1-silencing transcription factor	6	protein-coding	5978	REST	RE1 silencing transcription factor	4
540563	ASH1L	ASH1 like histone lysine methyltransferase	3	protein-coding	55870	ASH1L	ASH1 like histone lysine methyltransferase	1
539217	SMC2	structural maintenance of chromosomes 2	8	protein-coding	10592	SMC2	structural maintenance of chromosomes 2	9
783504	LOC783504	40S ribosomal protein S23 pseudogene	24	pseudo
112447621	LOC112447621	small nucleolar RNA SNORD41	7	snoRNA	26810	SNORD41	small nucleolar RNA, C/D box 41	19
112441642	LOC112441642	uncharacterized LOC112441642	15	ncRNA
523186	PHIP	pleckstrin homology domain interacting protein	9	protein-coding	55023	PHIP	pleckstrin homology domain interacting protein	6
281278	ADGRL2	adhesion G protein-coupled receptor L2	3	protein-coding	23266	ADGRL2	adhesion G protein-coupled receptor L2	1
281751	EIF4E	eukaryotic translation initiation factor 4E	6	protein-coding	1977	EIF4E	eukaryotic translation initiation factor 4E	4
510878	ESRP2	epithelial splicing regulatory protein 2	18	protein-coding	80004	ESRP2	epithelial splicing regulatory protein 2	16
533510	KLHL24	kelch like family member 24	1	protein-coding	54800	KLHL24	kelch like family member 24	3
505585	NUCKS1	nuclear casein kinase and cyclin dependent kinase substrate 1	16	protein-coding	64710	NUCKS1	nuclear casein kinase and cyclin dependent kinase substrate 1	1
533901	TNKS2	tankyrase 2	26	protein-coding	80351	TNKS2	tankyrase 2	10
507120	CIRBP	cold inducible RNA binding protein	7	protein-coding	1153	CIRBP	cold inducible RNA binding protein	19
505749	RBM10	RNA binding motif protein 10	X	protein-coding	8241	RBM10	RNA binding motif protein 10	X
614957	PPCDC	phosphopantothenoylcysteine decarboxylase	21	protein-coding	60490	PPCDC	phosphopantothenoylcysteine decarboxylase	15
100138783	SPOUT1	SPOUT domain containing methyltransferase 1	11	protein-coding	51490	SPOUT1	SPOUT domain containing methyltransferase 1	9
282385	TMSB10	thymosin beta 10	11	protein-coding	9168	TMSB10	thymosin beta 10	2
100848149	TUG1	taurine up-regulated 1 (non-protein coding)	17	ncRNA	55000	TUG1	taurine up-regulated 1	22
512530	SEC13	SEC13 homolog, nuclear pore and COPII coat complex component	22	protein-coding	6396	SEC13	SEC13 homolog, nuclear pore and COPII coat complex component	3
539958	AMMECR1L	AMMECR1 like	2	protein-coding	83607	AMMECR1L	AMMECR1 like	2
515410	PDLIM4	PDZ and LIM domain 4	7	protein-coding	8572	PDLIM4	PDZ and LIM domain 4	5
280991	AKT1	AKT serine/threonine kinase 1	21	protein-coding	207	AKT1	AKT serine/threonine kinase 1	14
534252	TBC1D15	TBC1 domain family member 15	5	protein-coding	64786	TBC1D15	TBC1 domain family member 15	12
534423	C17H12orf49	chromosome 17 C12orf49 homolog	17	protein-coding	79794	C12orf49	chromosome 12 open reading frame 49	12
407127	BMPR2	bone morphogenetic protein receptor type 2	2	protein-coding	659	BMPR2	bone morphogenetic protein receptor type 2	2
511940	MAL2	mal, T cell differentiation protein 2	14	protein-coding	114569	MAL2	mal, T cell differentiation protein 2 (gene/pseudogene)	8
510069	PSMB6	proteasome subunit beta 6	19	protein-coding	5694	PSMB6	proteasome subunit beta 6	17
508216	MRPL28	mitochondrial ribosomal protein L28	25	protein-coding	10573	MRPL28	mitochondrial ribosomal protein L28	16
539621	XK	X-linked Kx blood group	X	protein-coding	7504	XK	X-linked Kx blood group	X
537616	POLD3	DNA polymerase delta 3, accessory subunit	15	protein-coding	10714	POLD3	DNA polymerase delta 3, accessory subunit	11
112442424	LOC112442424	small nucleolar RNA SNORD35	18	snoRNA	84546	SNORD35B	small nucleolar RNA, C/D box 35B	19
532399	NT5C	5', 3'-nucleotidase, cytosolic	19	protein-coding	30833	NT5C	5', 3'-nucleotidase, cytosolic	17
112447934	LOC112447934	small nucleolar RNA SNORA84	8	snoRNA	100124534	SNORA84	small nucleolar RNA, H/ACA box 84	9
615865	BRD9	bromodomain containing 9	20	protein-coding	65980	BRD9	bromodomain containing 9	5
513848	ABHD13	abhydrolase domain containing 13	12	protein-coding	84945	ABHD13	abhydrolase domain containing 13	13
100297779	LOC100297779	P antigen family member 5	X	protein-coding	139793	PAGE3	PAGE family member 3	X
407219	MITF	melanocyte inducing transcription factor	22	protein-coding	4286	MITF	melanocyte inducing transcription factor	3
618232	MED15	mediator complex subunit 15	17	protein-coding	51586	MED15	mediator complex subunit 15	22
107131193	ANO9	anoctamin 9	29	protein-coding	338440	ANO9	anoctamin 9	11
100299595	PACS2	phosphofurin acidic cluster sorting protein 2	21	protein-coding	23241	PACS2	phosphofurin acidic cluster sorting protein 2	14
782347	DNMBP	dynamin binding protein	26	protein-coding	23268	DNMBP	dynamin binding protein	10
112442845	LOC112442845	U2 spliceosomal RNA	19	snRNA	6066	RNU2-1	RNA, U2 small nuclear 1	17
511081	COMMD2	COMM domain containing 2	1	protein-coding	51122	COMMD2	COMM domain containing 2	3
515371	PDZD11	PDZ domain containing 11	X	protein-coding	51248	PDZD11	PDZ domain containing 11	X
541215	TTBK2	tau tubulin kinase 2	10	protein-coding	146057	TTBK2	tau tubulin kinase 2	15
539993	SERINC1	serine incorporator 1	9	protein-coding	57515	SERINC1	serine incorporator 1	6
100336564	LOC100336564	anaphase promoting complex subunit 2-like	11	protein-coding	29882	ANAPC2	anaphase promoting complex subunit 2	9
100125778	RING1	ring finger protein 1	23	protein-coding	6015	RING1	ring finger protein 1	6
613997	ARPIN	actin related protein 2/3 complex inhibitor	21	protein-coding	348110	ARPIN	actin related protein 2/3 complex inhibitor	15
508490	ITGA3	integrin subunit alpha 3	19	protein-coding	3675	ITGA3	integrin subunit alpha 3	17
519163	KLF16	Kruppel like factor 16	7	protein-coding	83855	KLF16	Kruppel like factor 16	19
534904	GALNT11	polypeptide N-acetylgalactosaminyltransferase 11	4	protein-coding	63917	GALNT11	polypeptide N-acetylgalactosaminyltransferase 11	7
513132	MIA2	MIA SH3 domain ER export factor 2	21	protein-coding	4253	MIA2	MIA SH3 domain ER export factor 2	14
616678	ZMYND19	zinc finger MYND-type containing 19	11	protein-coding	116225	ZMYND19	zinc finger MYND-type containing 19	9
104968470	FAM53B	family with sequence similarity 53 member B	26	protein-coding	9679	FAM53B	family with sequence similarity 53 member B	10
530325	SPPL2A	signal peptide peptidase like 2A	10	protein-coding	84888	SPPL2A	signal peptide peptidase like 2A	15
515416	GLRX	glutaredoxin	7	protein-coding	2745	GLRX	glutaredoxin	5
515990	MRPL11	mitochondrial ribosomal protein L11	29	protein-coding	65003	MRPL11	mitochondrial ribosomal protein L11	11
514673	GDPD2	glycerophosphodiester phosphodiesterase domain containing 2	X	protein-coding	54857	GDPD2	glycerophosphodiester phosphodiesterase domain containing 2	X
783785	ROBO4	roundabout guidance receptor 4	29	protein-coding	54538	ROBO4	roundabout guidance receptor 4	11
506175	NAA35	N(alpha)-acetyltransferase 35, NatC auxiliary subunit	8	protein-coding	60560	NAA35	N(alpha)-acetyltransferase 35, NatC auxiliary subunit	9
532936	TAF9	TATA-box binding protein associated factor 9	20	protein-coding	6880	TAF9	TATA-box binding protein associated factor 9	5
529745	SPATA2	spermatogenesis associated 2	13	protein-coding	9825	SPATA2	spermatogenesis associated 2	20
506882	DNPEP	aspartyl aminopeptidase	2	protein-coding	23549	DNPEP	aspartyl aminopeptidase	2
536426	MICU3	mitochondrial calcium uptake family member 3	27	protein-coding	286097	MICU3	mitochondrial calcium uptake family member 3	8
508890	LCK	LCK proto-oncogene, Src family tyrosine kinase	2	protein-coding	3932	LCK	LCK proto-oncogene, Src family tyrosine kinase	1
506809	GATA2	GATA binding protein 2	22	protein-coding	2624	GATA2	GATA binding protein 2	3
616375	LAMTOR2	late endosomal/lysosomal adaptor, MAPK and MTOR activator 2	3	protein-coding	28956	LAMTOR2	late endosomal/lysosomal adaptor, MAPK and MTOR activator 2	1
518114	GPC1	glypican 1	3	protein-coding	2817	GPC1	glypican 1	2
613577	HERPUD1	homocysteine inducible ER protein with ubiquitin like domain 1	18	protein-coding	9709	HERPUD1	homocysteine inducible ER protein with ubiquitin like domain 1	16
613568	MACROD1	MACRO domain containing 1	29	protein-coding	28992	MACROD1	MACRO domain containing 1	11
112448904	LOC112448904	small nucleolar RNA SNORD36	11	snoRNA	26814	SNORD36B	small nucleolar RNA, C/D box 36B	9
504287	SOAT1	sterol O-acyltransferase 1	16	protein-coding	6646	SOAT1	sterol O-acyltransferase 1	1
524639	PHOSPHO1	phosphoethanolamine/phosphocholine phosphatase	19	protein-coding	162466	PHOSPHO1	phosphoethanolamine/phosphocholine phosphatase	17
533324	FAM126B	family with sequence similarity 126 member B	2	protein-coding	285172	FAM126B	family with sequence similarity 126 member B	2
613326	PTP4A1	protein tyrosine phosphatase type IVA, member 1	9	protein-coding	7803	PTP4A1	protein tyrosine phosphatase type IVA, member 1	6
533907	SLC41A1	solute carrier family 41 member 1	16	protein-coding	254428	SLC41A1	solute carrier family 41 member 1	1
535716	SCHIP1	schwannomin interacting protein 1	1	protein-coding	29970	SCHIP1	schwannomin interacting protein 1	3
513461	PSMD11	proteasome 26S subunit, non-ATPase 11	19	protein-coding	5717	PSMD11	proteasome 26S subunit, non-ATPase 11	17
511926	MRPL54	mitochondrial ribosomal protein L54	7	protein-coding	116541	MRPL54	mitochondrial ribosomal protein L54	19
514090	BAK1	BCL2 antagonist/killer 1	23	protein-coding	578	BAK1	BCL2 antagonist/killer 1	6
112441682	LOC112441682	small nucleolar RNA SNORD14	15	snoRNA	85389	SNORD14C	small nucleolar RNA, C/D box 14C	11
281637	ARRB1	arrestin beta 1	15	protein-coding	408	ARRB1	arrestin beta 1	11
525335	GLS	glutaminase	2	protein-coding	2744	GLS	glutaminase	2
540765	TIMM17B	translocase of inner mitochondrial membrane 17B	X	protein-coding	10245	TIMM17B	translocase of inner mitochondrial membrane 17B	X
518563	HS6ST1	heparan sulfate 6-O-sulfotransferase 1	2	protein-coding	9394	HS6ST1	heparan sulfate 6-O-sulfotransferase 1	2
100125581	ZNF75D	zinc finger protein 75D	X	protein-coding	7626	ZNF75D	zinc finger protein 75D	X
511433	DLC1	DLC1 Rho GTPase activating protein	27	protein-coding	10395	DLC1	DLC1 Rho GTPase activating protein	8
286853	RPLP2	ribosomal protein lateral stalk subunit P2	29	protein-coding	6181	RPLP2	ribosomal protein lateral stalk subunit P2	11
536735	STXBP5L	syntaxin binding protein 5 like	1	protein-coding	9515	STXBP5L	syntaxin binding protein 5 like	3
504513	SH3D21	SH3 domain containing 21	3	protein-coding	79729	SH3D21	SH3 domain containing 21	1
617823	SNRPD3	small nuclear ribonucleoprotein D3 polypeptide	17	protein-coding	6634	SNRPD3	small nuclear ribonucleoprotein D3 polypeptide	22
537201	JAK1	Janus kinase 1	3	protein-coding	3716	JAK1	Janus kinase 1	1
511255	OSBPL9	oxysterol binding protein like 9	3	protein-coding	114883	OSBPL9	oxysterol binding protein like 9	1
519864	MLLT10	MLLT10, histone lysine methyltransferase DOT1L cofactor	13	protein-coding	8028	MLLT10	MLLT10, histone lysine methyltransferase DOT1L cofactor	10
783258	DCP1A	decapping mRNA 1A	22	protein-coding	55802	DCP1A	decapping mRNA 1A	3
508221	RPL13	ribosomal protein L13	18	protein-coding	6137	RPL13	ribosomal protein L13	16
540172	RBM42	RNA binding motif protein 42	18	protein-coding	79171	RBM42	RNA binding motif protein 42	19
520956	ABHD17C	abhydrolase domain containing 17C	21	protein-coding	58489	ABHD17C	abhydrolase domain containing 17C	15
100141172	PLEKHD1	pleckstrin homology and coiled-coil domain containing D1	10	protein-coding	400224	PLEKHD1	pleckstrin homology and coiled-coil domain containing D1	14
784997	B3GNT3	UDP-GlcNAc:betaGal beta-1,3-N-acetylglucosaminyltransferase 3	7	protein-coding	10331	B3GNT3	UDP-GlcNAc:betaGal beta-1,3-N-acetylglucosaminyltransferase 3	19
534344	CGRRF1	cell growth regulator with ring finger domain 1	10	protein-coding	10668	CGRRF1	cell growth regulator with ring finger domain 1	14
516258	TRMT10B	tRNA methyltransferase 10B	8	protein-coding	158234	TRMT10B	tRNA methyltransferase 10B	9
789618	CDC42SE2	CDC42 small effector 2	7	protein-coding	56990	CDC42SE2	CDC42 small effector 2	5
509346	MPP2	membrane palmitoylated protein 2	19	protein-coding	4355	MPP2	membrane palmitoylated protein 2	17
510225	GRINA	glutamate ionotropic receptor NMDA type subunit associated protein 1	14	protein-coding	2907	GRINA	glutamate ionotropic receptor NMDA type subunit associated protein 1	8
783525	CARNS1	carnosine synthase 1	29	protein-coding	57571	CARNS1	carnosine synthase 1	11
615110	ACER3	alkaline ceramidase 3	15	protein-coding	55331	ACER3	alkaline ceramidase 3	11
512380	EML2	echinoderm microtubule associated protein like 2	18	protein-coding	24139	EML2	EMAP like 2	19
510653	LYSMD1	LysM domain containing 1	3	protein-coding	388695	LYSMD1	LysM domain containing 1	1
508132	NAGK	N-acetylglucosamine kinase	11	protein-coding	55577	NAGK	N-acetylglucosamine kinase	2
281995	PPM1B	protein phosphatase, Mg2+/Mn2+ dependent 1B	11	protein-coding	5495	PPM1B	protein phosphatase, Mg2+/Mn2+ dependent 1B	2
613828	DR1	down-regulator of transcription 1	3	protein-coding	1810	DR1	down-regulator of transcription 1	1
541248	RSF1	remodeling and spacing factor 1	29	protein-coding	51773	RSF1	remodeling and spacing factor 1	11
508763	TFPI	tissue factor pathway inhibitor	2	protein-coding	7035	TFPI	tissue factor pathway inhibitor	2
514781	C7H5orf15	chromosome 7 C5orf15 homolog	7	protein-coding	56951	C5orf15	chromosome 5 open reading frame 15	5
510866	ZGPAT	zinc finger CCCH-type and G-patch domain containing	13	protein-coding	84619	ZGPAT	zinc finger CCCH-type and G-patch domain containing	20
528972	RAI1	retinoic acid induced 1	19	protein-coding	10743	RAI1	retinoic acid induced 1	17
506968	NADK2	NAD kinase 2, mitochondrial	20	protein-coding	133686	NADK2	NAD kinase 2, mitochondrial	5
512818	TIMM10	translocase of inner mitochondrial membrane 10	15	protein-coding	26519	TIMM10	translocase of inner mitochondrial membrane 10	11
534366	C23H6orf62	chromosome 23 C6orf62 homolog	23	protein-coding	81688	C6orf62	chromosome 6 open reading frame 62	6
768063	YBEY	ybeY metalloendoribonuclease	1	protein-coding	54059	YBEY	ybeY metalloendoribonuclease	21
535643	MAST2	microtubule associated serine/threonine kinase 2	3	protein-coding	23139	MAST2	microtubule associated serine/threonine kinase 2	1
537938	CPPED1	calcineurin like phosphoesterase domain containing 1	25	protein-coding	55313	CPPED1	calcineurin like phosphoesterase domain containing 1	16
112444676	LOC112444676	small nucleolar RNA U2-19	27	snoRNA	619383	SCARNA9	small Cajal body-specific RNA 9	11
511007	FBXL20	F-box and leucine rich repeat protein 20	19	protein-coding	84961	FBXL20	F-box and leucine rich repeat protein 20	17
537895	PKHD1	PKHD1, fibrocystin/polyductin	23	protein-coding	5314	PKHD1	PKHD1, fibrocystin/polyductin	6
493720	FADD	Fas associated via death domain	29	protein-coding	8772	FADD	Fas associated via death domain	11
782848	VIRMA	vir like m6A methyltransferase associated	14	protein-coding	25962	VIRMA	vir like m6A methyltransferase associated	8
615999	DDT	D-dopachrome tautomerase	17	protein-coding	1652	DDT	D-dopachrome tautomerase	22
535148	C11H9orf78	chromosome 11 C9orf78 homolog	11	protein-coding	51759	C9orf78	chromosome 9 open reading frame 78	9
615695	EIF3G	eukaryotic translation initiation factor 3 subunit G	7	protein-coding	8666	EIF3G	eukaryotic translation initiation factor 3 subunit G	19
514413	TMEM259	transmembrane protein 259	7	protein-coding	91304	TMEM259	transmembrane protein 259	19
516371	ERCC4	ERCC excision repair 4, endonuclease catalytic subunit	25	protein-coding	2072	ERCC4	ERCC excision repair 4, endonuclease catalytic subunit	16
533270	PRKD1	protein kinase D1	21	protein-coding	5587	PRKD1	protein kinase D1	14
616632	TMEM223	transmembrane protein 223	29	protein-coding	79064	TMEM223	transmembrane protein 223	11
505657	INTS4	integrator complex subunit 4	29	protein-coding	92105	INTS4	integrator complex subunit 4	11
528378	HAUS1	HAUS augmin like complex subunit 1	24	protein-coding	115106	HAUS1	HAUS augmin like complex subunit 1	18
538885	CBX5	chromobox 5	5	protein-coding	23468	CBX5	chromobox 5	12
101905228	LOC101905228	uncharacterized LOC101905228	3	ncRNA
614183	NUDT4	nudix hydrolase 4	5	protein-coding	11163	NUDT4	nudix hydrolase 4	12
112446152	LOC112446152	U5 spliceosomal RNA	3	snRNA	100873832	RNU5E-6P	RNA, U5E small nuclear 6, pseudogene	1
519217	CDK2	cyclin dependent kinase 2	5	protein-coding	1017	CDK2	cyclin dependent kinase 2	12
616332	NUDT8	nudix hydrolase 8	29	protein-coding	254552	NUDT8	nudix hydrolase 8	11
535305	ALKBH7	alkB homolog 7	7	protein-coding	84266	ALKBH7	alkB homolog 7	19
100125591	IRF7	interferon regulatory factor 7	29	protein-coding	3665	IRF7	interferon regulatory factor 7	11
282691	HMGB1	high mobility group box 1	12	protein-coding	3146	HMGB1	high mobility group box 1	13
100847759	LOC100847759	uncharacterized LOC100847759	13	ncRNA	441951	ZFAS1	ZNFX1 antisense RNA 1	20
616665	FNBP1L	formin binding protein 1 like	3	protein-coding	54874	FNBP1L	formin binding protein 1 like	1
514078	MYO5B	myosin VB	24	protein-coding	4645	MYO5B	myosin VB	18
538949	ESCO2	establishment of sister chromatid cohesion N-acetyltransferase 2	8	protein-coding	157570	ESCO2	establishment of sister chromatid cohesion N-acetyltransferase 2	8
510394	PRSS22	serine protease 22	25	protein-coding	64063	PRSS22	serine protease 22	16
514644	PHACTR4	phosphatase and actin regulator 4	2	protein-coding	65979	PHACTR4	phosphatase and actin regulator 4	1
538501	UNC119	unc-119 lipid binding chaperone	19	protein-coding	9094	UNC119	unc-119 lipid binding chaperone	17
510697	IFI35	interferon induced protein 35	19	protein-coding	3430	IFI35	interferon induced protein 35	17
112448763	KCNG3	potassium voltage-gated channel modifier subfamily G member 3	11	protein-coding	170850	KCNG3	potassium voltage-gated channel modifier subfamily G member 3	2
509349	TFIP11	tuftelin interacting protein 11	17	protein-coding	24144	TFIP11	tuftelin interacting protein 11	22
616237	CHCHD7	coiled-coil-helix-coiled-coil-helix domain containing 7	14	protein-coding	79145	CHCHD7	coiled-coil-helix-coiled-coil-helix domain containing 7	8
782667	TP53INP1	tumor protein p53 inducible nuclear protein 1	14	protein-coding	94241	TP53INP1	tumor protein p53 inducible nuclear protein 1	8
506537	ALG14	ALG14, UDP-N-acetylglucosaminyltransferase subunit	3	protein-coding	199857	ALG14	ALG14, UDP-N-acetylglucosaminyltransferase subunit	1
522241	AGAP1	ArfGAP with GTPase domain, ankyrin repeat and PH domain 1	3	protein-coding	116987	AGAP1	ArfGAP with GTPase domain, ankyrin repeat and PH domain 1	2
615215	MAPKAPK3	mitogen-activated protein kinase-activated protein kinase 3	22	protein-coding	7867	MAPKAPK3	mitogen-activated protein kinase-activated protein kinase 3	3
107131393	PHETA1	PH domain containing endocytic trafficking adaptor 1	17	protein-coding	144717	PHETA1	PH domain containing endocytic trafficking adaptor 1	12
518158	ADPGK	ADP dependent glucokinase	10	protein-coding	83440	ADPGK	ADP dependent glucokinase	15
615197	PCNP	PEST proteolytic signal containing nuclear protein	1	protein-coding	57092	PCNP	PEST proteolytic signal containing nuclear protein	3
112442864	LOC112442864	small nucleolar RNA U3	19	snoRNA	780854	SNORD3D	small nucleolar RNA, C/D box 3D	17
614659	FAM174A	family with sequence similarity 174 member A	7	protein-coding	345757	FAM174A	family with sequence similarity 174 member A	5
513895	PFN1	profilin 1	19	protein-coding	5216	PFN1	profilin 1	17
505681	MRPS2	mitochondrial ribosomal protein S2	11	protein-coding	51116	MRPS2	mitochondrial ribosomal protein S2	9
767980	SSR3	signal sequence receptor subunit 3	1	protein-coding	6747	SSR3	signal sequence receptor subunit 3	3
535476	ZNF335	zinc finger protein 335	13	protein-coding	63925	ZNF335	zinc finger protein 335	20
518121	CDC42BPG	CDC42 binding protein kinase gamma	29	protein-coding	55561	CDC42BPG	CDC42 binding protein kinase gamma	11
540379	ZNF697	zinc finger protein 697	3	protein-coding	90874	ZNF697	zinc finger protein 697	1
527467	GFM2	G elongation factor mitochondrial 2	20	protein-coding	84340	GFM2	G elongation factor mitochondrial 2	5
506610	TFPT	TCF3 fusion partner	18	protein-coding	29844	TFPT	TCF3 fusion partner	19
112448929	LOC112448929	small nucleolar RNA SNORD89	11	snoRNA	692205	SNORD89	small nucleolar RNA, C/D box 89	2
281600	ADAM9	ADAM metallopeptidase domain 9	27	protein-coding	8754	ADAM9	ADAM metallopeptidase domain 9	8
508713	GNPTG	N-acetylglucosamine-1-phosphate transferase subunit gamma	25	protein-coding	84572	GNPTG	N-acetylglucosamine-1-phosphate transferase subunit gamma	16
535511	SH3D19	SH3 domain containing 19	17	protein-coding	152503	SH3D19	SH3 domain containing 19	4
618908	TUBGCP6	tubulin gamma complex associated protein 6	5	protein-coding	85378	TUBGCP6	tubulin gamma complex associated protein 6	22
521943	ZBTB8B	zinc finger and BTB domain containing 8B	2	protein-coding	728116	ZBTB8B	zinc finger and BTB domain containing 8B	1
533927	TSNAX	translin associated factor X	28	protein-coding	7257	TSNAX	translin associated factor X	1
526885	DALRD3	DALR anticodon binding domain containing 3	22	protein-coding	55152	DALRD3	DALR anticodon binding domain containing 3	3
617615	CLN6	CLN6, transmembrane ER protein	10	protein-coding	54982	CLN6	CLN6, transmembrane ER protein	15
538416	ASCC3	activating signal cointegrator 1 complex subunit 3	9	protein-coding	10973	ASCC3	activating signal cointegrator 1 complex subunit 3	6
281660	CALD1	caldesmon 1	4	protein-coding	800	CALD1	caldesmon 1	7
527129	SRP9	signal recognition particle 9	16	protein-coding	6726	SRP9	signal recognition particle 9	1
613439	ELF2	E74 like ETS transcription factor 2	17	protein-coding	1998	ELF2	E74 like ETS transcription factor 2	4
517357	FBXW5	F-box and WD repeat domain containing 5	11	protein-coding	54461	FBXW5	F-box and WD repeat domain containing 5	9
540786	PTEN	phosphatase and tensin homolog	26	protein-coding	5728	PTEN	phosphatase and tensin homolog	10
529891	CFAP70	cilia and flagella associated protein 70	28	protein-coding	118491	CFAP70	cilia and flagella associated protein 70	10
535781	CCDC186	coiled-coil domain containing 186	26	protein-coding	55088	CCDC186	coiled-coil domain containing 186	10
281712	CPSF3	cleavage and polyadenylation specific factor 3	11	protein-coding	51692	CPSF3	cleavage and polyadenylation specific factor 3	2
510792	ATP13A2	ATPase cation transporting 13A2	2	protein-coding	23400	ATP13A2	ATPase cation transporting 13A2	1
532189	CPD	carboxypeptidase D	19	protein-coding	1362	CPD	carboxypeptidase D	17
615199	UBA52	ubiquitin A-52 residue ribosomal protein fusion product 1	7	protein-coding	7311	UBA52	ubiquitin A-52 residue ribosomal protein fusion product 1	19
617154	PPP1R14B	protein phosphatase 1 regulatory inhibitor subunit 14B	29	protein-coding	26472	PPP1R14B	protein phosphatase 1 regulatory inhibitor subunit 14B	11
533136	UBE3A	ubiquitin protein ligase E3A	21	protein-coding	7337	UBE3A	ubiquitin protein ligase E3A	15
100140477	KLF12	Kruppel like factor 12	12	protein-coding	11278	KLF12	Kruppel like factor 12	13
286773	PDCL	phosducin like	11	protein-coding	5082	PDCL	phosducin like	9
327688	COX7A2	cytochrome c oxidase subunit 7A2	9	protein-coding	1347	COX7A2	cytochrome c oxidase subunit 7A2	6
533678	NUDCD3	NudC domain containing 3	4	protein-coding	23386	NUDCD3	NudC domain containing 3	7
512704	REEP3	receptor accessory protein 3	28	protein-coding	221035	REEP3	receptor accessory protein 3	10
613798	LSMEM1	leucine rich single-pass membrane protein 1	4	protein-coding	286006	LSMEM1	leucine rich single-pass membrane protein 1	7
509313	SMYD5	SMYD family member 5	11	protein-coding	10322	SMYD5	SMYD family member 5	2
112444384	LOC112444384	small nucleolar RNA SNORD60	25	snoRNA	26788	SNORD60	small nucleolar RNA, C/D box 60	16
533166	SORL1	sortilin related receptor 1	15	protein-coding	6653	SORL1	sortilin related receptor 1	11
513719	HMG20A	high mobility group 20A	21	protein-coding	10363	HMG20A	high mobility group 20A	15
512500	CYC1	cytochrome c1	14	protein-coding	1537	CYC1	cytochrome c1	8
536625	EVI5L	ecotropic viral integration site 5 like	7	protein-coding	115704	EVI5L	ecotropic viral integration site 5 like	19
614576	BIN1	bridging integrator 1	2	protein-coding	274	BIN1	bridging integrator 1	2
518768	LOC518768	nuclear envelope pore membrane protein POM 121C	25	protein-coding	9883	POM121	POM121 transmembrane nucleoporin	7
618369	A4GALT	alpha 1,4-galactosyltransferase	5	protein-coding	53947	A4GALT	alpha 1,4-galactosyltransferase (P blood group)	22
539385	TCEANC2	transcription elongation factor A N-terminal and central domain containing 2	3	protein-coding	127428	TCEANC2	transcription elongation factor A N-terminal and central domain containing 2	1
532067	COBLL1	cordon-bleu WH2 repeat protein like 1	2	protein-coding	22837	COBLL1	cordon-bleu WH2 repeat protein like 1	2
614280	TMEM243	transmembrane protein 243	4	protein-coding	79161	TMEM243	transmembrane protein 243	7
506738	NUP155	nucleoporin 155	20	protein-coding	9631	NUP155	nucleoporin 155	5
540248	SMAD4	SMAD family member 4	24	protein-coding	4089	SMAD4	SMAD family member 4	18
535430	DNAJC25	DnaJ heat shock protein family (Hsp40) member C25	8	protein-coding	548645	DNAJC25	DnaJ heat shock protein family (Hsp40) member C25	9
515088	GIT1	GIT ArfGAP 1	19	protein-coding	28964	GIT1	GIT ArfGAP 1	17
508273	IPO5	importin 5	12	protein-coding	3843	IPO5	importin 5	13
613560	DNPH1	2'-deoxynucleoside 5'-phosphate N-hydrolase 1	23	protein-coding	10591	DNPH1	2'-deoxynucleoside 5'-phosphate N-hydrolase 1	6
100124501	FGD1	FYVE, RhoGEF and PH domain containing 1	X	protein-coding	2245	FGD1	FYVE, RhoGEF and PH domain containing 1	X
505221	KCTD3	potassium channel tetramerization domain containing 3	16	protein-coding	51133	KCTD3	potassium channel tetramerization domain containing 3	1
505043	CD320	CD320 molecule	7	protein-coding	51293	CD320	CD320 molecule	19
100140306	LMTK3	lemur tyrosine kinase 3	18	protein-coding	114783	LMTK3	lemur tyrosine kinase 3	19
514599	GRPEL2	GrpE like 2, mitochondrial	7	protein-coding	134266	GRPEL2	GrpE like 2, mitochondrial	5
613777	PTMS	parathymosin	5	protein-coding	5763	PTMS	parathymosin	12
534650	RSPO3	R-spondin 3	9	protein-coding	84870	RSPO3	R-spondin 3	6
526529	TUBGCP3	tubulin gamma complex associated protein 3	12	protein-coding	10426	TUBGCP3	tubulin gamma complex associated protein 3	13
282307	PIK3R1	phosphoinositide-3-kinase regulatory subunit 1	20	protein-coding	5295	PIK3R1	phosphoinositide-3-kinase regulatory subunit 1	5
534781	PBK	PDZ binding kinase	8	protein-coding	55872	PBK	PDZ binding kinase	8
539869	DCUN1D1	defective in cullin neddylation 1 domain containing 1	1	protein-coding	54165	DCUN1D1	defective in cullin neddylation 1 domain containing 1	3
286868	RPLP0	ribosomal protein lateral stalk subunit P0	17	protein-coding	6175	RPLP0	ribosomal protein lateral stalk subunit P0	12
538384	PRDM1	PR/SET domain 1	9	protein-coding	639	PRDM1	PR/SET domain 1	6
789710	KLF13	Kruppel like factor 13	21	protein-coding	51621	KLF13	Kruppel like factor 13	15
524806	MAPK8IP1	mitogen-activated protein kinase 8 interacting protein 1	15	protein-coding	9479	MAPK8IP1	mitogen-activated protein kinase 8 interacting protein 1	11
512690	FBXL6	F-box and leucine rich repeat protein 6	14	protein-coding	26233	FBXL6	F-box and leucine rich repeat protein 6	8
541076	CNST	consortin, connexin sorting protein	16	protein-coding	163882	CNST	consortin, connexin sorting protein	1
525093	MRE11	MRE11 homolog, double strand break repair nuclease	15	protein-coding	4361	MRE11	MRE11 homolog, double strand break repair nuclease	11
535352	SCAMP1	secretory carrier membrane protein 1	10	protein-coding	9522	SCAMP1	secretory carrier membrane protein 1	5
404190	RPL27A	ribosomal protein L27a	15	protein-coding	6157	RPL27A	ribosomal protein L27a	11
507997	FAM120A	family with sequence similarity 120A	8	protein-coding	23196	FAM120A	family with sequence similarity 120A	9
613403	DNAJC10	DnaJ heat shock protein family (Hsp40) member C10	2	protein-coding	54431	DNAJC10	DnaJ heat shock protein family (Hsp40) member C10	2
286842	BASP1	brain abundant membrane attached signal protein 1	20	protein-coding	10409	BASP1	brain abundant membrane attached signal protein 1	5
541140	KRAS	KRAS proto-oncogene, GTPase	5	protein-coding	3845	KRAS	KRAS proto-oncogene, GTPase	12
507834	ESRRA	estrogen related receptor alpha	29	protein-coding	2101	ESRRA	estrogen related receptor alpha	11
518752	ARG2	arginase 2	10	protein-coding	384	ARG2	arginase 2	14
107131987	LOC107131987	cancer/testis antigen 47A-like	X	protein-coding
528023	NACC2	NACC family member 2	11	protein-coding	138151	NACC2	NACC family member 2	9
533987	METTL15	methyltransferase like 15	15	protein-coding	196074	METTL15	methyltransferase like 15	11
101907541	NCKAP1	NCK associated protein 1	2	protein-coding	10787	NCKAP1	NCK associated protein 1	2
616819	LOC616819	histone H3.1	23	protein-coding
617596	GXYLT1	glucoside xylosyltransferase 1	5	protein-coding	283464	GXYLT1	glucoside xylosyltransferase 1	12
100859923	CAMTA2	calmodulin binding transcription activator 2	19	protein-coding	23125	CAMTA2	calmodulin binding transcription activator 2	17
615149	BLOC1S1	biogenesis of lysosomal organelles complex 1 subunit 1	5	protein-coding	2647	BLOC1S1	biogenesis of lysosomal organelles complex 1 subunit 1	12
533285	RPLP1	ribosomal protein lateral stalk subunit P1	10	protein-coding	6176	RPLP1	ribosomal protein lateral stalk subunit P1	15
532822	QRSL1	QRSL1, glutaminyl-tRNA amidotransferase subunit A	9	protein-coding	55278	QRSL1	QRSL1, glutaminyl-tRNA amidotransferase subunit A	6
524529	GALNT7	polypeptide N-acetylgalactosaminyltransferase 7	8	protein-coding	51809	GALNT7	polypeptide N-acetylgalactosaminyltransferase 7	4
618164	HIST1H1A	histone cluster 1, H1a	23	protein-coding	3024	HIST1H1A	histone cluster 1 H1 family member a	6
507579	TDP2	tyrosyl-DNA phosphodiesterase 2	23	protein-coding	51567	TDP2	tyrosyl-DNA phosphodiesterase 2	6
515200	CTSL	cathepsin L	8	protein-coding	1514	CTSL	cathepsin L	9
538514	AMOTL2	angiomotin like 2	1	protein-coding	51421	AMOTL2	angiomotin like 2	3
510041	PSME1	proteasome activator subunit 1	10	protein-coding	5720	PSME1	proteasome activator subunit 1	14
524908	TTC27	tetratricopeptide repeat domain 27	11	protein-coding	55622	TTC27	tetratricopeptide repeat domain 27	2
509019	ZBTB7B	zinc finger and BTB domain containing 7B	3	protein-coding	51043	ZBTB7B	zinc finger and BTB domain containing 7B	1
782652	FCGR2A	Fc fragment of IgG receptor IIa	3	protein-coding	2212	FCGR2A	Fc fragment of IgG receptor IIa	1
617455	CCDC85C	coiled-coil domain containing 85C	21	protein-coding	317762	CCDC85C	coiled-coil domain containing 85C	14
615429	SRRD	SRR1 domain containing	17	protein-coding	402055	SRRD	SRR1 domain containing	22
509684	SLC25A39	solute carrier family 25 member 39	19	protein-coding	51629	SLC25A39	solute carrier family 25 member 39	17
533979	MPRIP	myosin phosphatase Rho interacting protein	19	protein-coding	23164	MPRIP	myosin phosphatase Rho interacting protein	17
540154	TRIM59	tripartite motif containing 59	1	protein-coding	286827	TRIM59	tripartite motif containing 59	3
787634	C18H19orf33	chromosome 18 C19orf33 homolog	18	protein-coding	64073	C19orf33	chromosome 19 open reading frame 33	19
518622	CSE1L	chromosome segregation 1 like	13	protein-coding	1434	CSE1L	chromosome segregation 1 like	20
326581	EEF1G	eukaryotic translation elongation factor 1 gamma	29	protein-coding	1937	EEF1G	eukaryotic translation elongation factor 1 gamma	11
538833	HAUS6	HAUS augmin like complex subunit 6	8	protein-coding	54801	HAUS6	HAUS augmin like complex subunit 6	9
531733	H2AFX	H2A histone family, member X	15	protein-coding	3014	H2AFX	H2A histone family member X	11
618766	C14H8orf82	chromosome 14 C8orf82 homolog	14	protein-coding	414919	C8orf82	chromosome 8 open reading frame 82	8
515326	EIF3K	eukaryotic translation initiation factor 3 subunit K	18	protein-coding	27335	EIF3K	eukaryotic translation initiation factor 3 subunit K	19
514443	TAF10	TATA-box binding protein associated factor 10	15	protein-coding	6881	TAF10	TATA-box binding protein associated factor 10	11
512239	TTC17	tetratricopeptide repeat domain 17	15	protein-coding	55761	TTC17	tetratricopeptide repeat domain 17	11
505075	WNT6	Wnt family member 6	2	protein-coding	7475	WNT6	Wnt family member 6	2
507270	RPL29	ribosomal protein L29	22	protein-coding	6159	RPL29	ribosomal protein L29	3
511461	MRTFB	myocardin related transcription factor B	25	protein-coding	57496	MRTFB	myocardin related transcription factor B	16
506322	NRAS	NRAS proto-oncogene, GTPase	3	protein-coding	4893	NRAS	NRAS proto-oncogene, GTPase	1
535450	PUM1	pumilio RNA binding family member 1	2	protein-coding	9698	PUM1	pumilio RNA binding family member 1	1
508246	KAT7	lysine acetyltransferase 7	19	protein-coding	11143	KAT7	lysine acetyltransferase 7	17
504225	AKIP1	A-kinase interacting protein 1	15	protein-coding	56672	AKIP1	A-kinase interacting protein 1	11
530930	RHOBTB3	Rho related BTB domain containing 3	7	protein-coding	22836	RHOBTB3	Rho related BTB domain containing 3	5
540019	KDF1	keratinocyte differentiation factor 1	2	protein-coding	126695	KDF1	keratinocyte differentiation factor 1	1
523889	ATP13A3	ATPase 13A3	1	protein-coding	79572	ATP13A3	ATPase 13A3	3
515126	AMZ2	archaelysin family metallopeptidase 2	19	protein-coding	51321	AMZ2	archaelysin family metallopeptidase 2	17
506946	DTYMK	deoxythymidylate kinase	3	protein-coding	1841	DTYMK	deoxythymidylate kinase	2
511585	CRBN	cereblon	22	protein-coding	51185	CRBN	cereblon	3
510381	SMC6	structural maintenance of chromosomes 6	11	protein-coding	79677	SMC6	structural maintenance of chromosomes 6	2
512771	ASL	argininosuccinate lyase	25	protein-coding	435	ASL	argininosuccinate lyase	7
100336754	RC3H1	ring finger and CCCH-type domains 1	16	protein-coding	149041	RC3H1	ring finger and CCCH-type domains 1	1
509911	LOC509911	monocarboxylate transporter 1	3	protein-coding	6566	SLC16A1	solute carrier family 16 member 1	1
508386	CD48	CD48 molecule	3	protein-coding	962	CD48	CD48 molecule	1
100300490	ENTPD7	ectonucleoside triphosphate diphosphohydrolase 7	26	protein-coding	57089	ENTPD7	ectonucleoside triphosphate diphosphohydrolase 7	10
112448602	LOC112448602	small nucleolar RNA SNORD18	10	snoRNA	595098	SNORD18A	small nucleolar RNA, C/D box 18A	15
513675	DMPK	DM1 protein kinase	18	protein-coding	1760	DMPK	DM1 protein kinase	19
505288	TSPAN4	tetraspanin 4	29	protein-coding	7106	TSPAN4	tetraspanin 4	11
100337021	LRP2	LDL receptor related protein 2	2	protein-coding	4036	LRP2	LDL receptor related protein 2	2
785548	ICMT	isoprenylcysteine carboxyl methyltransferase	16	protein-coding	23463	ICMT	isoprenylcysteine carboxyl methyltransferase	1
517446	AP2M1	adaptor related protein complex 2 subunit mu 1	1	protein-coding	1173	AP2M1	adaptor related protein complex 2 subunit mu 1	3
508257	MYL7	myosin light chain 7	4	protein-coding	58498	MYL7	myosin light chain 7	7
524417	SLC41A2	solute carrier family 41 member 2	5	protein-coding	84102	SLC41A2	solute carrier family 41 member 2	12
532616	EPB41L3	erythrocyte membrane protein band 4.1 like 3	24	protein-coding	23136	EPB41L3	erythrocyte membrane protein band 4.1 like 3	18
281181	GAPDH	glyceraldehyde-3-phosphate dehydrogenase	5	protein-coding	2597	GAPDH	glyceraldehyde-3-phosphate dehydrogenase	12
786696	RTL6	retrotransposon Gag like 6	5	protein-coding	84247	RTL6	retrotransposon Gag like 6	22
101902461	LOC101902461	Ig mu chain C region membrane-bound form-like	21	other	3507	IGHM	immunoglobulin heavy constant mu	14
112445065	LOC112445065	germ cell-less protein-like 1 pseudogene	X	pseudo	64395	GMCL1	germ cell-less 1, spermatogenesis associated	2
516212	ISOC2	isochorismatase domain containing 2	18	protein-coding	79763	ISOC2	isochorismatase domain containing 2	19
540222	TOGARAM1	TOG array regulator of axonemal microtubules 1	21	protein-coding	23116	TOGARAM1	TOG array regulator of axonemal microtubules 1	14
780845	WDR83	WD repeat domain 83	7	protein-coding	84292	WDR83	WD repeat domain 83	19
529613	DDX24	DEAD-box helicase 24	21	protein-coding	57062	DDX24	DEAD-box helicase 24	14
520650	SIL1	SIL1 nucleotide exchange factor	7	protein-coding	64374	SIL1	SIL1 nucleotide exchange factor	5
408017	INSR	insulin receptor	7	protein-coding	3643	INSR	insulin receptor	19
525567	VPS51	VPS51, GARP complex subunit	29	protein-coding	738	VPS51	VPS51, GARP complex subunit	11
112443632	LOC112443632	small nucleolar RNA SNORA73 family	2	snoRNA	6080	SNORA73A	small nucleolar RNA, H/ACA box 73A	1
101904622	LOC101904622	uncharacterized LOC101904622	23	ncRNA
286845	SLC12A2	solute carrier family 12 member 2	7	protein-coding	6558	SLC12A2	solute carrier family 12 member 2	5
550622	ATP6V0C	ATPase H+ transporting V0 subunit c	25	protein-coding	527	ATP6V0C	ATPase H+ transporting V0 subunit c	16
505679	S100A16	S100 calcium binding protein A16	3	protein-coding	140576	S100A16	S100 calcium binding protein A16	1
613812	RNF168	ring finger protein 168	1	protein-coding	165918	RNF168	ring finger protein 168	3
541243	WNT9B	Wnt family member 9B	19	protein-coding	7484	WNT9B	Wnt family member 9B	17
540412	SOCS4	suppressor of cytokine signaling 4	10	protein-coding	122809	SOCS4	suppressor of cytokine signaling 4	14
540444	HMGB2	high mobility group box 2	8	protein-coding	3148	HMGB2	high mobility group box 2	4
528425	NUDCD1	NudC domain containing 1	14	protein-coding	84955	NUDCD1	NudC domain containing 1	8
527679	MBNL2	muscleblind like splicing regulator 2	12	protein-coding	10150	MBNL2	muscleblind like splicing regulator 2	13
510817	SPOPL	speckle type BTB/POZ protein like	2	protein-coding	339745	SPOPL	speckle type BTB/POZ protein like	2
104976327	LOC104976327	uncharacterized LOC104976327	X	protein-coding
510793	FAAP24	FA core complex associated protein 24	18	protein-coding	91442	FAAP24	FA core complex associated protein 24	19
534212	NCEH1	neutral cholesterol ester hydrolase 1	1	protein-coding	57552	NCEH1	neutral cholesterol ester hydrolase 1	3
504757	POLRMT	RNA polymerase mitochondrial	7	protein-coding	5442	POLRMT	RNA polymerase mitochondrial	19
360196	BANF1	barrier to autointegration factor 1	29	protein-coding	8815	BANF1	barrier to autointegration factor 1	11
787118	FBXW8	F-box and WD repeat domain containing 8	17	protein-coding	26259	FBXW8	F-box and WD repeat domain containing 8	12
512757	HSPBP1	HSPA (Hsp70) binding protein 1	18	protein-coding	23640	HSPBP1	HSPA (Hsp70) binding protein 1	19
100299845	LOC100299845	60S ribosomal protein L5-like	21	protein-coding	6125	RPL5	ribosomal protein L5	1
514588	FBLN1	fibulin 1	5	protein-coding	2192	FBLN1	fibulin 1	22
506426	CRYZL1	crystallin zeta like 1	1	protein-coding	9946	CRYZL1	crystallin zeta like 1	21
514642	TRPM7	transient receptor potential cation channel subfamily M member 7	10	protein-coding	54822	TRPM7	transient receptor potential cation channel subfamily M member 7	15
112442863	LOC112442863	small nucleolar RNA U3	19	snoRNA	780854	SNORD3D	small nucleolar RNA, C/D box 3D	17
507142	CRYBG2	crystallin beta-gamma domain containing 2	2	protein-coding	55057	CRYBG2	crystallin beta-gamma domain containing 2	1
512890	USE1	unconventional SNARE in the ER 1	7	protein-coding	55850	USE1	unconventional SNARE in the ER 1	19
282438	PRDX6	peroxiredoxin 6	16	protein-coding	9588	PRDX6	peroxiredoxin 6	1
781260	CISD2	CDGSH iron sulfur domain 2	6	protein-coding	493856	CISD2	CDGSH iron sulfur domain 2	4
100140419	ASXL2	ASXL transcriptional regulator 2	11	protein-coding	55252	ASXL2	ASXL transcriptional regulator 2	2
112446663	LOC112446663	uncharacterized LOC112446663	5	ncRNA
519754	PKN2	protein kinase N2	3	protein-coding	5586	PKN2	protein kinase N2	1
100138286	CABLES1	Cdk5 and Abl enzyme substrate 1	24	protein-coding	91768	CABLES1	Cdk5 and Abl enzyme substrate 1	18
616679	ARL5B	ADP ribosylation factor like GTPase 5B	13	protein-coding	221079	ARL5B	ADP ribosylation factor like GTPase 5B	10
538517	ARRDC4	arrestin domain containing 4	21	protein-coding	91947	ARRDC4	arrestin domain containing 4	15
507390	BCL2L11	BCL2 like 11	11	protein-coding	10018	BCL2L11	BCL2 like 11	2
513765	TRABD	TraB domain containing	5	protein-coding	80305	TRABD	TraB domain containing	22
517135	GUCD1	guanylyl cyclase domain containing 1	17	protein-coding	83606	GUCD1	guanylyl cyclase domain containing 1	22
112442426	LOC112442426	small nucleolar RNA MBII-202	18	snoRNA	606500	SNORD68	small nucleolar RNA, C/D box 68	16
614105	TECR	trans-2,3-enoyl-CoA reductase	7	protein-coding	9524	TECR	trans-2,3-enoyl-CoA reductase	19
528862	DNAJA1	DnaJ heat shock protein family (Hsp40) member A1	8	protein-coding	3301	DNAJA1	DnaJ heat shock protein family (Hsp40) member A1	9
509695	INTS6	integrator complex subunit 6	12	protein-coding	26512	INTS6	integrator complex subunit 6	13
512444	GNS	glucosamine (N-acetyl)-6-sulfatase	5	protein-coding	2799	GNS	glucosamine (N-acetyl)-6-sulfatase	12
508825	MRPL23	mitochondrial ribosomal protein L23	29	protein-coding	6150	MRPL23	mitochondrial ribosomal protein L23	11
104968656	LOC104968656	kynurenine--oxoglutarate transaminase 1	11	protein-coding	883	KYAT1	kynurenine aminotransferase 1	9
519758	ATP1B1	ATPase Na+/K+ transporting subunit beta 1	16	protein-coding	481	ATP1B1	ATPase Na+/K+ transporting subunit beta 1	1
540933	HELLS	helicase, lymphoid specific	26	protein-coding	3070	HELLS	helicase, lymphoid specific	10
281873	ITGA5	integrin subunit alpha 5	5	protein-coding	3678	ITGA5	integrin subunit alpha 5	12
510058	MRPL27	mitochondrial ribosomal protein L27	19	protein-coding	51264	MRPL27	mitochondrial ribosomal protein L27	17
112441905	LOC112441905	small nucleolar RNA SNORD75	16	snoRNA	692195	SNORD75	small nucleolar RNA, C/D box 75	1
618289	LOC618289	zinc finger protein 11-like	18	protein-coding	147658	ZNF534	zinc finger protein 534	19
539606	PYCR1	pyrroline-5-carboxylate reductase 1	19	protein-coding	5831	PYCR1	pyrroline-5-carboxylate reductase 1	17
327691	NDUFS6	NADH:ubiquinone oxidoreductase subunit S6	20	protein-coding	4726	NDUFS6	NADH:ubiquinone oxidoreductase subunit S6	5
506045	ATAD1	ATPase family, AAA domain containing 1	26	protein-coding	84896	ATAD1	ATPase family, AAA domain containing 1	10
506977	LGALS8	galectin 8	28	protein-coding	3964	LGALS8	galectin 8	1
506381	SELENOI	selenoprotein I	11	protein-coding	85465	SELENOI	selenoprotein I	2
112444678	LOC112444678	small nucleolar RNA U13	27	snoRNA	692084	SNORD13	small nucleolar RNA, C/D box 13	8
281937	MYO1C	myosin IC	19	protein-coding	4641	MYO1C	myosin IC	17
538173	PGP	phosphoglycolate phosphatase	25	protein-coding	283871	PGP	phosphoglycolate phosphatase	16
520891	NHP2	NHP2 ribonucleoprotein	7	protein-coding	55651	NHP2	NHP2 ribonucleoprotein	5
616392	TMEM206	transmembrane protein 206	16	protein-coding	55248	TMEM206	transmembrane protein 206	1
613634	LSM4	LSM4 homolog, U6 small nuclear RNA and mRNA degradation associated	7	protein-coding	25804	LSM4	LSM4 homolog, U6 small nuclear RNA and mRNA degradation associated	19
373543	STK25	serine/threonine kinase 25	3	protein-coding	10494	STK25	serine/threonine kinase 25	2
533859	PITPNM1	phosphatidylinositol transfer protein membrane associated 1	29	protein-coding	9600	PITPNM1	phosphatidylinositol transfer protein membrane associated 1	11
614243	TMEM65	transmembrane protein 65	14	protein-coding	157378	TMEM65	transmembrane protein 65	8
785123	ZBTB10	zinc finger and BTB domain containing 10	14	protein-coding	65986	ZBTB10	zinc finger and BTB domain containing 10	8
540421	ARAF	A-Raf proto-oncogene, serine/threonine kinase	X	protein-coding	369	ARAF	A-Raf proto-oncogene, serine/threonine kinase	X
616179	EDA	ectodysplasin A	X	protein-coding	1896	EDA	ectodysplasin A	X
514259	EFHD2	EF-hand domain family member D2	16	protein-coding	79180	EFHD2	EF-hand domain family member D2	1
520883	CDC37	cell division cycle 37	7	protein-coding	11140	CDC37	cell division cycle 37	19
507724	ODR4	odr-4 GPCR localization factor homolog	16	protein-coding	54953	ODR4	odr-4 GPCR localization factor homolog	1
539061	POLR1D	RNA polymerase I and III subunit D	12	protein-coding	51082	POLR1D	RNA polymerase I and III subunit D	13
618054	PROM1	prominin 1	6	protein-coding	8842	PROM1	prominin 1	4
282588	CSTF2	cleavage stimulation factor subunit 2	X	protein-coding	1478	CSTF2	cleavage stimulation factor subunit 2	X
513967	ALDH3A2	aldehyde dehydrogenase 3 family member A2	19	protein-coding	224	ALDH3A2	aldehyde dehydrogenase 3 family member A2	17
616058	SNAPC5	small nuclear RNA activating complex polypeptide 5	10	protein-coding	10302	SNAPC5	small nuclear RNA activating complex polypeptide 5	15
616791	C5H12orf45	chromosome 5 C12orf45 homolog	5	protein-coding	121053	C12orf45	chromosome 12 open reading frame 45	12
540824	BCL10	BCL10, immune signaling adaptor	3	protein-coding	8915	BCL10	BCL10, immune signaling adaptor	1
524222	ECM1	extracellular matrix protein 1	3	protein-coding	1893	ECM1	extracellular matrix protein 1	1
505103	PHGDH	phosphoglycerate dehydrogenase	3	protein-coding	26227	PHGDH	phosphoglycerate dehydrogenase	1
616120	PGLS	6-phosphogluconolactonase	7	protein-coding	25796	PGLS	6-phosphogluconolactonase	19
539332	CFL2	cofilin 2	21	protein-coding	1073	CFL2	cofilin 2	14
540095	LCORL	ligand dependent nuclear receptor corepressor like	6	protein-coding	254251	LCORL	ligand dependent nuclear receptor corepressor like	4
532836	AHCYL2	adenosylhomocysteinase like 2	4	protein-coding	23382	AHCYL2	adenosylhomocysteinase like 2	7
783730	LOC783730	retrotransposon Gag-like protein 8	X	protein-coding	8933	RTL8C	retrotransposon Gag like 8C	X
515177	TAZ	tafazzin	X	protein-coding	6901	TAZ	tafazzin	X
512680	U2AF1	U2 small nuclear RNA auxiliary factor 1	1	protein-coding	7307	U2AF1	U2 small nuclear RNA auxiliary factor 1	21
100124428	NCBP1	nuclear cap binding protein subunit 1	8	protein-coding	4686	NCBP1	nuclear cap binding protein subunit 1	9
112445064	LOC112445064	putative testis-expressed protein 13C	X	protein-coding	100129520	TEX13C	TEX13 family member C	X
533206	PDS5A	PDS5 cohesin associated factor A	6	protein-coding	23244	PDS5A	PDS5 cohesin associated factor A	4
507488	RAB21	RAB21, member RAS oncogene family	5	protein-coding	23011	RAB21	RAB21, member RAS oncogene family	12
789713	RALGPS2	Ral GEF with PH domain and SH3 binding motif 2	16	protein-coding	55103	RALGPS2	Ral GEF with PH domain and SH3 binding motif 2	1
100138153	CNNM3	cyclin and CBS domain divalent metal cation transport mediator 3	11	protein-coding	26505	CNNM3	cyclin and CBS domain divalent metal cation transport mediator 3	2
614102	MRPS18A	mitochondrial ribosomal protein S18A	23	protein-coding	55168	MRPS18A	mitochondrial ribosomal protein S18A	6
528478	PRKCI	protein kinase C iota	1	protein-coding	5584	PRKCI	protein kinase C iota	3
536267	KIDINS220	kinase D interacting substrate 220	11	protein-coding	57498	KIDINS220	kinase D interacting substrate 220	2
100125877	POLR2M	RNA polymerase II subunit M	10	protein-coding	81488	POLR2M	RNA polymerase II subunit M	15
782635	MON2	MON2 homolog, regulator of endosome-to-Golgi trafficking	5	protein-coding	23041	MON2	MON2 homolog, regulator of endosome-to-Golgi trafficking	12
532015	ELOVL4	ELOVL fatty acid elongase 4	9	protein-coding	6785	ELOVL4	ELOVL fatty acid elongase 4	6
508575	G2E3	G2/M-phase specific E3 ubiquitin protein ligase	21	protein-coding	55632	G2E3	G2/M-phase specific E3 ubiquitin protein ligase	14
618720	TMEM161A	transmembrane protein 161A	7	protein-coding	54929	TMEM161A	transmembrane protein 161A	19
616224	PET100	PET100 homolog	7	protein-coding	100131801	PET100	PET100 homolog	19
509583	DHX36	DEAH-box helicase 36	1	protein-coding	170506	DHX36	DEAH-box helicase 36	3
101906397	LOC101906397	uncharacterized LOC101906397	8	ncRNA
511268	PARK7	Parkinsonism associated deglycase	16	protein-coding	11315	PARK7	Parkinsonism associated deglycase	1
508448	PSMC3	proteasome 26S subunit, ATPase 3	15	protein-coding	5702	PSMC3	proteasome 26S subunit, ATPase 3	11
112442852	LOC112442852	U2 spliceosomal RNA	19	snRNA	6066	RNU2-1	RNA, U2 small nuclear 1	17
533516	RBM38	RNA binding motif protein 38	13	protein-coding	55544	RBM38	RNA binding motif protein 38	20
526612	NSFL1C	NSFL1 cofactor	13	protein-coding	55968	NSFL1C	NSFL1 cofactor	20
112442814	LOC112442814	small nucleolar RNA SNORA21	19	snoRNA	619505	SNORA21	small nucleolar RNA, H/ACA box 21	17
404124	ST6GALNAC4	ST6 N-acetylgalactosaminide alpha-2,6-sialyltransferase 4	11	protein-coding	27090	ST6GALNAC4	ST6 N-acetylgalactosaminide alpha-2,6-sialyltransferase 4	9
521747	EIF3I	eukaryotic translation initiation factor 3 subunit I	2	protein-coding	8668	EIF3I	eukaryotic translation initiation factor 3 subunit I	1
338325	XIST	X (inactive)-specific transcript	X	ncRNA	7503	XIST	X inactive specific transcript	X
100294952	LOC100294952	T-cell receptor beta chain T17T-22-like	11	other	28881	IGKV2D-30	immunoglobulin kappa variable 2D-30	2
534253	KXD1	KxDL motif containing 1	7	protein-coding	79036	KXD1	KxDL motif containing 1	19
407128	BMPR1B	bone morphogenetic protein receptor type 1B	6	protein-coding	658	BMPR1B	bone morphogenetic protein receptor type 1B	4
509622	NR1H2	nuclear receptor subfamily 1 group H member 2	18	protein-coding	7376	NR1H2	nuclear receptor subfamily 1 group H member 2	19
506221	METTL2A	methyltransferase like 2A	19	protein-coding	339175	METTL2A	methyltransferase like 2A	17
508196	DENND4B	DENN domain containing 4B	3	protein-coding	9909	DENND4B	DENN domain containing 4B	1
281062	CDH2	cadherin 2	24	protein-coding	1000	CDH2	cadherin 2	18
614700	MGC148714	cytochrome c oxidase subunit 6C	14	protein-coding	1345	COX6C	cytochrome c oxidase subunit 6C	8
518111	SLC30A6	solute carrier family 30 member 6	11	protein-coding	55676	SLC30A6	solute carrier family 30 member 6	2
614145	IDH3G	isocitrate dehydrogenase 3 (NAD(+)) gamma	X	protein-coding	3421	IDH3G	isocitrate dehydrogenase 3 (NAD(+)) gamma	X
280858	MIF	macrophage migration inhibitory factor	17	protein-coding	4282	MIF	macrophage migration inhibitory factor	22
530270	HYKK	hydroxylysine kinase	21	protein-coding	123688	HYKK	hydroxylysine kinase	15
513167	COLGALT1	collagen beta(1-O)galactosyltransferase 1	7	protein-coding	79709	COLGALT1	collagen beta(1-O)galactosyltransferase 1	19
512405	OCLN	occludin	20	protein-coding	100506658	OCLN	occludin	5
100125779	PCYT1A	phosphate cytidylyltransferase 1, choline, alpha	1	protein-coding	5130	PCYT1A	phosphate cytidylyltransferase 1, choline, alpha	3
519708	YTHDF3	YTH N6-methyladenosine RNA binding protein 3	14	protein-coding	253943	YTHDF3	YTH N6-methyladenosine RNA binding protein 3	8
618738	SULT4A1	sulfotransferase family 4A member 1	5	protein-coding	25830	SULT4A1	sulfotransferase family 4A member 1	22
537885	UBE2R2	ubiquitin conjugating enzyme E2 R2	8	protein-coding	54926	UBE2R2	ubiquitin conjugating enzyme E2 R2	9
615866	CBLC	Cbl proto-oncogene C	18	protein-coding	23624	CBLC	Cbl proto-oncogene C	19
540114	PWWP2A	PWWP domain containing 2A	7	protein-coding	114825	PWWP2A	PWWP domain containing 2A	5
101905706	LOC101905706	myosin regulatory light polypeptide 9 pseudogene	3	pseudo
789017	RREB1	ras responsive element binding protein 1	23	protein-coding	6239	RREB1	ras responsive element binding protein 1	6
519729	ADRM1	adhesion regulating molecule 1	13	protein-coding	11047	ADRM1	adhesion regulating molecule 1	20
539147	GEMIN4	gem nuclear organelle associated protein 4	19	protein-coding	50628	GEMIN4	gem nuclear organelle associated protein 4	17
100296470	CHCHD8	coiled-coil-helix-coiled-coil-helix domain containing 8	15	protein-coding	51287	COA4	cytochrome c oxidase assembly factor 4 homolog	11
505807	PCMTD2	protein-L-isoaspartate (D-aspartate) O-methyltransferase domain containing 2	13	protein-coding	55251	PCMTD2	protein-L-isoaspartate (D-aspartate) O-methyltransferase domain containing 2	20
533298	LNPK	lunapark, ER junction formation factor	2	protein-coding	80856	LNPK	lunapark, ER junction formation factor	2
100848208	LOC100848208	uncharacterized LOC100848208	11	ncRNA
522917	RIOK3	RIO kinase 3	24	protein-coding	8780	RIOK3	RIO kinase 3	18
281809	HSD17B10	hydroxysteroid 17-beta dehydrogenase 10	X	protein-coding	3028	HSD17B10	hydroxysteroid 17-beta dehydrogenase 10	X
112443645	LOC112443645	small nucleolar RNA SNORD103/SNORD85	2	snoRNA	692235	SNORD103B	small nucleolar RNA, C/D box 103B	1
613636	NAA10	N(alpha)-acetyltransferase 10, NatA catalytic subunit	X	protein-coding	8260	NAA10	N(alpha)-acetyltransferase 10, NatA catalytic subunit	X
507139	GCA	grancalcin	2	protein-coding	25801	GCA	grancalcin	2
788534	MLXIPL	MLX interacting protein like	25	protein-coding	51085	MLXIPL	MLX interacting protein like	7
510125	LIN7C	lin-7 homolog C, crumbs cell polarity complex component	15	protein-coding	55327	LIN7C	lin-7 homolog C, crumbs cell polarity complex component	11
112444655	LOC112444655	small nucleolar RNA U3	27	snoRNA	780851	SNORD3A	small nucleolar RNA, C/D box 3A	17
617091	ENC1	ectodermal-neural cortex 1	20	protein-coding	8507	ENC1	ectodermal-neural cortex 1	5
510842	LPCAT4	lysophosphatidylcholine acyltransferase 4	10	protein-coding	254531	LPCAT4	lysophosphatidylcholine acyltransferase 4	15
530642	DCK	deoxycytidine kinase	6	protein-coding	1633	DCK	deoxycytidine kinase	4
618849	HMGA1	high mobility group AT-hook 1	23	protein-coding	3159	HMGA1	high mobility group AT-hook 1	6
504716	AHCTF1	AT-hook containing transcription factor 1	16	protein-coding	25909	AHCTF1	AT-hook containing transcription factor 1	1
538686	ZNF112	zinc finger protein 112	18	protein-coding	7771	ZNF112	zinc finger protein 112	19
527910	SKIL	SKI like proto-oncogene	1	protein-coding	6498	SKIL	SKI like proto-oncogene	3
513059	ATAD5	ATPase family, AAA domain containing 5	19	protein-coding	79915	ATAD5	ATPase family, AAA domain containing 5	17
614063	RMI1	RecQ mediated genome instability 1	8	protein-coding	80010	RMI1	RecQ mediated genome instability 1	9
534082	ADAMTS3	ADAM metallopeptidase with thrombospondin type 1 motif 3	6	protein-coding	9508	ADAMTS3	ADAM metallopeptidase with thrombospondin type 1 motif 3	4
511085	REX1BD	required for excision 1-B domain containing	7	protein-coding	55049	REX1BD	required for excision 1-B domain containing	19
510644	MICALL2	MICAL like 2	25	protein-coding	79778	MICALL2	MICAL like 2	7
515972	TBL1X	transducin beta like 1 X-linked	X|Y	protein-coding	6907	TBL1X	transducin beta like 1 X-linked	X
112442347	LOC112442347	60S ribosomal protein L11-like	18	protein-coding	6135	RPL11	ribosomal protein L11	1
614507	RAB15	RAB15, member RAS oncogene family	10	protein-coding	376267	RAB15	RAB15, member RAS oncogene family	14
507346	MGST3	microsomal glutathione S-transferase 3	3	protein-coding	4259	MGST3	microsomal glutathione S-transferase 3	1
781333	VGLL3	vestigial like family member 3	1	protein-coding	389136	VGLL3	vestigial like family member 3	3
530316	UBXN2B	UBX domain protein 2B	14	protein-coding	137886	UBXN2B	UBX domain protein 2B	8
516333	SDK1	sidekick cell adhesion molecule 1	25	protein-coding	221935	SDK1	sidekick cell adhesion molecule 1	7
536942	PCNX3	pecanex 3	29	protein-coding	399909	PCNX3	pecanex 3	11
513214	SNX27	sorting nexin family member 27	3	protein-coding	81609	SNX27	sorting nexin family member 27	1
281834	TRMT2A	tRNA methyltransferase 2 homolog A	17	protein-coding	27037	TRMT2A	tRNA methyltransferase 2 homolog A	22
532556	MGA	MGA, MAX dimerization protein	10	protein-coding	23269	MGA	MGA, MAX dimerization protein	15
100270792	COX6B1	cytochrome c oxidase subunit VIb polypeptide 1 (ubiquitous)	18	protein-coding	1340	COX6B1	cytochrome c oxidase subunit 6B1	19
100847773	LOC100847773	zinc finger protein 324A	18	protein-coding	25799	ZNF324	zinc finger protein 324	19
282040	RNPEP	arginyl aminopeptidase	16	protein-coding	6051	RNPEP	arginyl aminopeptidase	1
444858	EIF4G1	eukaryotic translation initiation factor 4 gamma 1	1	protein-coding	1981	EIF4G1	eukaryotic translation initiation factor 4 gamma 1	3
404070	MT2A	metallothionein 2A	18	protein-coding	4502	MT2A	metallothionein 2A	16
504677	PGAP1	post-GPI attachment to proteins 1	2	protein-coding	80055	PGAP1	post-GPI attachment to proteins 1	2
112445781	LOC112445781	18S ribosomal RNA	Un	pseudo
539646	GAPVD1	GTPase activating protein and VPS9 domains 1	11	protein-coding	26130	GAPVD1	GTPase activating protein and VPS9 domains 1	9
538425	CTDSPL	CTD small phosphatase like	22	protein-coding	10217	CTDSPL	CTD small phosphatase like	3
506790	TXNIP	thioredoxin interacting protein	3	protein-coding	10628	TXNIP	thioredoxin interacting protein	1
539234	STAG1	stromal antigen 1	1	protein-coding	10274	STAG1	stromal antigen 1	3
614791	CCDC130	coiled-coil domain containing 130	7	protein-coding	81576	CCDC130	coiled-coil domain containing 130	19
281179	G6PD	glucose-6-phosphate dehydrogenase	X	protein-coding	2539	G6PD	glucose-6-phosphate dehydrogenase	X
539365	ZNF432	zinc finger protein 432	18	protein-coding	9668	ZNF432	zinc finger protein 432	19
537894	SMCHD1	structural maintenance of chromosomes flexible hinge domain containing 1	24	protein-coding	23347	SMCHD1	structural maintenance of chromosomes flexible hinge domain containing 1	18
517857	CZIB	CXXC motif containing zinc binding protein	3	protein-coding	54987	CZIB	CXXC motif containing zinc binding protein	1
515218	PPP6R3	protein phosphatase 6 regulatory subunit 3	29	protein-coding	55291	PPP6R3	protein phosphatase 6 regulatory subunit 3	11
504346	ALG9	ALG9, alpha-1,2-mannosyltransferase	15	protein-coding	79796	ALG9	ALG9, alpha-1,2-mannosyltransferase	11
613778	POLR3G	RNA polymerase III subunit G	7	protein-coding	10622	POLR3G	RNA polymerase III subunit G	5
504565	STUB1	STIP1 homology and U-box containing protein 1	25	protein-coding	10273	STUB1	STIP1 homology and U-box containing protein 1	16
511548	ABCB8	ATP binding cassette subfamily B member 8	4	protein-coding	11194	ABCB8	ATP binding cassette subfamily B member 8	7
535571	CAPRIN1	cell cycle associated protein 1	15	protein-coding	4076	CAPRIN1	cell cycle associated protein 1	11
507632	YES1	YES proto-oncogene 1, Src family tyrosine kinase	24	protein-coding	7525	YES1	YES proto-oncogene 1, Src family tyrosine kinase	18
526521	DOHH	deoxyhypusine hydroxylase	7	protein-coding	83475	DOHH	deoxyhypusine hydroxylase	19
614778	C8H9orf85	chromosome 8 C9orf85 homolog	8	protein-coding	138241	C9orf85	chromosome 9 open reading frame 85	9
534247	HLCS	holocarboxylase synthetase	1	protein-coding	3141	HLCS	holocarboxylase synthetase	21
101905979	LOC101905979	thymosin beta-4 pseudogene	11	pseudo	7114	TMSB4X	thymosin beta 4 X-linked	X
510090	UNK	unkempt family zinc finger	19	protein-coding	85451	UNK	unk zinc finger	17
534553	CFL1	cofilin 1	29	protein-coding	1072	CFL1	cofilin 1	11
533633	WDR19	WD repeat domain 19	6	protein-coding	57728	WDR19	WD repeat domain 19	4
613749	RAB5C	RAB5C, member RAS oncogene family	19	protein-coding	5878	RAB5C	RAB5C, member RAS oncogene family	17
520939	KLF2	Kruppel like factor 2	7	protein-coding	10365	KLF2	Kruppel like factor 2	19
513673	PAK2	p21 (RAC1) activated kinase 2	1	protein-coding	5062	PAK2	p21 (RAC1) activated kinase 2	3
781625	PLXND1	plexin D1	22	protein-coding	23129	PLXND1	plexin D1	3
504514	ELF4	E74 like ETS transcription factor 4	X	protein-coding	2000	ELF4	E74 like ETS transcription factor 4	X
514493	DTD1	D-tyrosyl-tRNA deacylase 1	13	protein-coding	92675	DTD1	D-tyrosyl-tRNA deacylase 1	20
534739	ANKRD12	ankyrin repeat domain 12	24	protein-coding	23253	ANKRD12	ankyrin repeat domain 12	18
100313040	MIR371	microRNA 371	18	ncRNA	442916	MIR371A	microRNA 371a	19
533892	RPS9	ribosomal protein S9	18	protein-coding	6203	RPS9	ribosomal protein S9	19
528109	MPP5	membrane palmitoylated protein 5	10	protein-coding	64398	MPP5	membrane palmitoylated protein 5	14
509163	RPL18	ribosomal protein L18	18	protein-coding	6141	RPL18	ribosomal protein L18	19
102465849	MIR6516	microRNA 6516	19	ncRNA	102466864	MIR6516	microRNA 6516	17
100297937	ADO	2-aminoethanethiol dioxygenase	28	protein-coding	84890	ADO	2-aminoethanethiol dioxygenase	10
534587	LIN9	lin-9 DREAM MuvB core complex component	16	protein-coding	286826	LIN9	lin-9 DREAM MuvB core complex component	1
510899	MRPS16	mitochondrial ribosomal protein S16	28	protein-coding	51021	MRPS16	mitochondrial ribosomal protein S16	10
768226	ZYX	zyxin	4	protein-coding	7791	ZYX	zyxin	7
504822	XPNPEP2	X-prolyl aminopeptidase 2	X	protein-coding	7512	XPNPEP2	X-prolyl aminopeptidase 2	X
513856	A2M	alpha-2-macroglobulin	5	protein-coding	2	A2M	alpha-2-macroglobulin	12
538495	ILDR1	immunoglobulin like domain containing receptor 1	1	protein-coding	286676	ILDR1	immunoglobulin like domain containing receptor 1	3
112449396	LOC112449396	small nucleolar RNA U3	13	snoRNA	780851	SNORD3A	small nucleolar RNA, C/D box 3A	17
100300544	KIAA1549L	KIAA1549 like	15	protein-coding	25758	KIAA1549L	KIAA1549 like	11
407223	HDAC2	histone deacetylase 2	9	protein-coding	3066	HDAC2	histone deacetylase 2	6
513942	ZFP1	ZFP1 zinc finger protein	18	protein-coding	162239	ZFP1	ZFP1 zinc finger protein	16
504422	SEC24D	SEC24 homolog D, COPII coat complex component	6	protein-coding	9871	SEC24D	SEC24 homolog D, COPII coat complex component	4
510014	LMBRD2	LMBR1 domain containing 2	20	protein-coding	92255	LMBRD2	LMBR1 domain containing 2	5
100295228	NDUFAF8	NADH:ubiquinone oxidoreductase complex assembly factor 8	19	protein-coding	284184	NDUFAF8	NADH:ubiquinone oxidoreductase complex assembly factor 8	17
526903	ZBTB1	zinc finger and BTB domain containing 1	10	protein-coding	22890	ZBTB1	zinc finger and BTB domain containing 1	14
618617	UBALD2	UBA like domain containing 2	19	protein-coding	283991	UBALD2	UBA like domain containing 2	17
514777	BUB1	BUB1 mitotic checkpoint serine/threonine kinase	11	protein-coding	699	BUB1	BUB1 mitotic checkpoint serine/threonine kinase	2
507472	DRG2	developmentally regulated GTP binding protein 2	19	protein-coding	1819	DRG2	developmentally regulated GTP binding protein 2	17
509382	SETDB2	SET domain bifurcated 2	12	protein-coding	83852	SETDB2	SET domain bifurcated histone lysine methyltransferase 2	13
514209	ASNS	asparagine synthetase (glutamine-hydrolyzing)	4	protein-coding	440	ASNS	asparagine synthetase (glutamine-hydrolyzing)	7
783439	C3H1orf226	chromosome 3 C1orf226 homolog	3	protein-coding	400793	C1orf226	chromosome 1 open reading frame 226	1
530973	LOC530973	zinc finger protein 416	18	protein-coding
617277	ELOB	elongin B	25	protein-coding	6923	ELOB	elongin B	16
784541	LOC784541	tumor necrosis factor receptor superfamily member 10A	Un	protein-coding
514021	ZNF599	zinc finger protein 599	18	protein-coding	148103	ZNF599	zinc finger protein 599	19
617001	PRXL2B	peroxiredoxin like 2B	16	protein-coding	127281	PRXL2B	peroxiredoxin like 2B	1
785361	NUDT19	nudix hydrolase 19	18	protein-coding	390916	NUDT19	nudix hydrolase 19	19
100300164	EHBP1	EH domain binding protein 1	11	protein-coding	23301	EHBP1	EH domain binding protein 1	2
100336437	CEP170B	centrosomal protein 170B	21	protein-coding	283638	CEP170B	centrosomal protein 170B	14
282369	SLC7A5	solute carrier family 7 member 5	18	protein-coding	8140	SLC7A5	solute carrier family 7 member 5	16
281202	GNB2	G protein subunit beta 2	25	protein-coding	2783	GNB2	G protein subunit beta 2	7
281173	FTH1	ferritin heavy chain 1	29	protein-coding	2495	FTH1	ferritin heavy chain 1	11
520974	MED12	mediator complex subunit 12	X	protein-coding	9968	MED12	mediator complex subunit 12	X
511318	CLDN6	claudin 6	25	protein-coding	9074	CLDN6	claudin 6	16
523367	SHCBP1	SHC binding and spindle associated 1	18	protein-coding	79801	SHCBP1	SHC binding and spindle associated 1	16
101903734	LOC101903734	uncharacterized LOC101903734	22	ncRNA
522105	AHDC1	AT-hook DNA binding motif containing 1	2	protein-coding	27245	AHDC1	AT-hook DNA binding motif containing 1	1
281577	WASL	Wiskott-Aldrich syndrome like	4	protein-coding	8976	WASL	Wiskott-Aldrich syndrome like	7
613984	VAMP7	vesicle associated membrane protein 7	X|Un	protein-coding	6845	VAMP7	vesicle associated membrane protein 7	X|Y
513038	CTSK	cathepsin K	3	protein-coding	1513	CTSK	cathepsin K	1
616302	AGAP3	ArfGAP with GTPase domain, ankyrin repeat and PH domain 3	4	protein-coding	116988	AGAP3	ArfGAP with GTPase domain, ankyrin repeat and PH domain 3	7
533910	DLD	dihydrolipoamide dehydrogenase	4	protein-coding	1738	DLD	dihydrolipoamide dehydrogenase	7
520500	SMNDC1	survival motor neuron domain containing 1	26	protein-coding	10285	SMNDC1	survival motor neuron domain containing 1	10
539458	FOXJ3	forkhead box J3	3	protein-coding	22887	FOXJ3	forkhead box J3	1
521926	EIF2B4	eukaryotic translation initiation factor 2B subunit delta	11	protein-coding	8890	EIF2B4	eukaryotic translation initiation factor 2B subunit delta	2
513707	IPO7	importin 7	15	protein-coding	10527	IPO7	importin 7	11
618599	AURKC	aurora kinase C	18	protein-coding	6795	AURKC	aurora kinase C	19
536335	KIF27	kinesin family member 27	8	protein-coding	55582	KIF27	kinesin family member 27	9
615950	SMS	spermine synthase	X	protein-coding	6611	SMS	spermine synthase	X
522621	SNRPG	small nuclear ribonucleoprotein polypeptide G	11	protein-coding	6637	SNRPG	small nuclear ribonucleoprotein polypeptide G	2
507193	ADD1	adducin 1	6	protein-coding	118	ADD1	adducin 1	4
517397	AGL	amylo-alpha-1, 6-glucosidase, 4-alpha-glucanotransferase	3	protein-coding	178	AGL	amylo-alpha-1, 6-glucosidase, 4-alpha-glucanotransferase	1
100125917	RFXANK	regulatory factor X associated ankyrin containing protein	7	protein-coding	8625	RFXANK	regulatory factor X associated ankyrin containing protein	19
539248	ERG28	ergosterol biosynthesis 28 homolog	10	protein-coding	11161	ERG28	ergosterol biosynthesis 28 homolog	14
506683	TWF1	twinfilin actin binding protein 1	5	protein-coding	5756	TWF1	twinfilin actin binding protein 1	12
512908	HCFC1	host cell factor C1	X	protein-coding	3054	HCFC1	host cell factor C1	X
613265	ZNF148	zinc finger protein 148	1	protein-coding	7707	ZNF148	zinc finger protein 148	3
508460	DXO	decapping exoribonuclease	23	protein-coding	1797	DXO	decapping exoribonuclease	6
768313	SOX4	SRY-box 4	23	protein-coding	6659	SOX4	SRY-box 4	6
529056	PLEKHJ1	pleckstrin homology domain containing J1	7	protein-coding	55111	PLEKHJ1	pleckstrin homology domain containing J1	19
532483	ING4	inhibitor of growth family member 4	5	protein-coding	51147	ING4	inhibitor of growth family member 4	12
532412	SGO2	shugoshin 2	2	protein-coding	151246	SGO2	shugoshin 2	2
281875	ITGAV	integrin subunit alpha V	2	protein-coding	3685	ITGAV	integrin subunit alpha V	2
784805	TMEM250	transmembrane protein 250	11	protein-coding	90120	TMEM250	transmembrane protein 250	9
504764	GRHPR	glyoxylate and hydroxypyruvate reductase	8	protein-coding	9380	GRHPR	glyoxylate and hydroxypyruvate reductase	9
100337107	WDR35	WD repeat domain 35	11	protein-coding	57539	WDR35	WD repeat domain 35	2
540085	GAB1	GRB2 associated binding protein 1	17	protein-coding	2549	GAB1	GRB2 associated binding protein 1	4
782021	LOC782021	60S ribosomal protein L21-like	22	pseudo	6144	RPL21	ribosomal protein L21	13
537027	BUB1B	BUB1 mitotic checkpoint serine/threonine kinase B	10	protein-coding	701	BUB1B	BUB1 mitotic checkpoint serine/threonine kinase B	15
100296400	TOPAZ1	testis and ovary specific PAZ domain containing 1	22	protein-coding	375337	TOPAZ1	testis and ovary specific PAZ domain containing 1	3
281103	CCN2	cellular communication network factor 2	9	protein-coding	1490	CCN2	cellular communication network factor 2	6
509109	MAP4K4	mitogen-activated protein kinase kinase kinase kinase 4	11	protein-coding	9448	MAP4K4	mitogen-activated protein kinase kinase kinase kinase 4	2
534380	FAR2	fatty acyl-CoA reductase 2	5	protein-coding	55711	FAR2	fatty acyl-CoA reductase 2	12
513782	PRPF40B	pre-mRNA processing factor 40 homolog B	5	protein-coding	25766	PRPF40B	pre-mRNA processing factor 40 homolog B	12
512588	TM2D3	TM2 domain containing 3	21	protein-coding	80213	TM2D3	TM2 domain containing 3	15
112444967	LOC112444967	small nucleolar RNA SNORA52	29	snoRNA	619565	SNORA52	small nucleolar RNA, H/ACA box 52	11
530516	KBTBD8	kelch repeat and BTB domain containing 8	22	protein-coding	84541	KBTBD8	kelch repeat and BTB domain containing 8	3
780867	TMEM267	transmembrane protein 267	20	protein-coding	64417	TMEM267	transmembrane protein 267	5
781181	UPF2	UPF2, regulator of nonsense mediated mRNA decay	13	protein-coding	26019	UPF2	UPF2, regulator of nonsense mediated mRNA decay	10
505618	RNASEH2C	ribonuclease H2 subunit C	29	protein-coding	84153	RNASEH2C	ribonuclease H2 subunit C	11
281177	FUT8	fucosyltransferase 8	10	protein-coding	2530	FUT8	fucosyltransferase 8	14
338064	NDUFA3	NADH:ubiquinone oxidoreductase subunit A3	18	protein-coding	4696	NDUFA3	NADH:ubiquinone oxidoreductase subunit A3	19
521857	TRIB1	tribbles pseudokinase 1	14	protein-coding	10221	TRIB1	tribbles pseudokinase 1	8
539970	DCAF15	DDB1 and CUL4 associated factor 15	7	protein-coding	90379	DCAF15	DDB1 and CUL4 associated factor 15	19
513620	TMEM127	transmembrane protein 127	11	protein-coding	55654	TMEM127	transmembrane protein 127	2
538576	OSBPL11	oxysterol binding protein like 11	1	protein-coding	114885	OSBPL11	oxysterol binding protein like 11	3
538545	ZBTB11	zinc finger and BTB domain containing 11	1	protein-coding	27107	ZBTB11	zinc finger and BTB domain containing 11	3
524608	DCBLD2	discoidin, CUB and LCCL domain containing 2	1	protein-coding	131566	DCBLD2	discoidin, CUB and LCCL domain containing 2	3
783256	BRIP1	BRCA1 interacting protein C-terminal helicase 1	19	protein-coding	83990	BRIP1	BRCA1 interacting protein C-terminal helicase 1	17
530618	SPOP	speckle type BTB/POZ protein	19	protein-coding	8405	SPOP	speckle type BTB/POZ protein	17
281698	CLTB	clathrin light chain B	7	protein-coding	1212	CLTB	clathrin light chain B	5
539541	HIC2	HIC ZBTB transcriptional repressor 2	17	protein-coding	23119	HIC2	HIC ZBTB transcriptional repressor 2	22
508557	SEC23IP	SEC23 interacting protein	26	protein-coding	11196	SEC23IP	SEC23 interacting protein	10
507945	DUT	deoxyuridine triphosphatase	10	protein-coding	1854	DUT	deoxyuridine triphosphatase	15
523328	CD151	CD151 molecule	29	protein-coding	977	CD151	CD151 molecule (Raph blood group)	11
516241	CSAD	cysteine sulfinic acid decarboxylase	5	protein-coding	51380	CSAD	cysteine sulfinic acid decarboxylase	12
515743	RNF181	ring finger protein 181	11	protein-coding	51255	RNF181	ring finger protein 181	2
508754	PITX1	paired like homeodomain 1	7	protein-coding	5307	PITX1	paired like homeodomain 1	5
618893	MAPK8IP2	mitogen-activated protein kinase 8 interacting protein 2	5	protein-coding	23542	MAPK8IP2	mitogen-activated protein kinase 8 interacting protein 2	22
616090	MBD3	methyl-CpG binding domain protein 3	7	protein-coding	53615	MBD3	methyl-CpG binding domain protein 3	19
534095	TTC37	tetratricopeptide repeat domain 37	7	protein-coding	9652	TTC37	tetratricopeptide repeat domain 37	5
537932	UBR3	ubiquitin protein ligase E3 component n-recognin 3	2	protein-coding	130507	UBR3	ubiquitin protein ligase E3 component n-recognin 3	2
360191	NOB1	NIN1 (RPN12) binding protein 1 homolog	18	protein-coding	28987	NOB1	NIN1 (RPN12) binding protein 1 homolog	16
506130	CIPC	CLOCK interacting pacemaker	10	protein-coding	85457	CIPC	CLOCK interacting pacemaker	14
618530	ROMO1	reactive oxygen species modulator 1	13	protein-coding	140823	ROMO1	reactive oxygen species modulator 1	20
516807	TMEM104	transmembrane protein 104	19	protein-coding	54868	TMEM104	transmembrane protein 104	17
112446116	LOC112446116	small Cajal body-specific RNA 6	3	ncRNA	677775	SCARNA5	small Cajal body-specific RNA 5	2
617703	UBE2S	ubiquitin conjugating enzyme E2 S	18	protein-coding	27338	UBE2S	ubiquitin conjugating enzyme E2 S	19
507867	ANKZF1	ankyrin repeat and zinc finger domain containing 1	2	protein-coding	55139	ANKZF1	ankyrin repeat and zinc finger domain containing 1	2
281791	GNAI2	G protein subunit alpha i2	22	protein-coding	2771	GNAI2	G protein subunit alpha i2	3
112441509	LOC112441509	X antigen family member 5-like	X	protein-coding
533809	DDX49	DEAD-box helicase 49	7	protein-coding	54555	DDX49	DEAD-box helicase 49	19
541050	YTHDF2	YTH N6-methyladenosine RNA binding protein 2	2	protein-coding	51441	YTHDF2	YTH N6-methyladenosine RNA binding protein 2	1
509860	S100A2	S100 calcium binding protein A2	3	protein-coding	6273	S100A2	S100 calcium binding protein A2	1
353301	MECR	mitochondrial trans-2-enoyl-CoA reductase	2	protein-coding	51102	MECR	mitochondrial trans-2-enoyl-CoA reductase	1
534637	DISP1	dispatched RND transporter family member 1	16	protein-coding	84976	DISP1	dispatched RND transporter family member 1	1
281740	CYP19A1	cytochrome P450, family 19, subfamily A, polypeptide 1	10	protein-coding	1588	CYP19A1	cytochrome P450 family 19 subfamily A member 1	15
100849002	SMIM10L1	small integral membrane protein 10 like 1	5	protein-coding	100129361	SMIM10L1	small integral membrane protein 10 like 1	12
112442827	LOC112442827	small nucleolar RNA SNORD65	19	snoRNA	692106	SNORD65	small nucleolar RNA, C/D box 65	17
535152	DDX54	DEAD-box helicase 54	17	protein-coding	79039	DDX54	DEAD-box helicase 54	12
533296	TRIM33	tripartite motif containing 33	3	protein-coding	51592	TRIM33	tripartite motif containing 33	1
533356	WDR18	WD repeat domain 18	7	protein-coding	57418	WDR18	WD repeat domain 18	19
522132	TMTC3	transmembrane and tetratricopeptide repeat containing 3	5	protein-coding	160418	TMTC3	transmembrane and tetratricopeptide repeat containing 3	12
785386	LOC785386	60S ribosomal protein L10	5	protein-coding	6134	RPL10	ribosomal protein L10	X
617367	RRAGC	Ras related GTP binding C	3	protein-coding	64121	RRAGC	Ras related GTP binding C	1
536696	YAF2	YY1 associated factor 2	5	protein-coding	10138	YAF2	YY1 associated factor 2	12
539673	POLDIP2	DNA polymerase delta interacting protein 2	19	protein-coding	26073	POLDIP2	DNA polymerase delta interacting protein 2	17
281999	PRDX4	peroxiredoxin 4	X	protein-coding	10549	PRDX4	peroxiredoxin 4	X
317779	GCM1	glial cells missing homolog 1	23	protein-coding	8521	GCM1	glial cells missing transcription factor 1	6
527058	RLF	rearranged L-myc fusion	3	protein-coding	6018	RLF	rearranged L-myc fusion	1
514869	TEX261	testis expressed 261	11	protein-coding	113419	TEX261	testis expressed 261	2
100125299	EME1	essential meiotic structure-specific endonuclease 1	19	protein-coding	146956	EME1	essential meiotic structure-specific endonuclease 1	17
614242	RAB8B	RAB8B, member RAS oncogene family	10	protein-coding	51762	RAB8B	RAB8B, member RAS oncogene family	15
618505	AP5S1	adaptor related protein complex 5 subunit sigma 1	13	protein-coding	55317	AP5S1	adaptor related protein complex 5 subunit sigma 1	20
282658	ARPP19	cAMP regulated phosphoprotein 19	10	protein-coding	10776	ARPP19	cAMP regulated phosphoprotein 19	15
507989	APLF	aprataxin and PNKP like factor	11	protein-coding	200558	APLF	aprataxin and PNKP like factor	2
524854	THUMPD1	THUMP domain containing 1	25	protein-coding	55623	THUMPD1	THUMP domain containing 1	16
511703	ZNF652	zinc finger protein 652	19	protein-coding	22834	ZNF652	zinc finger protein 652	17
525378	NACC1	nucleus accumbens associated 1	7	protein-coding	112939	NACC1	nucleus accumbens associated 1	19
513987	TCEAL4	transcription elongation factor A like 4	X	protein-coding	79921	TCEAL4	transcription elongation factor A like 4	X
280955	VIM	vimentin	13	protein-coding	7431	VIM	vimentin	10
540396	HIVEP2	human immunodeficiency virus type I enhancer binding protein 2	9	protein-coding	3097	HIVEP2	human immunodeficiency virus type I enhancer binding protein 2	6
515744	FASTKD1	FAST kinase domains 1	2	protein-coding	79675	FASTKD1	FAST kinase domains 1	2
505138	CASP8AP2	caspase 8 associated protein 2	9	protein-coding	9994	CASP8AP2	caspase 8 associated protein 2	6
786836	LOC786836	melanoma antigen family B, 2-like	X	protein-coding	4113	MAGEB2	MAGE family member B2	X
504229	TMEM126B	transmembrane protein 126B	29	protein-coding	55863	TMEM126B	transmembrane protein 126B	11
504846	PPP1R11	protein phosphatase 1 regulatory inhibitor subunit 11	23	protein-coding	6992	PPP1R11	protein phosphatase 1 regulatory inhibitor subunit 11	6
540195	RNF19A	ring finger protein 19A, RBR E3 ubiquitin protein ligase	14	protein-coding	25897	RNF19A	ring finger protein 19A, RBR E3 ubiquitin protein ligase	8
514773	SOCS5	suppressor of cytokine signaling 5	11	protein-coding	9655	SOCS5	suppressor of cytokine signaling 5	2
514688	PPP1R15A	protein phosphatase 1 regulatory subunit 15A	18	protein-coding	23645	PPP1R15A	protein phosphatase 1 regulatory subunit 15A	19
508236	IP6K2	inositol hexakisphosphate kinase 2	22	protein-coding	51447	IP6K2	inositol hexakisphosphate kinase 2	3
338037	MYLK	myosin light chain kinase	1	protein-coding	4638	MYLK	myosin light chain kinase	3
520800	TFE3	transcription factor binding to IGHM enhancer 3	X	protein-coding	7030	TFE3	transcription factor binding to IGHM enhancer 3	X
615470	SLC25A13	solute carrier family 25 member 13	4	protein-coding	10165	SLC25A13	solute carrier family 25 member 13	7
615255	GMFB	glia maturation factor beta	10	protein-coding	2764	GMFB	glia maturation factor beta	14
282514	PAFAH1B2	platelet activating factor acetylhydrolase 1b catalytic subunit 2	15	protein-coding	5049	PAFAH1B2	platelet activating factor acetylhydrolase 1b catalytic subunit 2	11
615724	FRA10AC1	FRA10A associated CGG repeat 1	26	protein-coding	118924	FRA10AC1	FRA10A associated CGG repeat 1	10
533700	DDX5	DEAD-box helicase 5	19	protein-coding	1655	DDX5	DEAD-box helicase 5	17
508615	RBM18	RNA binding motif protein 18	11	protein-coding	92400	RBM18	RNA binding motif protein 18	9
281490	KDM5C	lysine demethylase 5C	X	protein-coding	8242	KDM5C	lysine demethylase 5C	X
541272	IDS	iduronate 2-sulfatase	X	protein-coding	3423	IDS	iduronate 2-sulfatase	X
100299693	PRPF38B	pre-mRNA processing factor 38B	3	protein-coding	55119	PRPF38B	pre-mRNA processing factor 38B	1
104969408	LOC104969408	endogenous retrovirus group PABLB member 1 Env polyprotein	8	protein-coding
506762	TMEM67	transmembrane protein 67	14	protein-coding	91147	TMEM67	transmembrane protein 67	8
515662	EME2	essential meiotic structure-specific endonuclease subunit 2	25	protein-coding	197342	EME2	essential meiotic structure-specific endonuclease subunit 2	16
532237	PSD4	pleckstrin and Sec7 domain containing 4	11	protein-coding	23550	PSD4	pleckstrin and Sec7 domain containing 4	2
534329	ARL15	ADP ribosylation factor like GTPase 15	20	protein-coding	54622	ARL15	ADP ribosylation factor like GTPase 15	5
513544	SAP30BP	SAP30 binding protein	19	protein-coding	29115	SAP30BP	SAP30 binding protein	17
281585	ABCB1	multidrug resistance protein 1	4	protein-coding	5243	ABCB1	ATP binding cassette subfamily B member 1	7
530879	PLEKHA2	pleckstrin homology domain containing A2	27	protein-coding	59339	PLEKHA2	pleckstrin homology domain containing A2	8
281156	FDPS	farnesyl diphosphate synthase	3	protein-coding	2224	FDPS	farnesyl diphosphate synthase	1
539340	BCL9L	BCL9 like	15	protein-coding	283149	BCL9L	BCL9 like	11
540962	MICOS13	mitochondrial contact site and cristae organizing system subunit 13	7	protein-coding	125988	MICOS13	mitochondrial contact site and cristae organizing system subunit 13	19
513807	MORC3	MORC family CW-type zinc finger 3	1	protein-coding	23515	MORC3	MORC family CW-type zinc finger 3	21
617998	DUS1L	dihydrouridine synthase 1 like	19	protein-coding	64118	DUS1L	dihydrouridine synthase 1 like	17
616333	TPRG1L	tumor protein p63 regulated 1 like	16	protein-coding	127262	TPRG1L	tumor protein p63 regulated 1 like	1
523542	CSNK1D	casein kinase 1 delta	19	protein-coding	1453	CSNK1D	casein kinase 1 delta	17
519224	TPRKB	TP53RK binding protein	11	protein-coding	51002	TPRKB	TP53RK binding protein	2
539938	TAF8	TATA-box binding protein associated factor 8	23	protein-coding	129685	TAF8	TATA-box binding protein associated factor 8	6
407220	PPP4R3A	protein phosphatase 4 regulatory subunit 3A	21	protein-coding	55671	PPP4R3A	protein phosphatase 4 regulatory subunit 3A	14
112449405	LOC112449405	small nucleolar SNORD12/SNORD106	13	snoRNA	100113393	SNORD12B	small nucleolar RNA, C/D box 12B	20
505844	KLHDC10	kelch domain containing 10	4	protein-coding	23008	KLHDC10	kelch domain containing 10	7
526279	CASP7	caspase 7	26	protein-coding	840	CASP7	caspase 7	10
107131287	LOC107131287	solute carrier family 2, facilitated glucose transporter member 5	16	protein-coding	6518	SLC2A5	solute carrier family 2 member 5	1
615447	NME2	non-metastatic cells 2, protein (NM23B) expressed in	19	protein-coding	4831	NME2	NME/NM23 nucleoside diphosphate kinase 2	17
101902099	F8A1	coagulation factor VIII associated 1	X	protein-coding	8263	F8A1	coagulation factor VIII associated 1	X
614879	TMEM33	transmembrane protein 33	6	protein-coding	55161	TMEM33	transmembrane protein 33	4
100294726	LOC100294726	hepatitis A virus cellular receptor 1	7	protein-coding
505766	BMP2K	BMP2 inducible kinase	6	protein-coding	55589	BMP2K	BMP2 inducible kinase	4
282306	PIK3CA	phosphatidylinositol-4,5-bisphosphate 3-kinase catalytic subunit alpha	1	protein-coding	5290	PIK3CA	phosphatidylinositol-4,5-bisphosphate 3-kinase catalytic subunit alpha	3
540504	SYNE2	spectrin repeat containing nuclear envelope protein 2	10	protein-coding	23224	SYNE2	spectrin repeat containing nuclear envelope protein 2	14
504664	NRBP2	nuclear receptor binding protein 2	14	protein-coding	340371	NRBP2	nuclear receptor binding protein 2	8
614986	PUS10	pseudouridine synthase 10	11	protein-coding	150962	PUS10	pseudouridine synthase 10	2
512445	ZSCAN26	zinc finger and SCAN domain containing 26	23	protein-coding	7741	ZSCAN26	zinc finger and SCAN domain containing 26	6
338036	P2RX4	purinergic receptor P2X 4	17	protein-coding	5025	P2RX4	purinergic receptor P2X 4	12
767620	TNPO1	transportin 1	20	protein-coding	3842	TNPO1	transportin 1	5
514485	SLC35C2	solute carrier family 35 member C2	13	protein-coding	51006	SLC35C2	solute carrier family 35 member C2	20
780809	VTI1B	vesicle transport through interaction with t-SNAREs 1B	10	protein-coding	10490	VTI1B	vesicle transport through interaction with t-SNAREs 1B	14
536732	ESRRG	estrogen related receptor gamma	16	protein-coding	2104	ESRRG	estrogen related receptor gamma	1
533642	PLOD2	procollagen-lysine,2-oxoglutarate 5-dioxygenase 2	1	protein-coding	5352	PLOD2	procollagen-lysine,2-oxoglutarate 5-dioxygenase 2	3
506589	CIST1	intestine-specific transcript 1 protein	7	protein-coding	729966	LOC729966	uncharacterized LOC729966	19
514510	DNAJC16	DnaJ heat shock protein family (Hsp40) member C16	16	protein-coding	23341	DNAJC16	DnaJ heat shock protein family (Hsp40) member C16	1
527889	CSNK1G1	casein kinase 1 gamma 1	10	protein-coding	53944	CSNK1G1	casein kinase 1 gamma 1	15
514427	SLC27A4	solute carrier family 27 member 4	11	protein-coding	10999	SLC27A4	solute carrier family 27 member 4	9
505560	PYGB	glycogen phosphorylase B	13	protein-coding	5834	PYGB	glycogen phosphorylase B	20
527459	RICTOR	RPTOR independent companion of MTOR complex 2	20	protein-coding	253260	RICTOR	RPTOR independent companion of MTOR complex 2	5
508936	OSBPL7	oxysterol binding protein like 7	19	protein-coding	114881	OSBPL7	oxysterol binding protein like 7	17
508637	SUSD4	sushi domain containing 4	16	protein-coding	55061	SUSD4	sushi domain containing 4	1
788459	SOX13	SRY-box 13	16	protein-coding	9580	SOX13	SRY-box 13	1
618691	PHPT1	phosphohistidine phosphatase 1	11	protein-coding	29085	PHPT1	phosphohistidine phosphatase 1	9
519624	STX16	syntaxin 16	13	protein-coding	8675	STX16	syntaxin 16	20
504377	DCLRE1A	DNA cross-link repair 1A	26	protein-coding	9937	DCLRE1A	DNA cross-link repair 1A	10
535056	RPL8	ribosomal protein L8	14	protein-coding	6132	RPL8	ribosomal protein L8	8
540987	FAM13B	family with sequence similarity 13 member B	7	protein-coding	51306	FAM13B	family with sequence similarity 13 member B	5
282479	SLC25A5	solute carrier family 25 member 5	X	protein-coding	292	SLC25A5	solute carrier family 25 member 5	X
280832	KIT	KIT proto-oncogene receptor tyrosine kinase	6	protein-coding	3815	KIT	KIT proto-oncogene receptor tyrosine kinase	4
509394	ISYNA1	inositol-3-phosphate synthase 1	7	protein-coding	51477	ISYNA1	inositol-3-phosphate synthase 1	19
512094	ALKBH4	alkB homolog 4, lysine demethylase	25	protein-coding	54784	ALKBH4	alkB homolog 4, lysine demethylase	7
530855	GALK1	galactokinase 1	19	protein-coding	2584	GALK1	galactokinase 1	17
783373	RAB10	RAB10, member RAS oncogene family	11	protein-coding	10890	RAB10	RAB10, member RAS oncogene family	2
785549	FBRSL1	fibrosin like 1	17	protein-coding	57666	FBRSL1	fibrosin like 1	12
782059	SCYL2	SCY1 like pseudokinase 2	5	protein-coding	55681	SCYL2	SCY1 like pseudokinase 2	12
287023	YBX1	Y-box binding protein 1	3	protein-coding	4904	YBX1	Y-box binding protein 1	1
510158	HIPK2	homeodomain interacting protein kinase 2	4	protein-coding	28996	HIPK2	homeodomain interacting protein kinase 2	7
540329	PPM1K	protein phosphatase, Mg2+/Mn2+ dependent 1K	6	protein-coding	152926	PPM1K	protein phosphatase, Mg2+/Mn2+ dependent 1K	4
407235	ADIPOR1	adiponectin receptor 1	16	protein-coding	51094	ADIPOR1	adiponectin receptor 1	1
515517	LARP1B	La ribonucleoprotein domain family member 1B	17	protein-coding	55132	LARP1B	La ribonucleoprotein domain family member 1B	4
399560	MRPL12	mitochondrial ribosomal protein L12	19	protein-coding	6182	MRPL12	mitochondrial ribosomal protein L12	17
514683	TMEM214	transmembrane protein 214	11	protein-coding	54867	TMEM214	transmembrane protein 214	2
784088	LOC784088	FAS-associated factor 1 pseudogene	15	pseudo	11124	FAF1	Fas associated factor 1	1
100336936	CDS1	CDP-diacylglycerol synthase 1	6	protein-coding	1040	CDS1	CDP-diacylglycerol synthase 1	4
282877	RPS28	ribosomal protein S28	7	protein-coding	6234	RPS28	ribosomal protein S28	19
506955	ILVBL	ilvB acetolactate synthase like	7	protein-coding	10994	ILVBL	ilvB acetolactate synthase like	19
615668	CCDC117	coiled-coil domain containing 117	17	protein-coding	150275	CCDC117	coiled-coil domain containing 117	22
282224	ETAA1	ETAA1, ATR kinase activator	11	protein-coding	54465	ETAA1	ETAA1, ATR kinase activator	2
533338	BCL2L12	BCL2 like 12	18	protein-coding	83596	BCL2L12	BCL2 like 12	19
539663	AP5M1	adaptor related protein complex 5 subunit mu 1	10	protein-coding	55745	AP5M1	adaptor related protein complex 5 subunit mu 1	14
506509	SEH1L	SEH1 like nucleoporin	24	protein-coding	81929	SEH1L	SEH1 like nucleoporin	18
538579	RIMKLB	ribosomal modification protein rimK like family member B	5	protein-coding	57494	RIMKLB	ribosomal modification protein rimK like family member B	12
541083	HBS1L	HBS1 like translational GTPase	9	protein-coding	10767	HBS1L	HBS1 like translational GTPase	6
513510	GTF2H1	general transcription factor IIH subunit 1	29	protein-coding	2965	GTF2H1	general transcription factor IIH subunit 1	11
508632	COL4A2	collagen type IV alpha 2 chain	12	protein-coding	1284	COL4A2	collagen type IV alpha 2 chain	13
613652	UBAC1	UBA domain containing 1	11	protein-coding	10422	UBAC1	UBA domain containing 1	9
508989	SLC39A2	solute carrier family 39 member 2	10	protein-coding	29986	SLC39A2	solute carrier family 39 member 2	14
540466	RIOX2	ribosomal oxygenase 2	1	protein-coding	84864	RIOX2	ribosomal oxygenase 2	3
112444152	LOC112444152	40S ribosomal protein S20-like	24	protein-coding	6224	RPS20	ribosomal protein S20	8
522864	FAM214A	family with sequence similarity 214 member A	10	protein-coding	56204	FAM214A	family with sequence similarity 214 member A	15
512902	CRAT	carnitine O-acetyltransferase	11	protein-coding	1384	CRAT	carnitine O-acetyltransferase	9
112449068	LOC112449068	HIV Tat-specific factor 1 pseudogene	12	pseudo	27336	HTATSF1	HIV-1 Tat specific factor 1	X
618696	LOC618696	uncharacterized LOC618696	13	protein-coding	-
505160	EFCAB7	EF-hand calcium binding domain 7	3	protein-coding	84455	EFCAB7	EF-hand calcium binding domain 7	1
514373	HERC5	HECT and RLD domain containing E3 ubiquitin protein ligase 5	6	protein-coding	51191	HERC5	HECT and RLD domain containing E3 ubiquitin protein ligase 5	4
613305	MIF4GD	MIF4G domain containing	19	protein-coding	57409	MIF4GD	MIF4G domain containing	17
529463	BEST2	bestrophin 2	7	protein-coding	54831	BEST2	bestrophin 2	19
101905033	LOC101905033	voltage-dependent anion-selective channel protein 3 pseudogene	7	pseudo
100847180	LOC100847180	zinc finger protein 665	18	protein-coding	144348	ZNF664	zinc finger protein 664	12
520925	ABCC2	ATP binding cassette subfamily C member 2	26	protein-coding	1244	ABCC2	ATP binding cassette subfamily C member 2	10
507559	B4GALT7	beta-1,4-galactosyltransferase 7	7	protein-coding	11285	B4GALT7	beta-1,4-galactosyltransferase 7	5
783538	ARID5B	AT-rich interaction domain 5B	28	protein-coding	84159	ARID5B	AT-rich interaction domain 5B	10
513054	NSD3	nuclear receptor binding SET domain protein 3	27	protein-coding	54904	NSD3	nuclear receptor binding SET domain protein 3	8
540232	CTDSPL2	CTD small phosphatase like 2	10	protein-coding	51496	CTDSPL2	CTD small phosphatase like 2	15
539592	RIMS4	regulating synaptic membrane exocytosis 4	13	protein-coding	140730	RIMS4	regulating synaptic membrane exocytosis 4	20
514569	RPS15	ribosomal protein S15	7	protein-coding	6209	RPS15	ribosomal protein S15	19
535090	KPNA4	karyopherin subunit alpha 4	1	protein-coding	3840	KPNA4	karyopherin subunit alpha 4	3
532685	SNX6	sorting nexin 6	21	protein-coding	58533	SNX6	sorting nexin 6	14
531234	NCAPG	non-SMC condensin I complex subunit G	6	protein-coding	64151	NCAPG	non-SMC condensin I complex subunit G	4
513870	HPCAL1	hippocalcin like 1	11	protein-coding	3241	HPCAL1	hippocalcin like 1	2
518761	SPIRE2	spire type actin nucleation factor 2	18	protein-coding	84501	SPIRE2	spire type actin nucleation factor 2	16
282368	SLC6A9	solute carrier family 6 member 9	3	protein-coding	6536	SLC6A9	solute carrier family 6 member 9	1
538968	API5	apoptosis inhibitor 5	15	protein-coding	8539	API5	apoptosis inhibitor 5	11
540568	ATP2A2	ATPase sarcoplasmic/endoplasmic reticulum Ca2+ transporting 2	17	protein-coding	488	ATP2A2	ATPase sarcoplasmic/endoplasmic reticulum Ca2+ transporting 2	12
506889	PCBP4	poly(rC) binding protein 4	22	protein-coding	57060	PCBP4	poly(rC) binding protein 4	3
507723	HMG20B	high mobility group 20B	7	protein-coding	10362	HMG20B	high mobility group 20B	19
537304	OSBPL3	oxysterol binding protein like 3	4	protein-coding	26031	OSBPL3	oxysterol binding protein like 3	7
514085	E2F6	E2F transcription factor 6	11	protein-coding	1876	E2F6	E2F transcription factor 6	2
533936	KLHL2	kelch like family member 2	17	protein-coding	11275	KLHL2	kelch like family member 2	4
516987	DMRTB1	DMRT like family B with proline rich C-terminal 1	3	protein-coding	63948	DMRTB1	DMRT like family B with proline rich C-terminal 1	1
112448335	LOC112448335	small Cajal body-specific RNA 7	1	ncRNA	677767	SCARNA7	small Cajal body-specific RNA 7	3
512734	STAM	signal transducing adaptor molecule	13	protein-coding	8027	STAM	signal transducing adaptor molecule	10
538050	RAB7B	RAB7B, member RAS oncogene family	16	protein-coding	338382	RAB7B	RAB7B, member RAS oncogene family	1
513306	HOXD4	homeobox D4	2	protein-coding	3233	HOXD4	homeobox D4	2
616372	TMEM41B	transmembrane protein 41B	15	protein-coding	440026	TMEM41B	transmembrane protein 41B	11
505242	SLC9A3R1	SLC9A3 regulator 1	19	protein-coding	9368	SLC9A3R1	SLC9A3 regulator 1	17
515770	PPOX	protoporphyrinogen oxidase	3	protein-coding	5498	PPOX	protoporphyrinogen oxidase	1
618785	VPS28	VPS28, ESCRT-I subunit	14	protein-coding	51160	VPS28	VPS28, ESCRT-I subunit	8
112448170	LOC112448170	small nucleolar RNA SNORD100	9	snoRNA	594838	SNORD100	small nucleolar RNA, C/D box 100	6
533951	PLRG1	pleiotropic regulator 1	17	protein-coding	5356	PLRG1	pleiotropic regulator 1	4
613423	UBE2W	ubiquitin conjugating enzyme E2 W	14	protein-coding	55284	UBE2W	ubiquitin conjugating enzyme E2 W	8
515086	SPAG7	sperm associated antigen 7	19	protein-coding	9552	SPAG7	sperm associated antigen 7	17
522276	FAM160B1	family with sequence similarity 160 member B1	26	protein-coding	57700	FAM160B1	family with sequence similarity 160 member B1	10
510907	ADAM19	ADAM metallopeptidase domain 19	7	protein-coding	8728	ADAM19	ADAM metallopeptidase domain 19	5
513451	SRSF11	serine and arginine rich splicing factor 11	3	protein-coding	9295	SRSF11	serine and arginine rich splicing factor 11	1
534869	KANK1	KN motif and ankyrin repeat domains 1	8	protein-coding	23189	KANK1	KN motif and ankyrin repeat domains 1	9
529631	RUNX1	runt related transcription factor 1	1	protein-coding	861	RUNX1	runt related transcription factor 1	21
327953	HDGF	heparin binding growth factor	3	protein-coding	3068	HDGF	heparin binding growth factor	1
100138632	DCAF13	DDB1 and CUL4 associated factor 13	14	protein-coding	25879	DCAF13	DDB1 and CUL4 associated factor 13	8
518435	SYNJ2	synaptojanin 2	9	protein-coding	8871	SYNJ2	synaptojanin 2	6
537418	TOP3B	DNA topoisomerase III beta	17	protein-coding	8940	TOP3B	DNA topoisomerase III beta	22
505169	GATA3	GATA binding protein 3	13	protein-coding	2625	GATA3	GATA binding protein 3	10
507353	CCDC167	coiled-coil domain containing 167	23	protein-coding	154467	CCDC167	coiled-coil domain containing 167	6
112442853	LOC112442853	U2 spliceosomal RNA	19	snRNA	6066	RNU2-1	RNA, U2 small nuclear 1	17
614497	AKAP2	A-kinase anchoring protein 2	8	protein-coding	11217	AKAP2	A-kinase anchoring protein 2	9
616115	NFKB1	nuclear factor kappa B subunit 1	6	protein-coding	4790	NFKB1	nuclear factor kappa B subunit 1	4
767607	DHX30	DExH-box helicase 30	22	protein-coding	22907	DHX30	DExH-box helicase 30	3
509430	SRP72	signal recognition particle 72	6	protein-coding	6731	SRP72	signal recognition particle 72	4
505721	RTEL1	regulator of telomere elongation helicase 1	13	protein-coding	51750	RTEL1	regulator of telomere elongation helicase 1	20
540020	ZNF845	zinc finger protein 845	18	protein-coding	91664	ZNF845	zinc finger protein 845	19
538571	RSPRY1	ring finger and SPRY domain containing 1	18	protein-coding	89970	RSPRY1	ring finger and SPRY domain containing 1	16
100140212	ATL2	atlastin GTPase 2	11	protein-coding	64225	ATL2	atlastin GTPase 2	2
538487	C25H16orf72	chromosome 25 C16orf72 homolog	25	protein-coding	29035	C16orf72	chromosome 16 open reading frame 72	16
517948	PIK3CB	phosphatidylinositol-4,5-bisphosphate 3-kinase catalytic subunit beta	1	protein-coding	5291	PIK3CB	phosphatidylinositol-4,5-bisphosphate 3-kinase catalytic subunit beta	3
512799	NELFB	negative elongation factor complex member B	11	protein-coding	25920	NELFB	negative elongation factor complex member B	9
513049	ATG101	autophagy related 101	5	protein-coding	60673	ATG101	autophagy related 101	12
100126041	COPA	coatomer protein complex subunit alpha	3	protein-coding	1314	COPA	coatomer protein complex subunit alpha	1
539132	TMED3	transmembrane p24 trafficking protein 3	21	protein-coding	23423	TMED3	transmembrane p24 trafficking protein 3	15
615240	SNRPF	small nuclear ribonucleoprotein polypeptide F	5	protein-coding	6636	SNRPF	small nuclear ribonucleoprotein polypeptide F	12
513753	EDN3	endothelin 3	13	protein-coding	1908	EDN3	endothelin 3	20
616830	LOC616830	ribosomal protein L23a pseudogene	9	pseudo
533548	ZNF346	zinc finger protein 346	7	protein-coding	23567	ZNF346	zinc finger protein 346	5
614487	KDM2B	lysine demethylase 2B	17	protein-coding	84678	KDM2B	lysine demethylase 2B	12
540309	ELK4	ELK4, ETS transcription factor	16	protein-coding	2005	ELK4	ELK4, ETS transcription factor	1
528167	TNRC6B	trinucleotide repeat containing 6B	5	protein-coding	23112	TNRC6B	trinucleotide repeat containing 6B	22
785886	TEX15	testis expressed 15, meiosis and synapsis associated	27	protein-coding	56154	TEX15	testis expressed 15, meiosis and synapsis associated	8
509497	SUMF2	sulfatase modifying factor 2	25	protein-coding	25870	SUMF2	sulfatase modifying factor 2	7
519058	EDEM3	ER degradation enhancing alpha-mannosidase like protein 3	16	protein-coding	80267	EDEM3	ER degradation enhancing alpha-mannosidase like protein 3	1
529962	ZMYM4	zinc finger MYM-type containing 4	3	protein-coding	9202	ZMYM4	zinc finger MYM-type containing 4	1
100848941	LOC100848941	uncharacterized LOC100848941	21	ncRNA	3653	IPW	imprinted in Prader-Willi syndrome	15
782450	TOR1AIP2	torsin 1A interacting protein 2	16	protein-coding	163590	TOR1AIP2	torsin 1A interacting protein 2	1
518785	ATAD2B	ATPase family, AAA domain containing 2B	11	protein-coding	54454	ATAD2B	ATPase family, AAA domain containing 2B	2
614932	FAM117B	family with sequence similarity 117 member B	2	protein-coding	150864	FAM117B	family with sequence similarity 117 member B	2
516919	PSMB2	proteasome subunit beta 2	3	protein-coding	5690	PSMB2	proteasome subunit beta 2	1
327660	NDUFB9	NADH:ubiquinone oxidoreductase subunit B9	14	protein-coding	4715	NDUFB9	NADH:ubiquinone oxidoreductase subunit B9	8
617320	YIF1B	Yip1 interacting factor homolog B, membrane trafficking protein	18	protein-coding	90522	YIF1B	Yip1 interacting factor homolog B, membrane trafficking protein	19
510012	STIL	STIL, centriolar assembly protein	3	protein-coding	6491	STIL	STIL, centriolar assembly protein	1
514906	DENND4A	DENN domain containing 4A	10	protein-coding	10260	DENND4A	DENN domain containing 4A	15
534796	CCNQ	cyclin Q	X	protein-coding	92002	CCNQ	cyclin Q	X
540337	PEX13	peroxisomal biogenesis factor 13	11	protein-coding	5194	PEX13	peroxisomal biogenesis factor 13	2
505991	CHAC1	ChaC glutathione specific gamma-glutamylcyclotransferase 1	10	protein-coding	79094	CHAC1	ChaC glutathione specific gamma-glutamylcyclotransferase 1	15
524593	CASTOR2	cytosolic arginine sensor for mTORC1 subunit 2	25	protein-coding	729438	CASTOR2	cytosolic arginine sensor for mTORC1 subunit 2	7
112446500	LOC112446500	small nucleolar RNA SNORA9	4	snoRNA	677798	SNORA9	small nucleolar RNA, H/ACA box 9	7
536143	GCN1	GCN1, eIF2 alpha kinase activator homolog	17	protein-coding	10985	GCN1	GCN1, eIF2 alpha kinase activator homolog	12
539953	DTL	denticleless E3 ubiquitin protein ligase homolog	16	protein-coding	51514	DTL	denticleless E3 ubiquitin protein ligase homolog	1
533853	SENP6	SUMO specific peptidase 6	9	protein-coding	26054	SENP6	SUMO specific peptidase 6	6
281817	HINT3	histidine triad nucleotide binding protein 3	9	protein-coding	135114	HINT3	histidine triad nucleotide binding protein 3	6
505031	TOMM6	translocase of outer mitochondrial membrane 6	23	protein-coding	100188893	TOMM6	translocase of outer mitochondrial membrane 6	6
504530	PLEKHG2	pleckstrin homology and RhoGEF domain containing G2	18	protein-coding	64857	PLEKHG2	pleckstrin homology and RhoGEF domain containing G2	19
507914	SORBS3	sorbin and SH3 domain containing 3	8	protein-coding	10174	SORBS3	sorbin and SH3 domain containing 3	8
404165	NOP56	NOP56 ribonucleoprotein	13	protein-coding	10528	NOP56	NOP56 ribonucleoprotein	20
505438	ARFGAP2	ADP ribosylation factor GTPase activating protein 2	15	protein-coding	84364	ARFGAP2	ADP ribosylation factor GTPase activating protein 2	11
510283	TRMT61A	tRNA methyltransferase 61A	21	protein-coding	115708	TRMT61A	tRNA methyltransferase 61A	14
282688	RPL3	ribosomal protein L3	5	protein-coding	6122	RPL3	ribosomal protein L3	22
281814	HIF1A	hypoxia inducible factor 1 subunit alpha	10	protein-coding	3091	HIF1A	hypoxia inducible factor 1 subunit alpha	14
509130	AUP1	AUP1, lipid droplet regulating VLDL assembly factor	11	protein-coding	550	AUP1	AUP1, lipid droplet regulating VLDL assembly factor	2
533055	ALMS1	ALMS1, centrosome and basal body associated protein	11	protein-coding	7840	ALMS1	ALMS1, centrosome and basal body associated protein	2
511692	TRAF7	TNF receptor associated factor 7	25	protein-coding	84231	TRAF7	TNF receptor associated factor 7	16
540183	TPST2	tyrosylprotein sulfotransferase 2	17	protein-coding	8459	TPST2	tyrosylprotein sulfotransferase 2	22
513303	TOM1L1	target of myb1 like 1 membrane trafficking protein	19	protein-coding	10040	TOM1L1	target of myb1 like 1 membrane trafficking protein	17
519558	MINK1	misshapen like kinase 1	19	protein-coding	50488	MINK1	misshapen like kinase 1	17
615135	IPMK	inositol polyphosphate multikinase	26	protein-coding	253430	IPMK	inositol polyphosphate multikinase	10
510666	BMI1	BMI1 proto-oncogene, polycomb ring finger	13	protein-coding	648	BMI1	BMI1 proto-oncogene, polycomb ring finger	10
617519	CCDC12	coiled-coil domain containing 12	22	protein-coding	151903	CCDC12	coiled-coil domain containing 12	3
787969	KNL1	kinetochore scaffold 1	10	protein-coding	57082	KNL1	kinetochore scaffold 1	15
616913	FZD8	frizzled class receptor 8	13	protein-coding	8325	FZD8	frizzled class receptor 8	10
514472	TRAP1	TNF receptor associated protein 1	25	protein-coding	10131	TRAP1	TNF receptor associated protein 1	16
508055	CNOT7	CCR4-NOT transcription complex subunit 7	27	protein-coding	29883	CNOT7	CCR4-NOT transcription complex subunit 7	8
541159	MTMR12	myotubularin related protein 12	20	protein-coding	54545	MTMR12	myotubularin related protein 12	5
538144	TMED1	transmembrane p24 trafficking protein 1	7	protein-coding	11018	TMED1	transmembrane p24 trafficking protein 1	19
504937	PSMD3	proteasome 26S subunit, non-ATPase 3	19	protein-coding	5709	PSMD3	proteasome 26S subunit, non-ATPase 3	17
507518	EXOC6	exocyst complex component 6	26	protein-coding	54536	EXOC6	exocyst complex component 6	10
519269	RRAS2	RAS related 2	15	protein-coding	22800	RRAS2	RAS related 2	11
520336	LOC520336	N-acetyllactosaminide beta-1,6-N-acetylglucosaminyl-transferase	23	protein-coding	2651	GCNT2	glucosaminyl (N-acetyl) transferase 2 (I blood group)	6
505290	MGLL	monoglyceride lipase	22	protein-coding	11343	MGLL	monoglyceride lipase	3
538143	RHOV	ras homolog family member V	10	protein-coding	171177	RHOV	ras homolog family member V	15
508149	CCDC58	coiled-coil domain containing 58	1	protein-coding	131076	CCDC58	coiled-coil domain containing 58	3
617096	CDH26	cadherin 26	13	protein-coding	60437	CDH26	cadherin 26	20
527449	MAN2A2	mannosidase alpha class 2A member 2	21	protein-coding	4122	MAN2A2	mannosidase alpha class 2A member 2	15
513078	CC2D1A	coiled-coil and C2 domain containing 1A	7	protein-coding	54862	CC2D1A	coiled-coil and C2 domain containing 1A	19
523408	IPO8	importin 8	5	protein-coding	10526	IPO8	importin 8	12
112443669	LOC112443669	small nucleolar RNA SNORD99	2	snoRNA	692212	SNORD99	small nucleolar RNA, C/D box 99	1
533276	RABGGTB	Rab geranylgeranyltransferase subunit beta	3	protein-coding	5876	RABGGTB	Rab geranylgeranyltransferase subunit beta	1
520388	PRMT1	protein arginine methyltransferase 1	18	protein-coding	3276	PRMT1	protein arginine methyltransferase 1	19
505225	ADD3	adducin 3	26	protein-coding	120	ADD3	adducin 3	10
533479	PREPL	prolyl endopeptidase like	11	protein-coding	9581	PREPL	prolyl endopeptidase like	2
541233	RCOR2	REST corepressor 2	29	protein-coding	283248	RCOR2	REST corepressor 2	11
282342	POLR1B	RNA polymerase I subunit B	11	protein-coding	84172	POLR1B	RNA polymerase I subunit B	2
767586	KANK2	KN motif and ankyrin repeat domains 2	7	protein-coding	25959	KANK2	KN motif and ankyrin repeat domains 2	19
615626	PTMA	prothymosin, alpha (gene sequence 28)	2	protein-coding	5757	PTMA	prothymosin alpha	2
615952	BRMS1	BRMS1, transcriptional repressor and anoikis regulator	29	protein-coding	25855	BRMS1	BRMS1, transcriptional repressor and anoikis regulator	11
353160	ACBD5	acyl-CoA binding domain containing 5	13	protein-coding	91452	ACBD5	acyl-CoA binding domain containing 5	10
526282	MRM1	mitochondrial rRNA methyltransferase 1	19	protein-coding	79922	MRM1	mitochondrial rRNA methyltransferase 1	17
530461	ETFBKMT	electron transfer flavoprotein subunit beta lysine methyltransferase	5	protein-coding	254013	ETFBKMT	electron transfer flavoprotein subunit beta lysine methyltransferase	12
613432	RPL36A	ribosomal protein L36a	15	pseudo	6173	RPL36A	ribosomal protein L36a	X
510379	MON1B	MON1 homolog B, secretory trafficking associated	18	protein-coding	22879	MON1B	MON1 homolog B, secretory trafficking associated	16
538505	STAM2	signal transducing adaptor molecule 2	2	protein-coding	10254	STAM2	signal transducing adaptor molecule 2	2
282362	SLC5A3	solute carrier family 5 member 3	1	protein-coding	6526	SLC5A3	solute carrier family 5 member 3	21
540090	RNF2	ring finger protein 2	16	protein-coding	6045	RNF2	ring finger protein 2	1
534471	INTS2	integrator complex subunit 2	19	protein-coding	57508	INTS2	integrator complex subunit 2	17
282050	RPS14	ribosomal protein S14	7	protein-coding	6208	RPS14	ribosomal protein S14	5
768079	IER3IP1	immediate early response 3 interacting protein 1	24	protein-coding	51124	IER3IP1	immediate early response 3 interacting protein 1	18
282182	CITED1	Cbp/p300 interacting transactivator with Glu/Asp rich carboxy-terminal domain 1	X	protein-coding	4435	CITED1	Cbp/p300 interacting transactivator with Glu/Asp rich carboxy-terminal domain 1	X
521633	LNPEP	leucyl and cystinyl aminopeptidase	7	protein-coding	4012	LNPEP	leucyl and cystinyl aminopeptidase	5
526329	DYNC1I2	dynein cytoplasmic 1 intermediate chain 2	2	protein-coding	1781	DYNC1I2	dynein cytoplasmic 1 intermediate chain 2	2
281671	CCNG1	cyclin G1	7	protein-coding	900	CCNG1	cyclin G1	5
613925	ATP6V1G3	ATPase H+ transporting V1 subunit G3	16	protein-coding	127124	ATP6V1G3	ATPase H+ transporting V1 subunit G3	1
532881	FGFR1OP2	FGFR1 oncogene partner 2	5	protein-coding	26127	FGFR1OP2	FGFR1 oncogene partner 2	12
767822	PNPLA6	patatin like phospholipase domain containing 6	7	protein-coding	10908	PNPLA6	patatin like phospholipase domain containing 6	19
514934	YJU2	YJU2 splicing factor homolog	7	protein-coding	55702	YJU2	YJU2 splicing factor homolog	19
338078	STC1	stanniocalcin 1	8	protein-coding	6781	STC1	stanniocalcin 1	8
507736	PNRC1	proline rich nuclear receptor coactivator 1	9	protein-coding	10957	PNRC1	proline rich nuclear receptor coactivator 1	6
513868	PRPF19	pre-mRNA processing factor 19	29	protein-coding	27339	PRPF19	pre-mRNA processing factor 19	11
514111	ARMC6	armadillo repeat containing 6	7	protein-coding	93436	ARMC6	armadillo repeat containing 6	19
509802	SNRPA	small nuclear ribonucleoprotein polypeptide A	18	protein-coding	6626	SNRPA	small nuclear ribonucleoprotein polypeptide A	19
616297	MRGBP	MRG domain binding protein	13	protein-coding	55257	MRGBP	MRG domain binding protein	20
511933	TBC1D10A	TBC1 domain family member 10A	17	protein-coding	83874	TBC1D10A	TBC1 domain family member 10A	22
614128	SEC61A2	Sec61 translocon alpha 2 subunit	13	protein-coding	55176	SEC61A2	Sec61 translocon alpha 2 subunit	10
505791	TROAP	trophinin associated protein	5	protein-coding	10024	TROAP	trophinin associated protein	12
509108	RPS19BP1	ribosomal protein S19 binding protein 1	5	protein-coding	91582	RPS19BP1	ribosomal protein S19 binding protein 1	22
286811	EIF6	eukaryotic translation initiation factor 6	13	protein-coding	3692	EIF6	eukaryotic translation initiation factor 6	20
616015	C11H9orf16	chromosome 11 C9orf16 homolog	11	protein-coding	79095	C9orf16	chromosome 9 open reading frame 16	9
100848979	SECISBP2L	SECIS binding protein 2 like	10	protein-coding	9728	SECISBP2L	SECIS binding protein 2 like	15
515301	CDC6	cell division cycle 6	19	protein-coding	990	CDC6	cell division cycle 6	17
514738	OSGEPL1	O-sialoglycoprotein endopeptidase like 1	2	protein-coding	64172	OSGEPL1	O-sialoglycoprotein endopeptidase like 1	2
540834	XRN1	5'-3' exoribonuclease 1	1	protein-coding	54464	XRN1	5'-3' exoribonuclease 1	3
510272	PRRC1	proline rich coiled-coil 1	7	protein-coding	133619	PRRC1	proline rich coiled-coil 1	5
539594	BUB3	BUB3, mitotic checkpoint protein	26	protein-coding	9184	BUB3	BUB3, mitotic checkpoint protein	10
532574	MYO5C	myosin VC	10	protein-coding	55930	MYO5C	myosin VC	15
789523	KIFC2	kinesin family member C2	14	protein-coding	90990	KIFC2	kinesin family member C2	8
518023	LEMD2	LEM domain containing 2	23	protein-coding	221496	LEMD2	LEM domain containing 2	6
506163	MOSPD3	motile sperm domain containing 3	25	protein-coding	64598	MOSPD3	motile sperm domain containing 3	7
617811	ARHGAP11A	Rho GTPase activating protein 11A	10	protein-coding	9824	ARHGAP11A	Rho GTPase activating protein 11A	15
104975676	LOC104975676	histone H2B type 1	23	protein-coding	8340	HIST1H2BL	histone cluster 1 H2B family member l	6
523151	TCF20	transcription factor 20	5	protein-coding	6942	TCF20	transcription factor 20	22
512236	PRPF4B	pre-mRNA processing factor 4B	23	protein-coding	8899	PRPF4B	pre-mRNA processing factor 4B	6
514997	ZNHIT1	zinc finger HIT-type containing 1	25	protein-coding	10467	ZNHIT1	zinc finger HIT-type containing 1	7
615809	RTL8C	retrotransposon Gag like 8C	X	protein-coding	8933	RTL8C	retrotransposon Gag like 8C	X
534126	SUPT20H	SPT20 homolog, SAGA complex component	12	protein-coding	55578	SUPT20H	SPT20 homolog, SAGA complex component	13
505849	TFAP2A	transcription factor AP-2 alpha	23	protein-coding	7020	TFAP2A	transcription factor AP-2 alpha	6
506250	HCCS	holocytochrome c synthase	X	protein-coding	3052	HCCS	holocytochrome c synthase	X
539935	GJB3	gap junction protein beta 3	3	protein-coding	2707	GJB3	gap junction protein beta 3	1
101906350	CCDC168	coiled-coil domain containing 168	12	protein-coding	643677	CCDC168	coiled-coil domain containing 168	13
326582	RPS12	ribosomal protein S12	9	protein-coding	6206	RPS12	ribosomal protein S12	6
533836	SPR	sepiapterin reductase	11	protein-coding	6697	SPR	sepiapterin reductase	2
386664	NDN	necdin, MAGE family member	21	protein-coding	4692	NDN	necdin, MAGE family member	15
508197	ANGEL1	angel homolog 1	10	protein-coding	23357	ANGEL1	angel homolog 1	14
513983	SCAND1	SCAN domain containing 1	13	protein-coding	51282	SCAND1	SCAN domain containing 1	20
511854	FBLN2	fibulin 2	22	protein-coding	2199	FBLN2	fibulin 2	3
517509	CGNL1	cingulin like 1	10	protein-coding	84952	CGNL1	cingulin like 1	15
527388	LOC527388	uncharacterized LOC527388	23	protein-coding	8353	HIST1H3E	histone cluster 1 H3 family member e	6
112444388	LOC112444388	small nucleolar RNA SNORA30/SNORA37 family	25	snoRNA	677813	SNORA30	small nucleolar RNA, H/ACA box 30	16
513640	TET1	tet methylcytosine dioxygenase 1	28	protein-coding	80312	TET1	tet methylcytosine dioxygenase 1	10
282346	SCARB1	scavenger receptor class B member 1	17	protein-coding	949	SCARB1	scavenger receptor class B member 1	12
529335	MAP3K15	mitogen-activated protein kinase kinase kinase 15	X	protein-coding	389840	MAP3K15	mitogen-activated protein kinase kinase kinase 15	X
509797	TIMM17A	translocase of inner mitochondrial membrane 17A	16	protein-coding	10440	TIMM17A	translocase of inner mitochondrial membrane 17A	1
787257	LOC787257	rab GDP dissociation inhibitor beta-like	3	pseudo
515618	STXBP2	syntaxin binding protein 2	7	protein-coding	6813	STXBP2	syntaxin binding protein 2	19
515055	MROH1	maestro heat like repeat family member 1	14	protein-coding	727957	MROH1	maestro heat like repeat family member 1	8
407130	PPFIBP1	PPFIA binding protein 1	5	protein-coding	8496	PPFIBP1	PPFIA binding protein 1	12
524650	LOC524650	uncharacterized LOC524650	4	protein-coding	79645	EFCAB1	EF-hand calcium binding domain 1	8
786159	NCAPD2	non-SMC condensin I complex subunit D2	5	protein-coding	9918	NCAPD2	non-SMC condensin I complex subunit D2	12
112446105	LOC112446105	small nucleolar RNA SNORD45	3	snoRNA	692085	SNORD45C	small nucleolar RNA, C/D box 45C	1
112445147	MAGEB1	MAGE family member B1	X	protein-coding	4112	MAGEB1	MAGE family member B1	X
526824	ATM	ATM serine/threonine kinase	15	protein-coding	472	ATM	ATM serine/threonine kinase	11
529699	ZC3H11A	zinc finger CCCH-type containing 11A	16	protein-coding	9877	ZC3H11A	zinc finger CCCH-type containing 11A	1
513222	RPS20	ribosomal protein S20	14	protein-coding	6224	RPS20	ribosomal protein S20	8
512753	SMIM12	small integral membrane protein 12	3	protein-coding	113444	SMIM12	small integral membrane protein 12	1
282262	IGFBP4	insulin like growth factor binding protein 4	19	protein-coding	3487	IGFBP4	insulin like growth factor binding protein 4	17
524585	TTF1	transcription termination factor 1	11	protein-coding	7270	TTF1	transcription termination factor 1	9
514852	TAX1BP3	Tax1 binding protein 3	19	protein-coding	30851	TAX1BP3	Tax1 binding protein 3	17
100337478	GRIP1	glutamate receptor interacting protein 1	5	protein-coding	23426	GRIP1	glutamate receptor interacting protein 1	12
107131223	USP53	ubiquitin specific peptidase 53	6	protein-coding	54532	USP53	ubiquitin specific peptidase 53	4
515507	TMEM101	transmembrane protein 101	19	protein-coding	84336	TMEM101	transmembrane protein 101	17
618360	DDIAS	DNA damage induced apoptosis suppressor	29	protein-coding	220042	DDIAS	DNA damage induced apoptosis suppressor	11
512265	HERPUD2	HERPUD family member 2	4	protein-coding	64224	HERPUD2	HERPUD family member 2	7
513625	SIPA1L3	signal induced proliferation associated 1 like 3	18	protein-coding	23094	SIPA1L3	signal induced proliferation associated 1 like 3	19
618047	DNAJC15	DnaJ heat shock protein family (Hsp40) member C15	12	protein-coding	29103	DNAJC15	DnaJ heat shock protein family (Hsp40) member C15	13
616730	KLF11	Kruppel like factor 11	11	protein-coding	8462	KLF11	Kruppel like factor 11	2
112442867	LOC112442867	small nucleolar RNA U3	19	snoRNA	780851	SNORD3A	small nucleolar RNA, C/D box 3A	17
507466	ZC3H10	zinc finger CCCH-type containing 10	5	protein-coding	84872	ZC3H10	zinc finger CCCH-type containing 10	12
535622	MAP3K8	mitogen-activated protein kinase kinase kinase 8	13	protein-coding	1326	MAP3K8	mitogen-activated protein kinase kinase kinase 8	10
534714	ZBTB40	zinc finger and BTB domain containing 40	2	protein-coding	9923	ZBTB40	zinc finger and BTB domain containing 40	1
537662	DENND6A	DENN domain containing 6A	22	protein-coding	201627	DENND6A	DENN domain containing 6A	3
614728	COASY	Coenzyme A synthase	19	protein-coding	80347	COASY	Coenzyme A synthase	17
514928	KIF1C	kinesin family member 1C	19	protein-coding	10749	KIF1C	kinesin family member 1C	17
540907	EPHB3	EPH receptor B3	1	protein-coding	2049	EPHB3	EPH receptor B3	3
107132954	SOX11	SRY-box 11	11	protein-coding	6664	SOX11	SRY-box 11	2
615202	SMIM11A	small integral membrane protein 11A	1	protein-coding	54065	SMIM11A	small integral membrane protein 11A	21
513040	PLEKHA1	pleckstrin homology domain containing A1	26	protein-coding	59338	PLEKHA1	pleckstrin homology domain containing A1	10
783217	MLXIP	MLX interacting protein	17	protein-coding	22877	MLXIP	MLX interacting protein	12
541040	SEC63	SEC63 homolog, protein translocation regulator	9	protein-coding	11231	SEC63	SEC63 homolog, protein translocation regulator	6
520774	PHTF2	putative homeodomain transcription factor 2	4	protein-coding	57157	PHTF2	putative homeodomain transcription factor 2	7
540726	MACO1	macoilin 1	2	protein-coding	55219	MACO1	macoilin 1	1
281190	GGCX	gamma-glutamyl carboxylase	11	protein-coding	2677	GGCX	gamma-glutamyl carboxylase	2
540919	EMSY	EMSY, BRCA2 interacting transcriptional repressor	15	protein-coding	56946	EMSY	EMSY, BRCA2 interacting transcriptional repressor	11
505710	MIEN1	migration and invasion enhancer 1	19	protein-coding	84299	MIEN1	migration and invasion enhancer 1	17
509706	ZNF74	zinc finger protein 74	17	protein-coding	7625	ZNF74	zinc finger protein 74	22
497024	NFE2L2	nuclear factor, erythroid 2 like 2	2	protein-coding	4780	NFE2L2	nuclear factor, erythroid 2 like 2	2
507477	ALDH7A1	aldehyde dehydrogenase 7 family member A1	7	protein-coding	501	ALDH7A1	aldehyde dehydrogenase 7 family member A1	5
534669	GTF2I	general transcription factor IIi	25	protein-coding	2969	GTF2I	general transcription factor IIi	7
538649	SINHCAF	SIN3-HDAC complex associated factor	5	protein-coding	58516	SINHCAF	SIN3-HDAC complex associated factor	12
505497	QTRT1	queuine tRNA-ribosyltransferase catalytic subunit 1	7	protein-coding	81890	QTRT1	queuine tRNA-ribosyltransferase catalytic subunit 1	19
787548	MZT2B	mitotic spindle organizing protein 2B	17	protein-coding	80097	MZT2B	mitotic spindle organizing protein 2B	2
525355	PPTC7	PTC7 protein phosphatase homolog	17	protein-coding	160760	PPTC7	PTC7 protein phosphatase homolog	12
281347	NEFM	neurofilament medium	8	protein-coding	4741	NEFM	neurofilament medium	8
112442408	LOC112442408	translation initiation factor IF-2-like	18	protein-coding	112268284	LOC112268284	basic proline-rich protein-like	21
785664	STON2	stonin 2	10	protein-coding	85439	STON2	stonin 2	14
539235	CSNK2B	casein kinase 2 beta	23	protein-coding	1460	CSNK2B	casein kinase 2 beta	6
327702	NDUFAB1	NADH:ubiquinone oxidoreductase subunit AB1	25	protein-coding	4706	NDUFAB1	NADH:ubiquinone oxidoreductase subunit AB1	16
787862	FHOD1	formin homology 2 domain containing 1	18	protein-coding	29109	FHOD1	formin homology 2 domain containing 1	16
515437	SLC39A14	solute carrier family 39 member 14	8	protein-coding	23516	SLC39A14	solute carrier family 39 member 14	8
508788	SNRPD1	small nuclear ribonucleoprotein D1 polypeptide	24	protein-coding	6632	SNRPD1	small nuclear ribonucleoprotein D1 polypeptide	18
515078	TMEM62	transmembrane protein 62	10	protein-coding	80021	TMEM62	transmembrane protein 62	15
514327	DCTN3	dynactin subunit 3	8	protein-coding	11258	DCTN3	dynactin subunit 3	9
338040	ATP5ME	ATP synthase membrane subunit e	6	protein-coding	521	ATP5ME	ATP synthase membrane subunit e	4
615496	CD226	CD226 molecule	24	protein-coding	10666	CD226	CD226 molecule	18
540954	RGMB	repulsive guidance molecule BMP co-receptor b	7	protein-coding	285704	RGMB	repulsive guidance molecule BMP co-receptor b	5
537257	USP32	ubiquitin specific peptidase 32	19	protein-coding	84669	USP32	ubiquitin specific peptidase 32	17
511226	MSANTD4	Myb/SANT DNA binding domain containing 4 with coiled-coils	15	protein-coding	84437	MSANTD4	Myb/SANT DNA binding domain containing 4 with coiled-coils	11
531362	RPAP1	RNA polymerase II associated protein 1	10	protein-coding	26015	RPAP1	RNA polymerase II associated protein 1	15
526095	ARL6IP4	ADP ribosylation factor like GTPase 6 interacting protein 4	17	protein-coding	51329	ARL6IP4	ADP ribosylation factor like GTPase 6 interacting protein 4	12
539940	UBXN7	UBX domain protein 7	1	protein-coding	26043	UBXN7	UBX domain protein 7	3
537034	ADGRV1	adhesion G protein-coupled receptor V1	7	protein-coding	84059	ADGRV1	adhesion G protein-coupled receptor V1	5
535664	GPRC5C	G protein-coupled receptor class C group 5 member C	19	protein-coding	55890	GPRC5C	G protein-coupled receptor class C group 5 member C	17
530506	SMARCAD1	SWI/SNF-related, matrix-associated actin-dependent regulator of chromatin, subfamily a, containing DEAD/H box 1	6	protein-coding	56916	SMARCAD1	SWI/SNF-related, matrix-associated actin-dependent regulator of chromatin, subfamily a, containing DEAD/H box 1	4
782560	LOC782560	N-alpha-acetyltransferase 35, NatC auxiliary subunit pseudogene	16	pseudo
112448453	LOC112448453	cytochrome b-c1 complex subunit 7 pseudogene	10	pseudo
618753	RNF187	ring finger protein 187	7	protein-coding	149603	RNF187	ring finger protein 187	1
526129	E2F7	E2F transcription factor 7	5	protein-coding	144455	E2F7	E2F transcription factor 7	12
536745	GPKOW	G-patch domain and KOW motifs	X	protein-coding	27238	GPKOW	G-patch domain and KOW motifs	X
100125882	AARSD1	alanyl-tRNA synthetase domain containing 1	19	protein-coding	80755	AARSD1	alanyl-tRNA synthetase domain containing 1	17
112447190	LOC112447190	small nucleolar RNA SNORA24	6	snoRNA	677809	SNORA24	small nucleolar RNA, H/ACA box 24	4
282229	FCGR2B	Fc fragment of IgG receptor IIb	3	protein-coding	2213	FCGR2B	Fc fragment of IgG receptor IIb	1
540693	AP1S3	adaptor related protein complex 1 subunit sigma 3	2	protein-coding	130340	AP1S3	adaptor related protein complex 1 subunit sigma 3	2
515736	LOC515736	uncharacterized LOC515736	22	protein-coding	59082	CARD18	caspase recruitment domain family member 18	11
781568	TRAF4	TNF receptor associated factor 4	19	protein-coding	9618	TRAF4	TNF receptor associated factor 4	17
100139115	LOC100139115	surfeit locus protein 1	11	protein-coding	6834	SURF1	SURF1, cytochrome c oxidase assembly factor	9
614212	LMO4	LIM domain only 4	3	protein-coding	8543	LMO4	LIM domain only 4	1
525628	DIAPH3	diaphanous related formin 3	12	protein-coding	81624	DIAPH3	diaphanous related formin 3	13
281269	KRT8	keratin 8	5	protein-coding	3856	KRT8	keratin 8	12
516332	UGGT1	UDP-glucose glycoprotein glucosyltransferase 1	2	protein-coding	56886	UGGT1	UDP-glucose glycoprotein glucosyltransferase 1	2
112444966	LOC112444966	small nucleolar RNA SNORA1	29	snoRNA	677792	SNORA1	small nucleolar RNA, H/ACA box 1	11
539645	KCTD21	potassium channel tetramerization domain containing 21	29	protein-coding	283219	KCTD21	potassium channel tetramerization domain containing 21	11
101906089	ARL8A	ADP ribosylation factor like GTPase 8A	16	protein-coding	127829	ARL8A	ADP ribosylation factor like GTPase 8A	1
514772	GPN2	GPN-loop GTPase 2	2	protein-coding	54707	GPN2	GPN-loop GTPase 2	1
112445716	LOC112445716	uncharacterized LOC112445716	Un	ncRNA
493638	PTGES3	prostaglandin E synthase 3	5	protein-coding	10728	PTGES3	prostaglandin E synthase 3	12
540325	FAM84B	family with sequence similarity 84 member B	14	protein-coding	157638	FAM84B	family with sequence similarity 84 member B	8
508138	THAP3	THAP domain containing 3	16	protein-coding	90326	THAP3	THAP domain containing 3	1
534439	PDZK1	PDZ domain containing 1	3	protein-coding	5174	PDZK1	PDZ domain containing 1	1
112446107	LOC112446107	small nucleolar RNA SNORD45	3	snoRNA	26804	SNORD45B	small nucleolar RNA, C/D box 45B	1
777594	IFITM3	interferon induced transmembrane protein 3	29	protein-coding	10410	IFITM3	interferon induced transmembrane protein 3	11
532677	KLK6	kallikrein related peptidase 6	18	protein-coding	5653	KLK6	kallikrein related peptidase 6	19
506622	TMEM219	transmembrane protein 219	25	protein-coding	124446	TMEM219	transmembrane protein 219	16
100138102	PDPK1	3-phosphoinositide dependent protein kinase 1	25	protein-coding	5170	PDPK1	3-phosphoinositide dependent protein kinase 1	16
516545	FAM210B	family with sequence similarity 210 member B	13	protein-coding	116151	FAM210B	family with sequence similarity 210 member B	20
790146	INTS1	integrator complex subunit 1	25	protein-coding	26173	INTS1	integrator complex subunit 1	7
512656	VPS13B	vacuolar protein sorting 13 homolog B	14	protein-coding	157680	VPS13B	vacuolar protein sorting 13 homolog B	8
506970	MCM5	minichromosome maintenance complex component 5	5	protein-coding	4174	MCM5	minichromosome maintenance complex component 5	22
510796	LONP1	lon peptidase 1, mitochondrial	7	protein-coding	9361	LONP1	lon peptidase 1, mitochondrial	19
531602	KPNA6	karyopherin subunit alpha 6	1	protein-coding	23633	KPNA6	karyopherin subunit alpha 6	1
540671	IKZF4	IKAROS family zinc finger 4	5	protein-coding	64375	IKZF4	IKAROS family zinc finger 4	12
286870	EIF4G2	eukaryotic translation initiation factor 4 gamma 2	15	protein-coding	1982	EIF4G2	eukaryotic translation initiation factor 4 gamma 2	11
538805	TRAPPC8	trafficking protein particle complex 8	24	protein-coding	22878	TRAPPC8	trafficking protein particle complex 8	18
613705	RBMX2	RNA binding motif protein X-linked 2	X	protein-coding	51634	RBMX2	RNA binding motif protein X-linked 2	X
538849	DNAJB14	DnaJ heat shock protein family (Hsp40) member B14	6	protein-coding	79982	DNAJB14	DnaJ heat shock protein family (Hsp40) member B14	4
512498	MAF1	MAF1 homolog, negative regulator of RNA polymerase III	14	protein-coding	84232	MAF1	MAF1 homolog, negative regulator of RNA polymerase III	8
533611	BBS2	Bardet-Biedl syndrome 2	18	protein-coding	583	BBS2	Bardet-Biedl syndrome 2	16
508410	ARIH1	ariadne RBR E3 ubiquitin protein ligase 1	10	protein-coding	25820	ARIH1	ariadne RBR E3 ubiquitin protein ligase 1	15
514636	METTL26	methyltransferase like 26	25	protein-coding	84326	METTL26	methyltransferase like 26	16
614177	MAT2B	methionine adenosyltransferase 2B	7	protein-coding	27430	MAT2B	methionine adenosyltransferase 2B	5
510008	FHL2	four and a half LIM domains 2	11	protein-coding	2274	FHL2	four and a half LIM domains 2	2
112442810	LOC112442810	small nucleolar RNA SNORD104	19	snoRNA	692227	SNORD104	small nucleolar RNA, C/D box 104	17
511415	MBTD1	mbt domain containing 1	19	protein-coding	54799	MBTD1	mbt domain containing 1	17
614551	UBL5	ubiquitin like 5	7	protein-coding	59286	UBL5	ubiquitin like 5	19
280981	PLIN2	perilipin 2	8	protein-coding	123	PLIN2	perilipin 2	9
281778	GCNT1	glucosaminyl (N-acetyl) transferase 1	8	protein-coding	2650	GCNT1	glucosaminyl (N-acetyl) transferase 1	9
617968	PPP1R35	protein phosphatase 1 regulatory subunit 35	25	protein-coding	221908	PPP1R35	protein phosphatase 1 regulatory subunit 35	7
533202	VAC14	Vac14, PIKFYVE complex component	18	protein-coding	55697	VAC14	Vac14, PIKFYVE complex component	16
282604	FDXR	ferredoxin reductase	19	protein-coding	2232	FDXR	ferredoxin reductase	17
506203	PSMB4	proteasome subunit beta 4	3	protein-coding	5692	PSMB4	proteasome subunit beta 4	1
539788	CBX3	chromobox 3	4	protein-coding	11335	CBX3	chromobox 3	7
510631	LOC510631	heterogeneous nuclear ribonucleoproteins A2/B1-like	7	protein-coding	3181	HNRNPA2B1	heterogeneous nuclear ribonucleoprotein A2/B1	7
112445823	LOC112445823	zinc finger protein ZIC 3	Un	protein-coding	7547	ZIC3	Zic family member 3	X
526583	NPAT	nuclear protein, coactivator of histone transcription	15	protein-coding	4863	NPAT	nuclear protein, coactivator of histone transcription	11
538054	MRPL16	mitochondrial ribosomal protein L16	15	protein-coding	54948	MRPL16	mitochondrial ribosomal protein L16	11
282856	PCK2	phosphoenolpyruvate carboxykinase 2, mitochondrial	10	protein-coding	5106	PCK2	phosphoenolpyruvate carboxykinase 2, mitochondrial	14
507981	DFFA	DNA fragmentation factor subunit alpha	16	protein-coding	1676	DFFA	DNA fragmentation factor subunit alpha	1
785371	GLI3	GLI family zinc finger 3	4	protein-coding	2737	GLI3	GLI family zinc finger 3	7
515119	URI1	URI1, prefoldin like chaperone	18	protein-coding	8725	URI1	URI1, prefoldin like chaperone	19
541068	SPIN1	spindlin 1	8	protein-coding	10927	SPIN1	spindlin 1	9
785152	PRICKLE1	prickle planar cell polarity protein 1	5	protein-coding	144165	PRICKLE1	prickle planar cell polarity protein 1	12
512305	CCDC15	coiled-coil domain containing 15	29	protein-coding	80071	CCDC15	coiled-coil domain containing 15	11
521854	NID2	nidogen 2	10	protein-coding	22795	NID2	nidogen 2	14
786844	MXRA5	matrix remodeling associated 5	X	protein-coding	25878	MXRA5	matrix remodeling associated 5	X
613948	SLC25A40	solute carrier family 25, member 40	4	protein-coding	55972	SLC25A40	solute carrier family 25 member 40	7
534351	TMED5	transmembrane p24 trafficking protein 5	3	protein-coding	50999	TMED5	transmembrane p24 trafficking protein 5	1
515158	SPDL1	spindle apparatus coiled-coil protein 1	20	protein-coding	54908	SPDL1	spindle apparatus coiled-coil protein 1	5
532916	MMS22L	MMS22 like, DNA repair protein	9	protein-coding	253714	MMS22L	MMS22 like, DNA repair protein	6
506286	ICK	intestinal cell kinase	23	protein-coding	22858	ICK	intestinal cell kinase	6
326346	NDUFA11	NADH:ubiquinone oxidoreductase subunit A11	7	protein-coding	126328	NDUFA11	NADH:ubiquinone oxidoreductase subunit A11	19
286885	UQCRQ	ubiquinol-cytochrome c reductase complex III subunit VII	7	protein-coding	27089	UQCRQ	ubiquinol-cytochrome c reductase complex III subunit VII	5
531152	LOC531152	sodium/glucose cotransporter 1-like	17	protein-coding	6523	SLC5A1	solute carrier family 5 member 1	22
514445	UBOX5	U-box domain containing 5	13	protein-coding	22888	UBOX5	U-box domain containing 5	20
281090	COX4I1	cytochrome c oxidase subunit 4I1	18	protein-coding	1327	COX4I1	cytochrome c oxidase subunit 4I1	16
532835	AZIN1	antizyme inhibitor 1	14	protein-coding	51582	AZIN1	antizyme inhibitor 1	8
519017	APRT	adenine phosphoribosyltransferase	18	protein-coding	353	APRT	adenine phosphoribosyltransferase	16
511283	ARID3A	AT-rich interaction domain 3A	7	protein-coding	1820	ARID3A	AT-rich interaction domain 3A	19
618598	C25H16orf91	chromosome 25 C16orf91 homolog	25	protein-coding	283951	C16orf91	chromosome 16 open reading frame 91	16
100126445	DGCR6L	DiGeorge syndrome critical region gene 6 like	17	protein-coding	85359	DGCR6L	DiGeorge syndrome critical region gene 6 like	22
513152	RHOC	ras homolog family member C	3	protein-coding	389	RHOC	ras homolog family member C	1
522840	C25H7orf50	chromosome 25 C7orf50 homolog	25	protein-coding	84310	C7orf50	chromosome 7 open reading frame 50	7
511030	GOSR1	golgi SNAP receptor complex member 1	19	protein-coding	9527	GOSR1	golgi SNAP receptor complex member 1	17
515804	IPO9	importin 9	16	protein-coding	55705	IPO9	importin 9	1
614103	DCTPP1	dCTP pyrophosphatase 1	25	protein-coding	79077	DCTPP1	dCTP pyrophosphatase 1	16
526844	DOLK	dolichol kinase	11	protein-coding	22845	DOLK	dolichol kinase	9
515016	MTUS1	microtubule associated scaffold protein 1	27	protein-coding	57509	MTUS1	microtubule associated scaffold protein 1	8
614624	ALG3	ALG3, alpha-1,3- mannosyltransferase	1	protein-coding	10195	ALG3	ALG3, alpha-1,3- mannosyltransferase	3
504456	TMEM50A	transmembrane protein 50A	2	protein-coding	23585	TMEM50A	transmembrane protein 50A	1
282867	SLC2A8	solute carrier family 2 member 8	11	protein-coding	29988	SLC2A8	solute carrier family 2 member 8	9
504406	HYDIN	HYDIN, axonemal central pair apparatus protein	18	protein-coding	54768	HYDIN	HYDIN, axonemal central pair apparatus protein	16
538094	MAPK6	mitogen-activated protein kinase 6	10	protein-coding	5597	MAPK6	mitogen-activated protein kinase 6	15
526343	UTP15	UTP15, small subunit processome component	20	protein-coding	84135	UTP15	UTP15, small subunit processome component	5
522573	CCDC172	coiled-coil domain containing 172	26	protein-coding	374355	CCDC172	coiled-coil domain containing 172	10
505802	TEP1	telomerase associated protein 1	10	protein-coding	7011	TEP1	telomerase associated protein 1	14
538427	ANP32A	acidic nuclear phosphoprotein 32 family member A	10	protein-coding	8125	ANP32A	acidic nuclear phosphoprotein 32 family member A	15
101902922	LOC101902922	uncharacterized LOC101902922	17	ncRNA	132320	SCLT1	sodium channel and clathrin linker 1	4
528728	PELO	pelota mRNA surveillance and ribosome rescue factor	20	protein-coding	53918	PELO	pelota mRNA surveillance and ribosome rescue factor	5
617557	MMGT1	membrane magnesium transporter 1	X	protein-coding	93380	MMGT1	membrane magnesium transporter 1	X
505417	MAGOH	mago homolog, exon junction complex subunit	3	protein-coding	4116	MAGOH	mago homolog, exon junction complex subunit	1
280814	HCK	HCK proto-oncogene, Src family tyrosine kinase	13	protein-coding	3055	HCK	HCK proto-oncogene, Src family tyrosine kinase	20
515902	PCCB	propionyl-CoA carboxylase subunit beta	1	protein-coding	5096	PCCB	propionyl-CoA carboxylase subunit beta	3
281997	PRDX1	peroxiredoxin 1	3	protein-coding	5052	PRDX1	peroxiredoxin 1	1
101904468	LOC101904468	40S ribosomal protein S24 pseudogene	1	pseudo
788207	NBEAL2	neurobeachin like 2	22	protein-coding	23218	NBEAL2	neurobeachin like 2	3
538151	KIAA1841	KIAA1841 ortholog	11	protein-coding	84542	KIAA1841	KIAA1841	2
504752	EIF5	eukaryotic translation initiation factor 5	21	protein-coding	1983	EIF5	eukaryotic translation initiation factor 5	14
540398	PPP4C	protein phosphatase 4 catalytic subunit	25	protein-coding	5531	PPP4C	protein phosphatase 4 catalytic subunit	16
540525	GTF2E1	general transcription factor IIE subunit 1	1	protein-coding	2960	GTF2E1	general transcription factor IIE subunit 1	3
786557	LRCH3	leucine rich repeats and calponin homology domain containing 3	1	protein-coding	84859	LRCH3	leucine rich repeats and calponin homology domain containing 3	3
767935	SERTAD3	SERTA domain containing 3	18	protein-coding	29946	SERTAD3	SERTA domain containing 3	19
529894	ZNF451	zinc finger protein 451	23	protein-coding	26036	ZNF451	zinc finger protein 451	6
510865	TUBGCP4	tubulin gamma complex associated protein 4	21	protein-coding	27229	TUBGCP4	tubulin gamma complex associated protein 4	15
532053	OGT	O-linked N-acetylglucosamine (GlcNAc) transferase	X	protein-coding	8473	OGT	O-linked N-acetylglucosamine (GlcNAc) transferase	X
513377	ARHGEF1	Rho guanine nucleotide exchange factor 1	18	protein-coding	9138	ARHGEF1	Rho guanine nucleotide exchange factor 1	19
518874	SEPSECS	Sep (O-phosphoserine) tRNA:Sec (selenocysteine) tRNA synthase	6	protein-coding	51091	SEPSECS	Sep (O-phosphoserine) tRNA:Sec (selenocysteine) tRNA synthase	4
505568	EXOC7	exocyst complex component 7	19	protein-coding	23265	EXOC7	exocyst complex component 7	17
512651	CDC23	cell division cycle 23	7	protein-coding	8697	CDC23	cell division cycle 23	5
508503	ELF3	E74 like ETS transcription factor 3	16	protein-coding	1999	ELF3	E74 like ETS transcription factor 3	1
508598	TMEM11	transmembrane protein 11	19	protein-coding	8834	TMEM11	transmembrane protein 11	17
782315	IQGAP2	IQ motif containing GTPase activating protein 2	10	protein-coding	10788	IQGAP2	IQ motif containing GTPase activating protein 2	5
510165	HPS5	HPS5, biogenesis of lysosomal organelles complex 2 subunit 2	29	protein-coding	11234	HPS5	HPS5, biogenesis of lysosomal organelles complex 2 subunit 2	11
532723	RAB11B	RAB11B, member RAS oncogene family	7	protein-coding	9230	RAB11B	RAB11B, member RAS oncogene family	19
511802	CDK19	cyclin dependent kinase 19	9	protein-coding	23097	CDK19	cyclin dependent kinase 19	6
511612	SEPT2	septin 2	3	protein-coding	4735	SEPT2	septin 2	2
512717	RCN2	reticulocalbin 2	21	protein-coding	5955	RCN2	reticulocalbin 2	15
100300759	LOC100300759	cytochrome c oxidase subunit 8C, mitochondrial	21	protein-coding	341947	COX8C	cytochrome c oxidase subunit 8C	14
513275	STX3	syntaxin 3	15	protein-coding	6809	STX3	syntaxin 3	11
510681	BSPRY	B-box and SPRY domain containing	8	protein-coding	54836	BSPRY	B-box and SPRY domain containing	9
510219	TOMM40	translocase of outer mitochondrial membrane 40	18	protein-coding	10452	TOMM40	translocase of outer mitochondrial membrane 40	19
515025	BIN2	bridging integrator 2	5	protein-coding	51411	BIN2	bridging integrator 2	12
616868	LOC616868	histone H2B type 1-like	23	protein-coding	8344	HIST1H2BE	histone cluster 1 H2B family member e	6
100847802	LOC100847802	uncharacterized LOC100847802	25	ncRNA
509958	MVD	mevalonate diphosphate decarboxylase	18	protein-coding	4597	MVD	mevalonate diphosphate decarboxylase	16
282608	CACNA2D1	calcium voltage-gated channel auxiliary subunit alpha2delta 1	4	protein-coding	781	CACNA2D1	calcium voltage-gated channel auxiliary subunit alpha2delta 1	7
534964	INTS7	integrator complex subunit 7	16	protein-coding	25896	INTS7	integrator complex subunit 7	1
523707	NCOA3	nuclear receptor coactivator 3	13	protein-coding	8202	NCOA3	nuclear receptor coactivator 3	20
539411	DDX28	DEAD-box helicase 28	18	protein-coding	55794	DDX28	DEAD-box helicase 28	16
782201	GNE	glucosamine (UDP-N-acetyl)-2-epimerase/N-acetylmannosamine kinase	8	protein-coding	10020	GNE	glucosamine (UDP-N-acetyl)-2-epimerase/N-acetylmannosamine kinase	9
539959	ITM2C	integral membrane protein 2C	2	protein-coding	81618	ITM2C	integral membrane protein 2C	2
504728	MCUB	mitochondrial calcium uniporter dominant negative beta subunit	6	protein-coding	55013	MCUB	mitochondrial calcium uniporter dominant negative beta subunit	4
533890	PDS5B	PDS5 cohesin associated factor B	12	protein-coding	23047	PDS5B	PDS5 cohesin associated factor B	13
540613	ZNF507	zinc finger protein 507	18	protein-coding	22847	ZNF507	zinc finger protein 507	19
518738	GPATCH1	G-patch domain containing 1	18	protein-coding	55094	GPATCH1	G-patch domain containing 1	19
787681	PPIE	peptidylprolyl isomerase E	3	protein-coding	10450	PPIE	peptidylprolyl isomerase E	1
505684	ATP6V0B	ATPase H+ transporting V0 subunit b	3	protein-coding	533	ATP6V0B	ATPase H+ transporting V0 subunit b	1
515380	EDF1	endothelial differentiation related factor 1	11	protein-coding	8721	EDF1	endothelial differentiation related factor 1	9
616421	FAM89A	family with sequence similarity 89 member A	28	protein-coding	375061	FAM89A	family with sequence similarity 89 member A	1
539941	MAPK8	mitogen-activated protein kinase 8	28	protein-coding	5599	MAPK8	mitogen-activated protein kinase 8	10
506471	ARFGAP1	ADP ribosylation factor GTPase activating protein 1	13	protein-coding	55738	ARFGAP1	ADP ribosylation factor GTPase activating protein 1	20
100125416	ACTL6A	actin like 6A	1	protein-coding	86	ACTL6A	actin like 6A	3
787858	LOC787858	zinc finger protein 160-like	18	protein-coding	285971	ZNF775	zinc finger protein 775	7
617469	PMEPA1	prostate transmembrane protein, androgen induced 1	13	protein-coding	56937	PMEPA1	prostate transmembrane protein, androgen induced 1	20
506708	RADIL	Rap associating with DIL domain	25	protein-coding	55698	RADIL	Rap associating with DIL domain	7
518274	ANLN	anillin actin binding protein	4	protein-coding	54443	ANLN	anillin actin binding protein	7
510764	PPP6R2	protein phosphatase 6 regulatory subunit 2	5	protein-coding	9701	PPP6R2	protein phosphatase 6 regulatory subunit 2	22
510699	RND2	Rho family GTPase 2	19	protein-coding	8153	RND2	Rho family GTPase 2	17
767970	ASRGL1	asparaginase like 1	29	protein-coding	80150	ASRGL1	asparaginase like 1	11
533602	WASHC1	WASH complex subunit 1	5	protein-coding	100287171	WASHC1	WASH complex subunit 1	9
613974	ZFAND2A	zinc finger AN1-type containing 2A	25	protein-coding	90637	ZFAND2A	zinc finger AN1-type containing 2A	7
514369	NFKBIL1	NFKB inhibitor like 1	23	protein-coding	4795	NFKBIL1	NFKB inhibitor like 1	6
616275	ANAPC11	anaphase promoting complex subunit 11	19	protein-coding	51529	ANAPC11	anaphase promoting complex subunit 11	17
616776	HIST1H2BI	histone cluster 1, H2bi	23	protein-coding	8346	HIST1H2BI	histone cluster 1 H2B family member i	6
509889	FOSL2	FOS like 2, AP-1 transcription factor subunit	11	protein-coding	2355	FOSL2	FOS like 2, AP-1 transcription factor subunit	2
767894	UBE2L3	ubiquitin conjugating enzyme E2 L3	17	protein-coding	7332	UBE2L3	ubiquitin conjugating enzyme E2 L3	22
286819	EIF4A2	eukaryotic translation initiation factor 4A2	1	protein-coding	1974	EIF4A2	eukaryotic translation initiation factor 4A2	3
788978	ARHGAP5	Rho GTPase activating protein 5	21	protein-coding	394	ARHGAP5	Rho GTPase activating protein 5	14
516719	C18H19orf48	chromosome 18 C19orf48 homolog	18	protein-coding	84798	C19orf48	chromosome 19 open reading frame 48	19
508334	FAM160A2	family with sequence similarity 160 member A2	15	protein-coding	84067	FAM160A2	family with sequence similarity 160 member A2	11
538441	CARNMT1	carnosine N-methyltransferase 1	8	protein-coding	138199	CARNMT1	carnosine N-methyltransferase 1	9
532686	ATG5	autophagy related 5	9	protein-coding	9474	ATG5	autophagy related 5	6
512891	PSMD8	proteasome 26S subunit, non-ATPase 8	18	protein-coding	5714	PSMD8	proteasome 26S subunit, non-ATPase 8	19
519943	FAM76B	family with sequence similarity 76 member B	15	protein-coding	143684	FAM76B	family with sequence similarity 76 member B	11
614672	SH3BGRL3	SH3 domain binding glutamate rich protein like 3	2	protein-coding	83442	SH3BGRL3	SH3 domain binding glutamate rich protein like 3	1
514455	TM9SF2	transmembrane 9 superfamily member 2	12	protein-coding	9375	TM9SF2	transmembrane 9 superfamily member 2	13
534227	DOCK4	dedicator of cytokinesis 4	4	protein-coding	9732	DOCK4	dedicator of cytokinesis 4	7
112446127	LOC112446127	small Cajal body-specific RNA 2	3	ncRNA	677766	SCARNA2	small Cajal body-specific RNA 2	1
511345	AGA	aspartylglucosaminidase	27	protein-coding	175	AGA	aspartylglucosaminidase	4
515895	SMIM19	small integral membrane protein 19	27	protein-coding	114926	SMIM19	small integral membrane protein 19	8
510420	MYBL2	MYB proto-oncogene like 2	13	protein-coding	4605	MYBL2	MYB proto-oncogene like 2	20
615905	ZNF34	zinc finger protein 34	14	protein-coding	80778	ZNF34	zinc finger protein 34	8
286790	RPL10	ribosomal protein L10	X	protein-coding	6134	RPL10	ribosomal protein L10	X
530157	ESYT3	extended synaptotagmin 3	1	protein-coding	83850	ESYT3	extended synaptotagmin 3	3
614774	SMIM14	small integral membrane protein 14	6	protein-coding	201895	SMIM14	small integral membrane protein 14	4
538931	NAA38	N(alpha)-acetyltransferase 38, NatC auxiliary subunit	19	protein-coding	84316	NAA38	N(alpha)-acetyltransferase 38, NatC auxiliary subunit	17
526961	LRRC40	leucine rich repeat containing 40	3	protein-coding	55631	LRRC40	leucine rich repeat containing 40	1
505499	CLK3	CDC like kinase 3	21	protein-coding	1198	CLK3	CDC like kinase 3	15
510324	STOML2	stomatin like 2	8	protein-coding	30968	STOML2	stomatin like 2	9
445419	FZD3	frizzled class receptor 3	8	protein-coding	7976	FZD3	frizzled class receptor 3	8
521058	COL22A1	collagen type XXII alpha 1 chain	14	protein-coding	169044	COL22A1	collagen type XXII alpha 1 chain	8
511215	CHST10	carbohydrate sulfotransferase 10	11	protein-coding	9486	CHST10	carbohydrate sulfotransferase 10	2
280729	B2M	beta-2-microglobulin	10	protein-coding	567	B2M	beta-2-microglobulin	15
615764	ADI1	acireductone dioxygenase 1	8	protein-coding	55256	ADI1	acireductone dioxygenase 1	2
515302	WDR76	WD repeat domain 76	21	protein-coding	79968	WDR76	WD repeat domain 76	15
101906779	LOC101906779	uncharacterized LOC101906779	27	ncRNA
512883	PTPN4	protein tyrosine phosphatase, non-receptor type 4	2	protein-coding	5775	PTPN4	protein tyrosine phosphatase, non-receptor type 4	2
615827	CKS1B	CDC28 protein kinase regulatory subunit 1B	3	protein-coding	1163	CKS1B	CDC28 protein kinase regulatory subunit 1B	1
520518	COA7	cytochrome c oxidase assembly factor 7 (putative)	3	protein-coding	65260	COA7	cytochrome c oxidase assembly factor 7 (putative)	1
510727	EMC8	ER membrane protein complex subunit 8	18	protein-coding	10328	EMC8	ER membrane protein complex subunit 8	16
512318	SLU7	SLU7 homolog, splicing factor	7	protein-coding	10569	SLU7	SLU7 homolog, splicing factor	5
514225	MDM4	MDM4, p53 regulator	16	protein-coding	4194	MDM4	MDM4, p53 regulator	1
100138767	ARHGAP33	Rho GTPase activating protein 33	18	protein-coding	115703	ARHGAP33	Rho GTPase activating protein 33	19
617654	LOC617654	glyceraldehyde-3-phosphate dehydrogenase pseudogene	5	pseudo	2597	GAPDH	glyceraldehyde-3-phosphate dehydrogenase	12
504727	RIPK1	receptor interacting serine/threonine kinase 1	23	protein-coding	8737	RIPK1	receptor interacting serine/threonine kinase 1	6
510209	SLC4A7	solute carrier family 4 member 7	22	protein-coding	9497	SLC4A7	solute carrier family 4 member 7	3
515407	MOB1B	MOB kinase activator 1B	6	protein-coding	92597	MOB1B	MOB kinase activator 1B	4
782436	LAGE3	L antigen family member 3	X	protein-coding	8270	LAGE3	L antigen family member 3	X
617407	COPS9	COP9 signalosome subunit 9	3	protein-coding	150678	COPS9	COP9 signalosome subunit 9	2
788745	LOC788745	ATP synthase F(0) complex subunit B1, mitochondrial pseudogene	18	pseudo	515	ATP5PB	ATP synthase peripheral stalk-membrane subunit b	1
539019	CNN2	calponin 2	7	protein-coding	1265	CNN2	calponin 2	19
100138150	PPP2R1B	protein phosphatase 2 scaffold subunit Abeta	15	protein-coding	5519	PPP2R1B	protein phosphatase 2 scaffold subunit Abeta	11
538670	FAM151A	family with sequence similarity 151 member A	3	protein-coding	338094	FAM151A	family with sequence similarity 151 member A	1
506557	PBRM1	polybromo 1	22	protein-coding	55193	PBRM1	polybromo 1	3
522422	CELSR1	cadherin EGF LAG seven-pass G-type receptor 1	5	protein-coding	9620	CELSR1	cadherin EGF LAG seven-pass G-type receptor 1	22
112441500	LOC112441500	zinc finger protein 677-like	18	protein-coding	342926	ZNF677	zinc finger protein 677	19
505569	CLCN2	chloride voltage-gated channel 2	1	protein-coding	1181	CLCN2	chloride voltage-gated channel 2	3
617875	LOC617875	histone H4-like	23	protein-coding
404142	RPL18A	ribosomal protein L18a	7	protein-coding	6142	RPL18A	ribosomal protein L18a	19
505361	VPS16	VPS16, CORVET/HOPS core subunit	13	protein-coding	64601	VPS16	VPS16, CORVET/HOPS core subunit	20
532573	FLOT1	flotillin 1	23	protein-coding	10211	FLOT1	flotillin 1	6
510651	KIAA1551	KIAA1551	5	protein-coding	55196	KIAA1551	retroelement silencing factor 1	12
513466	TEAD3	TEA domain transcription factor 3	23	protein-coding	7005	TEAD3	TEA domain transcription factor 3	6
100848463	LOC100848463	uncharacterized LOC100848463	26	protein-coding
614857	EPS8L2	EPS8 like 2	29	protein-coding	64787	EPS8L2	EPS8 like 2	11
100298738	SCAF8	SR-related CTD associated factor 8	9	protein-coding	22828	SCAF8	SR-related CTD associated factor 8	6
281370	UBB	ubiquitin B	19	protein-coding	7314	UBB	ubiquitin B	17
512203	RPP25L	ribonuclease P/MRP subunit p25 like	8	protein-coding	138716	RPP25L	ribonuclease P/MRP subunit p25 like	9
537625	CEP85L	centrosomal protein 85 like	9	protein-coding	387119	CEP85L	centrosomal protein 85 like	6
767949	PPP1R1A	protein phosphatase 1 regulatory inhibitor subunit 1A	5	protein-coding	5502	PPP1R1A	protein phosphatase 1 regulatory inhibitor subunit 1A	12
510568	XPO1	exportin 1	11	protein-coding	7514	XPO1	exportin 1	2
525427	ELMO3	engulfment and cell motility 3	18	protein-coding	79767	ELMO3	engulfment and cell motility 3	16
281276	LDLR	low density lipoprotein receptor	7	protein-coding	3949	LDLR	low density lipoprotein receptor	19
614147	TM9SF3	transmembrane 9 superfamily member 3	26	protein-coding	56889	TM9SF3	transmembrane 9 superfamily member 3	10
539640	RCAN1	regulator of calcineurin 1	1	protein-coding	1827	RCAN1	regulator of calcineurin 1	21
282068	SFRP1	secreted frizzled related protein 1	27	protein-coding	6422	SFRP1	secreted frizzled related protein 1	8
505238	RALB	RAS like proto-oncogene B	2	protein-coding	5899	RALB	RAS like proto-oncogene B	2
548646	PAICSP	phosphoribosylaminoimidazole carboxylase pseudogene	13	pseudo
617428	ACAD9	acyl-CoA dehydrogenase family member 9	22	protein-coding	28976	ACAD9	acyl-CoA dehydrogenase family member 9	3
617064	LRRC69	leucine rich repeat containing 69	14	protein-coding	100130742	LRRC69	leucine rich repeat containing 69	8
527885	ZDHHC9	zinc finger DHHC-type containing 9	X	protein-coding	51114	ZDHHC9	zinc finger DHHC-type containing 9	X
512490	STXBP3	syntaxin binding protein 3	3	protein-coding	6814	STXBP3	syntaxin binding protein 3	1
548613	LOC548613	aldo-keto reductase family 1, member B1 (aldose reductase) pseudogene	26	pseudo	231	AKR1B1	aldo-keto reductase family 1 member B	7
535353	PLEKHG6	pleckstrin homology and RhoGEF domain containing G6	5	protein-coding	55200	PLEKHG6	pleckstrin homology and RhoGEF domain containing G6	12
532713	CAMK2D	calcium/calmodulin dependent protein kinase II delta	6	protein-coding	817	CAMK2D	calcium/calmodulin dependent protein kinase II delta	4
101904955	LOC101904955	POU domain, class 5, transcription factor 1 pseudogene	7	pseudo	5460	POU5F1	POU class 5 homeobox 1	6
523293	CCNJ	cyclin J	26	protein-coding	54619	CCNJ	cyclin J	10
528262	LOC528262	intestinal-type alkaline phosphatase	2	protein-coding	248	ALPI	alkaline phosphatase, intestinal	2
536956	YARS2	tyrosyl-tRNA synthetase 2	5	protein-coding	51067	YARS2	tyrosyl-tRNA synthetase 2	12
533251	RANBP1	RAN binding protein 1	17	protein-coding	5902	RANBP1	RAN binding protein 1	22
511455	NEK4	NIMA related kinase 4	22	protein-coding	6787	NEK4	NIMA related kinase 4	3
107131237	PPP1R12B	protein phosphatase 1 regulatory subunit 12B	16	protein-coding	4660	PPP1R12B	protein phosphatase 1 regulatory subunit 12B	1
286770	DNAJC3	DnaJ heat shock protein family (Hsp40) member C3	12	protein-coding	5611	DNAJC3	DnaJ heat shock protein family (Hsp40) member C3	13
617403	TMEM52	transmembrane protein 52	16	protein-coding	339456	TMEM52	transmembrane protein 52	1
783379	WASHC4	WASH complex subunit 4	5	protein-coding	23325	WASHC4	WASH complex subunit 4	12
529905	KLHL25	kelch like family member 25	21	protein-coding	64410	KLHL25	kelch like family member 25	15
511135	ACLY	ATP citrate lyase	19	protein-coding	47	ACLY	ATP citrate lyase	17
784362	SCEL	sciellin	12	protein-coding	8796	SCEL	sciellin	13
281495	SOD1	superoxide dismutase 1	1	protein-coding	6647	SOD1	superoxide dismutase 1	21
517332	GRAMD1B	GRAM domain containing 1B	15	protein-coding	57476	GRAMD1B	GRAM domain containing 1B	11
614075	FAM3A	family with sequence similarity 3 member A	X	protein-coding	60343	FAM3A	family with sequence similarity 3 member A	X
280792	FGG	fibrinogen gamma chain	17	protein-coding	2266	FGG	fibrinogen gamma chain	4
511207	PSMB7	proteasome subunit beta 7	11	protein-coding	5695	PSMB7	proteasome subunit beta 7	9
504438	SSR4	signal sequence receptor subunit 4	X	protein-coding	6748	SSR4	signal sequence receptor subunit 4	X
512841	CRK	CRK proto-oncogene, adaptor protein	19	protein-coding	1398	CRK	CRK proto-oncogene, adaptor protein	17
282466	S100A10	S100 calcium binding protein A10	3	protein-coding	6281	S100A10	S100 calcium binding protein A10	1
525346	NCOA1	nuclear receptor coactivator 1	11	protein-coding	8648	NCOA1	nuclear receptor coactivator 1	2
280997	AMD1	adenosylmethionine decarboxylase 1	9	protein-coding	262	AMD1	adenosylmethionine decarboxylase 1	6
510373	BID	BH3 interacting domain death agonist	5	protein-coding	637	BID	BH3 interacting domain death agonist	22
507828	SRSF6	serine and arginine rich splicing factor 6	13	protein-coding	6431	SRSF6	serine and arginine rich splicing factor 6	20
538485	CXXC5	CXXC finger protein 5	7	protein-coding	51523	CXXC5	CXXC finger protein 5	5
514932	SNRPD2	small nuclear ribonucleoprotein D2 polypeptide	18	protein-coding	6633	SNRPD2	small nuclear ribonucleoprotein D2 polypeptide	19
540559	LANCL1	LanC like 1	2	protein-coding	10314	LANCL1	LanC like 1	2
523894	ARL14EP	ADP ribosylation factor like GTPase 14 effector protein	15	protein-coding	120534	ARL14EP	ADP ribosylation factor like GTPase 14 effector protein	11
521442	SPAST	spastin	11	protein-coding	6683	SPAST	spastin	2
508330	KMT2A	lysine methyltransferase 2A	15	protein-coding	4297	KMT2A	lysine methyltransferase 2A	11
515376	CDC20	cell division cycle 20	3	protein-coding	991	CDC20	cell division cycle 20	1
508953	TMEM160	transmembrane protein 160	18	protein-coding	54958	TMEM160	transmembrane protein 160	19
282657	ATP6V1H	ATPase H+ transporting V1 subunit H	14	protein-coding	51606	ATP6V1H	ATPase H+ transporting V1 subunit H	8
533459	BTK	Bruton tyrosine kinase	X	protein-coding	695	BTK	Bruton tyrosine kinase	X
508141	KDM4B	lysine demethylase 4B	7	protein-coding	23030	KDM4B	lysine demethylase 4B	19
614220	RPS27L	ribosomal protein S27 like	10	protein-coding	51065	RPS27L	ribosomal protein S27 like	15
615158	PEPD	peptidase D	18	protein-coding	5184	PEPD	peptidase D	19
539985	GCC1	GRIP and coiled-coil domain containing 1	4	protein-coding	79571	GCC1	GRIP and coiled-coil domain containing 1	7
526585	F2R	coagulation factor II thrombin receptor	10	protein-coding	2149	F2R	coagulation factor II thrombin receptor	5
282354	SLC1A3	solute carrier family 1 member 3	20	protein-coding	6507	SLC1A3	solute carrier family 1 member 3	5
767928	RBPJ	recombination signal binding protein for immunoglobulin kappa J region	6	protein-coding	3516	RBPJ	recombination signal binding protein for immunoglobulin kappa J region	4
404133	RPL12	ribosomal protein L12	11	protein-coding	6136	RPL12	ribosomal protein L12	9
522928	PHF3	PHD finger protein 3	9	protein-coding	23469	PHF3	PHD finger protein 3	6
510128	CORO1B	coronin 1B	29	protein-coding	57175	CORO1B	coronin 1B	11
536067	TAF15	TATA-box binding protein associated factor 15	19	protein-coding	8148	TAF15	TATA-box binding protein associated factor 15	17
112445002	LOC112445002	HIV Tat-specific factor 1-like	X	protein-coding	27336	HTATSF1	HIV-1 Tat specific factor 1	X
615688	MEGF8	multiple EGF like domains 8	18	protein-coding	1954	MEGF8	multiple EGF like domains 8	19
327694	EIF2S1	eukaryotic translation initiation factor 2 subunit alpha	10	protein-coding	1965	EIF2S1	eukaryotic translation initiation factor 2 subunit alpha	14
539979	TESK2	testis associated actin remodelling kinase 2	3	protein-coding	10420	TESK2	testis associated actin remodelling kinase 2	1
100126076	AP1G2	adaptor related protein complex 1 subunit gamma 2	10	protein-coding	8906	AP1G2	adaptor related protein complex 1 subunit gamma 2	14
786832	TMEM246	transmembrane protein 246	8	protein-coding	84302	TMEM246	transmembrane protein 246	9
541084	MBD5	methyl-CpG binding domain protein 5	2	protein-coding	55777	MBD5	methyl-CpG binding domain protein 5	2
614125	FAM219A	family with sequence similarity 219 member A	8	protein-coding	203259	FAM219A	family with sequence similarity 219 member A	9
538472	EEF1AKNMT	eEF1A lysine and N-terminal methyltransferase	16	protein-coding	51603	EEF1AKNMT	eEF1A lysine and N-terminal methyltransferase	1
515021	PSMD5	proteasome 26S subunit, non-ATPase 5	8	protein-coding	5711	PSMD5	proteasome 26S subunit, non-ATPase 5	9
538866	HIPK3	homeodomain interacting protein kinase 3	15	protein-coding	10114	HIPK3	homeodomain interacting protein kinase 3	11
537791	AEBP2	AE binding protein 2	5	protein-coding	121536	AEBP2	AE binding protein 2	12
536117	CEP152	centrosomal protein 152	10	protein-coding	22995	CEP152	centrosomal protein 152	15
505059	WTIP	WT1 interacting protein	18	protein-coding	126374	WTIP	WT1 interacting protein	19
786013	AATF	apoptosis antagonizing transcription factor	19	protein-coding	26574	AATF	apoptosis antagonizing transcription factor	17
281115	DHX9	DExH-box helicase 9	16	protein-coding	1660	DHX9	DExH-box helicase 9	1
618441	MSRB1	methionine sulfoxide reductase B1	25	protein-coding	51734	MSRB1	methionine sulfoxide reductase B1	16
540972	USP45	ubiquitin specific peptidase 45	9	protein-coding	85015	USP45	ubiquitin specific peptidase 45	6
504440	EXOC1	exocyst complex component 1	6	protein-coding	55763	EXOC1	exocyst complex component 1	4
617650	GCHFR	GTP cyclohydrolase I feedback regulator	10	protein-coding	2644	GCHFR	GTP cyclohydrolase I feedback regulator	15
282301	PDGFRA	platelet derived growth factor receptor alpha	6	protein-coding	5156	PDGFRA	platelet derived growth factor receptor alpha	4
613720	WASHC3	WASH complex subunit 3	5	protein-coding	51019	WASHC3	WASH complex subunit 3	12
101904667	LOC101904667	V-type proton ATPase 16 kDa proteolipid subunit-like	8	protein-coding	527	ATP6V0C	ATPase H+ transporting V0 subunit c	16
514685	DPEP1	dipeptidase 1	18	protein-coding	1800	DPEP1	dipeptidase 1	16
100498812	MIR2887-1	microRNA 2887-1	18	ncRNA	100008589	RNA28SN5	RNA, 28S ribosomal N5	22
538772	DARS2	aspartyl-tRNA synthetase 2, mitochondrial	16	protein-coding	55157	DARS2	aspartyl-tRNA synthetase 2, mitochondrial	1
509796	DPYSL3	dihydropyrimidinase like 3	7	protein-coding	1809	DPYSL3	dihydropyrimidinase like 3	5
512469	MRPS5	mitochondrial ribosomal protein S5	11	protein-coding	64969	MRPS5	mitochondrial ribosomal protein S5	2
514336	PWP2	PWP2, small subunit processome component	1	protein-coding	5822	PWP2	PWP2, small subunit processome component	21
399681	EMD	emerin	X	protein-coding	2010	EMD	emerin	X
281122	DPP4	dipeptidyl peptidase 4	2	protein-coding	1803	DPP4	dipeptidyl peptidase 4	2
614151	MRPL30	mitochondrial ribosomal protein L30	11	protein-coding	51263	MRPL30	mitochondrial ribosomal protein L30	2
613571	FUOM	fucose mutarotase	26	protein-coding	282969	FUOM	fucose mutarotase	10
516473	EEF1D	eukaryotic translation elongation factor 1 delta	14	protein-coding	1936	EEF1D	eukaryotic translation elongation factor 1 delta	8
615685	MTURN	maturin, neural progenitor differentiation regulator homolog	4	protein-coding	222166	MTURN	maturin, neural progenitor differentiation regulator homolog	7
524306	FAM120B	family with sequence similarity 120B	9	protein-coding	84498	FAM120B	family with sequence similarity 120B	6
784749	ANKRD27	ankyrin repeat domain 27	18	protein-coding	84079	ANKRD27	ankyrin repeat domain 27	19
616804	CTSO	cathepsin O	17	protein-coding	1519	CTSO	cathepsin O	4
780787	SRA1	steroid receptor RNA activator 1	7	protein-coding	10011	SRA1	steroid receptor RNA activator 1	5
514215	CCHCR1	coiled-coil alpha-helical rod protein 1	23	protein-coding	54535	CCHCR1	coiled-coil alpha-helical rod protein 1	6
616814	ZNF576	zinc finger protein 576	18	protein-coding	79177	ZNF576	zinc finger protein 576	19
282379	TAGLN2	transgelin 2	3	protein-coding	8407	TAGLN2	transgelin 2	1
538535	C7H5orf24	chromosome 7 C5orf24 homolog	7	protein-coding	134553	C5orf24	chromosome 5 open reading frame 24	5
515145	EIF4A3	eukaryotic translation initiation factor 4A3	19	protein-coding	9775	EIF4A3	eukaryotic translation initiation factor 4A3	17
619066	RAC3	Rac family small GTPase 3	19	protein-coding	5881	RAC3	Rac family small GTPase 3	17
512526	PYCR3	pyrroline-5-carboxylate reductase 3	14	protein-coding	65263	PYCR3	pyrroline-5-carboxylate reductase 3	8
512745	RPL11	ribosomal protein L11	2	protein-coding	6135	RPL11	ribosomal protein L11	1
505949	RDH14	retinol dehydrogenase 14 (all-trans/9-cis/11-cis)	11	protein-coding	57665	RDH14	retinol dehydrogenase 14	2
511844	EIF2D	eukaryotic translation initiation factor 2D	16	protein-coding	1939	EIF2D	eukaryotic translation initiation factor 2D	1
767978	NCAPH2	non-SMC condensin II complex subunit H2	5	protein-coding	29781	NCAPH2	non-SMC condensin II complex subunit H2	22
445543	JUP	junction plakoglobin	19	protein-coding	3728	JUP	junction plakoglobin	17
101906837	LOC101906837	medium-chain specific acyl-CoA dehydrogenase, mitochondrial pseudogene	9	pseudo	34	ACADM	acyl-CoA dehydrogenase medium chain	1
511296	GAK	cyclin G associated kinase	6	protein-coding	2580	GAK	cyclin G associated kinase	4
506667	C1D	C1D nuclear receptor corepressor	11	protein-coding	10438	C1D	C1D nuclear receptor corepressor	2
539704	HIRIP3	HIRA interacting protein 3	25	protein-coding	8479	HIRIP3	HIRA interacting protein 3	16
282851	DHRS9	dehydrogenase/reductase 9	2	protein-coding	10170	DHRS9	dehydrogenase/reductase 9	2
100138954	ZNF146	zinc finger protein 146	18	protein-coding	7705	ZNF146	zinc finger protein 146	19
100848430	LOC100848430	uncharacterized LOC100848430	Un	protein-coding
100300409	BTBD7	BTB domain containing 7	21	protein-coding	55727	BTBD7	BTB domain containing 7	14
508487	NPRL2	NPR2 like, GATOR1 complex subunit	22	protein-coding	10641	NPRL2	NPR2 like, GATOR1 complex subunit	3
507417	ABTB1	ankyrin repeat and BTB domain containing 1	22	protein-coding	80325	ABTB1	ankyrin repeat and BTB domain containing 1	3
505533	TAF1D	TATA-box binding protein associated factor, RNA polymerase I subunit D	29	protein-coding	79101	TAF1D	TATA-box binding protein associated factor, RNA polymerase I subunit D	11
617906	POP7	POP7 homolog, ribonuclease P/MRP subunit	25	protein-coding	10248	POP7	POP7 homolog, ribonuclease P/MRP subunit	7
614766	RPRD2	regulation of nuclear pre-mRNA domain containing 2	3	protein-coding	23248	RPRD2	regulation of nuclear pre-mRNA domain containing 2	1
505079	COPS7A	COP9 signalosome subunit 7A	5	protein-coding	50813	COPS7A	COP9 signalosome subunit 7A	12
511904	TGOLN2	trans-golgi network protein 2	11	protein-coding	10618	TGOLN2	trans-golgi network protein 2	2
511408	RNGTT	RNA guanylyltransferase and 5'-phosphatase	9	protein-coding	8732	RNGTT	RNA guanylyltransferase and 5'-phosphatase	6
506043	FKBP11	FKBP prolyl isomerase 11	5	protein-coding	51303	FKBP11	FKBP prolyl isomerase 11	12
517539	MTHFD2	methylenetetrahydrofolate dehydrogenase (NADP+ dependent) 2, methenyltetrahydrofolate cyclohydrolase	11	protein-coding	10797	MTHFD2	methylenetetrahydrofolate dehydrogenase (NADP+ dependent) 2, methenyltetrahydrofolate cyclohydrolase	2
513270	NUP153	nucleoporin 153	23	protein-coding	9972	NUP153	nucleoporin 153	6
534944	PEX6	peroxisomal biogenesis factor 6	23	protein-coding	5190	PEX6	peroxisomal biogenesis factor 6	6
780881	ARHGEF39	Rho guanine nucleotide exchange factor 39	8	protein-coding	84904	ARHGEF39	Rho guanine nucleotide exchange factor 39	9
493640	RNF113A	ring finger protein 113A	X	protein-coding	7737	RNF113A	ring finger protein 113A	X
506525	RCOR1	REST corepressor 1	21	protein-coding	23186	RCOR1	REST corepressor 1	14
540910	SMARCE1	SWI/SNF related, matrix associated, actin dependent regulator of chromatin, subfamily e, member 1	19	protein-coding	6605	SMARCE1	SWI/SNF related, matrix associated, actin dependent regulator of chromatin, subfamily e, member 1	17
534045	SLC38A9	solute carrier family 38 member 9	20	protein-coding	153129	SLC38A9	solute carrier family 38 member 9	5
112445194	LOC112445194	uncharacterized LOC112445194	X	ncRNA
527645	LOC527645	histone H4	23	protein-coding	8363	HIST1H4J	histone cluster 1 H4 family member j	6
532860	SLC19A2	solute carrier family 19 member 2	16	protein-coding	10560	SLC19A2	solute carrier family 19 member 2	1
533736	NGLY1	N-glycanase 1	27	protein-coding	55768	NGLY1	N-glycanase 1	3
514788	ACOT7	acyl-CoA thioesterase 7	16	protein-coding	11332	ACOT7	acyl-CoA thioesterase 7	1
505917	VWA1	von Willebrand factor A domain containing 1	16	protein-coding	64856	VWA1	von Willebrand factor A domain containing 1	1
511281	ORC2	origin recognition complex subunit 2	2	protein-coding	4999	ORC2	origin recognition complex subunit 2	2
286846	PI4KB	phosphatidylinositol 4-kinase beta	3	protein-coding	5298	PI4KB	phosphatidylinositol 4-kinase beta	1
515723	STK40	serine/threonine kinase 40	3	protein-coding	83931	STK40	serine/threonine kinase 40	1
782903	GAS2L3	growth arrest specific 2 like 3	5	protein-coding	283431	GAS2L3	growth arrest specific 2 like 3	12
536149	AGFG1	ArfGAP with FG repeats 1	2	protein-coding	3267	AGFG1	ArfGAP with FG repeats 1	2
537221	UFC1	ubiquitin-fold modifier conjugating enzyme 1	3	protein-coding	51506	UFC1	ubiquitin-fold modifier conjugating enzyme 1	1
533578	NUDT22	nudix hydrolase 22	29	protein-coding	84304	NUDT22	nudix hydrolase 22	11
511234	NOSIP	nitric oxide synthase interacting protein	18	protein-coding	51070	NOSIP	nitric oxide synthase interacting protein	19
505353	PKN3	protein kinase N3	11	protein-coding	29941	PKN3	protein kinase N3	9
281073	CHUK	conserved helix-loop-helix ubiquitous kinase	26	protein-coding	1147	CHUK	conserved helix-loop-helix ubiquitous kinase	10
531389	FOSL1	FOS like 1, AP-1 transcription factor subunit	29	protein-coding	8061	FOSL1	FOS like 1, AP-1 transcription factor subunit	11
525072	PLA2G4A	phospholipase A2 group IVA	16	protein-coding	5321	PLA2G4A	phospholipase A2 group IVA	1
786537	ZNF770	zinc finger protein 770	10	protein-coding	54989	ZNF770	zinc finger protein 770	15
508477	ZNF593	zinc finger protein 593	2	protein-coding	51042	ZNF593	zinc finger protein 593	1
520387	C2CD5	C2 calcium dependent domain containing 5	5	protein-coding	9847	C2CD5	C2 calcium dependent domain containing 5	12
510277	ZNF800	zinc finger protein 800	4	protein-coding	168850	ZNF800	zinc finger protein 800	7
514131	BCNT2	bucentaur-2	18	protein-coding
538617	TRIM2	tripartite motif containing 2	17	protein-coding	23321	TRIM2	tripartite motif containing 2	4
505734	APPBP2	amyloid beta precursor protein binding protein 2	19	protein-coding	10513	APPBP2	amyloid beta precursor protein binding protein 2	17
510353	ACD	ACD, shelterin complex subunit and telomerase recruitment factor	18	protein-coding	65057	ACD	ACD, shelterin complex subunit and telomerase recruitment factor	16
513787	SLC27A1	solute carrier family 27 member 1	7	protein-coding	376497	SLC27A1	solute carrier family 27 member 1	19
104968464	RPP21	ribonuclease P/MRP subunit p21	23	protein-coding	79897	RPP21	ribonuclease P/MRP subunit p21	6
508876	SF3B6	splicing factor 3b subunit 6	11	protein-coding	51639	SF3B6	splicing factor 3b subunit 6	2
538493	INF2	inverted formin, FH2 and WH2 domain containing	21	protein-coding	64423	INF2	inverted formin, FH2 and WH2 domain containing	14
100138230	HYPK	huntingtin interacting protein K	21	protein-coding	25764	HYPK	huntingtin interacting protein K	15
510316	DCAF8	DDB1 and CUL4 associated factor 8	3	protein-coding	50717	DCAF8	DDB1 and CUL4 associated factor 8	1
508105	TNFAIP3	TNF alpha induced protein 3	9	protein-coding	7128	TNFAIP3	TNF alpha induced protein 3	6
101907965	LOC101907965	26S proteasome complex subunit SEM1	22	protein-coding	7979	SEM1	SEM1, 26S proteasome complex subunit	7
533903	CPLANE1	ciliogenesis and planar polarity effector 1	20	protein-coding	65250	CPLANE1	ciliogenesis and planar polarity effector 1	5
515222	CRELD2	cysteine rich with EGF like domains 2	5	protein-coding	79174	CRELD2	cysteine rich with EGF like domains 2	22
517797	SLC33A1	solute carrier family 33 member 1	1	protein-coding	9197	SLC33A1	solute carrier family 33 member 1	3
506263	PTGR2	prostaglandin reductase 2	10	protein-coding	145482	PTGR2	prostaglandin reductase 2	14
618488	CYTH3	cytohesin 3	25	protein-coding	9265	CYTH3	cytohesin 3	7
768042	MRPS12	mitochondrial ribosomal protein S12	18	protein-coding	6183	MRPS12	mitochondrial ribosomal protein S12	19
509040	APCDD1	APC down-regulated 1	24	protein-coding	147495	APCDD1	APC down-regulated 1	18
287022	YWHAZ	tyrosine 3-monooxygenase/tryptophan 5-monooxygenase activation protein zeta	14	protein-coding	7534	YWHAZ	tyrosine 3-monooxygenase/tryptophan 5-monooxygenase activation protein zeta	8
522309	NSA2	NSA2 ribosome biogenesis homolog (S. cerevisiae)	20	protein-coding	10412	NSA2	NSA2, ribosome biogenesis homolog	5
280961	ZFX	zinc finger protein X-linked	X	protein-coding	7543	ZFX	zinc finger protein X-linked	X
540718	SH3RF2	SH3 domain containing ring finger 2	7	protein-coding	153769	SH3RF2	SH3 domain containing ring finger 2	5
785911	ROCK1	Rho associated coiled-coil containing protein kinase 1	24	protein-coding	6093	ROCK1	Rho associated coiled-coil containing protein kinase 1	18
534567	SNX11	sorting nexin 11	19	protein-coding	29916	SNX11	sorting nexin 11	17
515362	EMG1	EMG1, N1-specific pseudouridine methyltransferase	5	protein-coding	10436	EMG1	EMG1, N1-specific pseudouridine methyltransferase	12
506005	RIC1	RIC1 homolog, RAB6A GEF complex partner 1	8	protein-coding	57589	RIC1	RIC1 homolog, RAB6A GEF complex partner 1	9
317656	PCTP	phosphatidylcholine transfer protein	19	protein-coding	58488	PCTP	phosphatidylcholine transfer protein	17
515555	TIMM22	translocase of inner mitochondrial membrane 22	19	protein-coding	29928	TIMM22	translocase of inner mitochondrial membrane 22	17
615535	ENPP1	ectonucleotide pyrophosphatase/phosphodiesterase 1	9	protein-coding	5167	ENPP1	ectonucleotide pyrophosphatase/phosphodiesterase 1	6
538801	SEPT4	septin 4	19	protein-coding	5414	SEPT4	septin 4	17
101906072	LOC101906072	uncharacterized LOC101906072	19	ncRNA
515828	LOC515828	uncharacterized LOC515828	16	protein-coding
511087	OBSL1	obscurin like 1	2	protein-coding	23363	OBSL1	obscurin like 1	2
613767	CINP	cyclin dependent kinase 2 interacting protein	21	protein-coding	51550	CINP	cyclin dependent kinase 2 interacting protein	14
534311	TOR2A	torsin family 2 member A	11	protein-coding	27433	TOR2A	torsin family 2 member A	9
407190	CSNK1G3	casein kinase 1 gamma 3	7	protein-coding	1456	CSNK1G3	casein kinase 1 gamma 3	5
521864	VPS35	VPS35, retromer complex component	18	protein-coding	55737	VPS35	VPS35, retromer complex component	16
534165	EIF3E	eukaryotic translation initiation factor 3 subunit E	14	protein-coding	3646	EIF3E	eukaryotic translation initiation factor 3 subunit E	8
509995	LRPPRC	leucine rich pentatricopeptide repeat containing	11	protein-coding	10128	LRPPRC	leucine rich pentatricopeptide repeat containing	2
513585	C14H8orf33	chromosome 14 C8orf33 homolog	14	protein-coding	65265	C8orf33	chromosome 8 open reading frame 33	8
616638	CHTOP	chromatin target of PRMT1	3	protein-coding	26097	CHTOP	chromatin target of PRMT1	1
100336873	LAMA3	laminin subunit alpha 3	24	protein-coding	3909	LAMA3	laminin subunit alpha 3	18
507319	EFNA1	ephrin A1	3	protein-coding	1942	EFNA1	ephrin A1	1
510679	ALAD	aminolevulinate dehydratase	8	protein-coding	210	ALAD	aminolevulinate dehydratase	9
539871	RLIM	ring finger protein, LIM domain interacting	X	protein-coding	51132	RLIM	ring finger protein, LIM domain interacting	X
789800	ABCB10	ATP binding cassette subfamily B member 10	28	protein-coding	23456	ABCB10	ATP binding cassette subfamily B member 10	1
617655	C23H6orf106	chromosome 23 C6orf106 homolog	23	protein-coding	64771	C6orf106	chromosome 6 open reading frame 106	6
531493	SNRPE	small nuclear ribonucleoprotein polypeptide E	16	protein-coding	6635	SNRPE	small nuclear ribonucleoprotein polypeptide E	1
526153	BRD7	bromodomain containing 7	18	protein-coding	29117	BRD7	bromodomain containing 7	16
615348	PPP1R14A	protein phosphatase 1 regulatory inhibitor subunit 14A	18	protein-coding	94274	PPP1R14A	protein phosphatase 1 regulatory inhibitor subunit 14A	19
541270	WDR33	WD repeat domain 33	2	protein-coding	55339	WDR33	WD repeat domain 33	2
664655	MTX1	metaxin 1	3	protein-coding	4580	MTX1	metaxin 1	1
281492	SMN2	survival of motor neuron 2, centromeric	20	protein-coding	6607	SMN2	survival of motor neuron 2, centromeric	5
613549	VGLL1	vestigial like family member 1	X	protein-coding	51442	VGLL1	vestigial like family member 1	X
509184	LOC509184	transmembrane emp24 domain-containing protein 9	7	protein-coding
613895	TEX30	testis expressed 30	12	protein-coding	93081	TEX30	testis expressed 30	13
513906	DDX6	DEAD-box helicase 6	15	protein-coding	1656	DDX6	DEAD-box helicase 6	11
535735	C2H2orf69	chromosome 2 C2orf69 homolog	2	protein-coding	205327	C2orf69	chromosome 2 open reading frame 69	2
533430	TRIP4	thyroid hormone receptor interactor 4	10	protein-coding	9325	TRIP4	thyroid hormone receptor interactor 4	15
514991	ABCE1	ATP binding cassette subfamily E member 1	17	protein-coding	6059	ABCE1	ATP binding cassette subfamily E member 1	4
509952	DECR1	2,4-dienoyl-CoA reductase 1	14	protein-coding	1666	DECR1	2,4-dienoyl-CoA reductase 1	8
282340	RNASE1	ribonuclease, RNase A family, 1 (pancreatic)	10	protein-coding	6035	RNASE1	ribonuclease A family member 1, pancreatic	14
519751	SPECC1L	sperm antigen with calponin homology and coiled-coil domains 1 like	17	protein-coding	23384	SPECC1L	sperm antigen with calponin homology and coiled-coil domains 1 like	22
100138040	SOS2	SOS Ras/Rho guanine nucleotide exchange factor 2	10	protein-coding	6655	SOS2	SOS Ras/Rho guanine nucleotide exchange factor 2	14
282006	PROS1	protein S	1	protein-coding	5627	PROS1	protein S	3
540345	DRAP1	DR1 associated protein 1	29	protein-coding	10589	DRAP1	DR1 associated protein 1	11
286884	RPS29	ribosomal protein S29	10	protein-coding	6235	RPS29	ribosomal protein S29	14
615106	ENOSF1	enolase superfamily member 1	24	protein-coding	55556	ENOSF1	enolase superfamily member 1	18
510683	PINK1	PTEN induced kinase 1	2	protein-coding	65018	PINK1	PTEN induced kinase 1	1
280730	BAX	BCL2 associated X, apoptosis regulator	18	protein-coding	581	BAX	BCL2 associated X, apoptosis regulator	19
614471	UBE2G2	ubiquitin conjugating enzyme E2 G2	1	protein-coding	7327	UBE2G2	ubiquitin conjugating enzyme E2 G2	21
112445553	LOC112445553	uncharacterized LOC112445553	Un	ncRNA
617379	RNF170	ring finger protein 170	27	protein-coding	81790	RNF170	ring finger protein 170	8
541186	GOPC	golgi associated PDZ and coiled-coil motif containing	9	protein-coding	57120	GOPC	golgi associated PDZ and coiled-coil motif containing	6
788039	ARL4C	ADP ribosylation factor like GTPase 4C	3	protein-coding	10123	ARL4C	ADP ribosylation factor like GTPase 4C	2
613795	ZBTB8OS	zinc finger and BTB domain containing 8 opposite strand	2	protein-coding	339487	ZBTB8OS	zinc finger and BTB domain containing 8 opposite strand	1
531137	LGALS3BP	galectin 3 binding protein	19	protein-coding	3959	LGALS3BP	galectin 3 binding protein	17
112443003	C20H5orf51	chromosome 20 C5orf51 homolog	20	protein-coding	285636	C5orf51	chromosome 5 open reading frame 51	5
519602	IFT81	intraflagellar transport 81	17	protein-coding	28981	IFT81	intraflagellar transport 81	12
618186	CHTF8	chromosome transmission fidelity factor 8	18	protein-coding	54921	CHTF8	chromosome transmission fidelity factor 8	16
353114	NNAT	neuronatin	13	protein-coding	4826	NNAT	neuronatin	20
616960	COMMD4	COMM domain containing 4	21	protein-coding	54939	COMMD4	COMM domain containing 4	15
107131289	LOC107131289	neuroblastoma-amplified sequence-like	1	pseudo
101906230	LOC101906230	putative tRNA (cytidine(32)/guanosine(34)-2'-O)-methyltransferase pseudogene	17	pseudo
540111	NUP160	nucleoporin 160	15	protein-coding	23279	NUP160	nucleoporin 160	11
790872	NAP1L1	nucleosome assembly protein 1 like 1	5	protein-coding	4673	NAP1L1	nucleosome assembly protein 1 like 1	12
614959	SEL1L	SEL1L, ERAD E3 ligase adaptor subunit	10	protein-coding	6400	SEL1L	SEL1L, ERAD E3 ligase adaptor subunit	14
497621	SLCO4C1	solute carrier organic anion transporter family member 4C1	7	protein-coding	353189	SLCO4C1	solute carrier organic anion transporter family member 4C1	5
100847890	LOC100847890	uncharacterized LOC100847890	25	ncRNA
789567	HSD17B12	hydroxysteroid 17-beta dehydrogenase 12	15	protein-coding	51144	HSD17B12	hydroxysteroid 17-beta dehydrogenase 12	11
404170	PAICS	phosphoribosylaminoimidazole carboxylase, phosphoribosylaminoimidazole succinocarboxamide synthetase	6	protein-coding	10606	PAICS	phosphoribosylaminoimidazole carboxylase and phosphoribosylaminoimidazolesuccinocarboxamide synthase	4
533323	PDE3B	phosphodiesterase 3B	15	protein-coding	5140	PDE3B	phosphodiesterase 3B	11
533065	SCN9A	sodium voltage-gated channel alpha subunit 9	2	protein-coding	6335	SCN9A	sodium voltage-gated channel alpha subunit 9	2
514936	TMEM51	transmembrane protein 51	16	protein-coding	55092	TMEM51	transmembrane protein 51	1
507154	MRPL4	mitochondrial ribosomal protein L4	7	protein-coding	51073	MRPL4	mitochondrial ribosomal protein L4	19
515914	SESN3	sestrin 3	15	protein-coding	143686	SESN3	sestrin 3	11
527883	KIF1A	kinesin family member 1A	3	protein-coding	547	KIF1A	kinesin family member 1A	2
512573	PNPO	pyridoxamine 5'-phosphate oxidase	19	protein-coding	55163	PNPO	pyridoxamine 5'-phosphate oxidase	17
514167	ZFAND6	zinc finger AN1-type containing 6	21	protein-coding	54469	ZFAND6	zinc finger AN1-type containing 6	15
525380	IER2	immediate early response 2	7	protein-coding	9592	IER2	immediate early response 2	19
538508	CCPG1	cell cycle progression 1	10	protein-coding	9236	CCPG1	cell cycle progression 1	15
504545	PLPP2	phospholipid phosphatase 2	7	protein-coding	8612	PLPP2	phospholipid phosphatase 2	19
539841	NSRP1	nuclear speckle splicing regulatory protein 1	19	protein-coding	84081	NSRP1	nuclear speckle splicing regulatory protein 1	17
616206	CAMSAP3	calmodulin regulated spectrin associated protein family member 3	7	protein-coding	57662	CAMSAP3	calmodulin regulated spectrin associated protein family member 3	19
789597	RAPGEF6	Rap guanine nucleotide exchange factor 6	7	protein-coding	51735	RAPGEF6	Rap guanine nucleotide exchange factor 6	5
533922	NAA30	N(alpha)-acetyltransferase 30, NatC catalytic subunit	10	protein-coding	122830	NAA30	N(alpha)-acetyltransferase 30, NatC catalytic subunit	14
526175	PCYT1B	phosphate cytidylyltransferase 1, choline, beta	X	protein-coding	9468	PCYT1B	phosphate cytidylyltransferase 1, choline, beta	X
541180	FEM1C	fem-1 homolog C	10	protein-coding	56929	FEM1C	fem-1 homolog C	5
508199	EPN1	epsin 1	18	protein-coding	29924	EPN1	epsin 1	19
506421	NOP16	NOP16 nucleolar protein	7	protein-coding	51491	NOP16	NOP16 nucleolar protein	5
520630	SLC45A4	solute carrier family 45 member 4	14	protein-coding	57210	SLC45A4	solute carrier family 45 member 4	8
505875	WDR74	WD repeat domain 74	29	protein-coding	54663	WDR74	WD repeat domain 74	11
509566	ALDOA	aldolase, fructose-bisphosphate A	25	protein-coding	226	ALDOA	aldolase, fructose-bisphosphate A	16
520186	CNTRL	centriolin	8	protein-coding	11064	CNTRL	centriolin	9
537127	KIF4A	kinesin family member 4A	X	protein-coding	24137	KIF4A	kinesin family member 4A	X
616979	RAB31	RAB31, member RAS oncogene family	24	protein-coding	11031	RAB31	RAB31, member RAS oncogene family	18
616640	TTC7A	tetratricopeptide repeat domain 7A	11	protein-coding	57217	TTC7A	tetratricopeptide repeat domain 7A	2
507895	U2AF2	U2 small nuclear RNA auxiliary factor 2	18	protein-coding	11338	U2AF2	U2 small nuclear RNA auxiliary factor 2	19
514940	IVNS1ABP	influenza virus NS1A binding protein	16	protein-coding	10625	IVNS1ABP	influenza virus NS1A binding protein	1
511453	SPCS1	signal peptidase complex subunit 1	22	protein-coding	28972	SPCS1	signal peptidase complex subunit 1	3
518935	GAS2L1	growth arrest specific 2 like 1	17	protein-coding	10634	GAS2L1	growth arrest specific 2 like 1	22
521829	YIPF5	Yip1 domain family member 5	7	protein-coding	81555	YIPF5	Yip1 domain family member 5	5
788353	KIAA1522	KIAA1522	2	protein-coding	57648	KIAA1522	KIAA1522	1
280794	FN1	fibronectin 1	2	protein-coding	2335	FN1	fibronectin 1	2
280815	NPC2	NPC intracellular cholesterol transporter 2	10	protein-coding	10577	NPC2	NPC intracellular cholesterol transporter 2	14
515125	SMAD3	SMAD family member 3	10	protein-coding	4088	SMAD3	SMAD family member 3	15
538529	SLC25A28	solute carrier family 25 member 28	26	protein-coding	81894	SLC25A28	solute carrier family 25 member 28	10
783645	VCL	vinculin	28	protein-coding	7414	VCL	vinculin	10
513138	EXOC3	exocyst complex component 3	20	protein-coding	11336	EXOC3	exocyst complex component 3	5
281341	MYL6	myosin light chain 6	5	protein-coding	4637	MYL6	myosin light chain 6	12
518967	CFAP410	cilia and flagella associated protein 410	1	protein-coding	755	CFAP410	cilia and flagella associated protein 410	21
407100	TJP3	tight junction protein 3	7	protein-coding	27134	TJP3	tight junction protein 3	19
516259	EEA1	early endosome antigen 1	5	protein-coding	8411	EEA1	early endosome antigen 1	12
532845	COG3	component of oligomeric golgi complex 3	12	protein-coding	83548	COG3	component of oligomeric golgi complex 3	13
535479	PCIF1	PDX1 C-terminal inhibiting factor 1	13	protein-coding	63935	PCIF1	PDX1 C-terminal inhibiting factor 1	20
507297	HEATR5A	HEAT repeat containing 5A	21	protein-coding	25938	HEATR5A	HEAT repeat containing 5A	14
338052	CAPZB	capping actin protein of muscle Z-line subunit beta	2	protein-coding	832	CAPZB	capping actin protein of muscle Z-line subunit beta	1
521413	GRK6	G protein-coupled receptor kinase 6	7	protein-coding	2870	GRK6	G protein-coupled receptor kinase 6	5
512479	HNRNPR	heterogeneous nuclear ribonucleoprotein R	2	protein-coding	10236	HNRNPR	heterogeneous nuclear ribonucleoprotein R	1
526200	CRYBG1	crystallin beta-gamma domain containing 1	9	protein-coding	202	CRYBG1	crystallin beta-gamma domain containing 1	6
534225	UHRF1BP1	UHRF1 binding protein 1	23	protein-coding	54887	UHRF1BP1	UHRF1 binding protein 1	6
615707	TRAPPC12	trafficking protein particle complex 12	8	protein-coding	51112	TRAPPC12	trafficking protein particle complex 12	2
281810	HADHA	hydroxyacyl-CoA dehydrogenase trifunctional multienzyme complex subunit alpha	11	protein-coding	3030	HADHA	hydroxyacyl-CoA dehydrogenase trifunctional multienzyme complex subunit alpha	2
282060	SARS2	seryl-tRNA synthetase 2, mitochondrial	18	protein-coding	54938	SARS2	seryl-tRNA synthetase 2, mitochondrial	19
532712	CDC42	cell division cycle 42	2	protein-coding	998	CDC42	cell division cycle 42	1
505775	SLC16A1	solute carrier family 16 member 1	3	protein-coding	6566	SLC16A1	solute carrier family 16 member 1	1
513723	RALGDS	ral guanine nucleotide dissociation stimulator	11	protein-coding	5900	RALGDS	ral guanine nucleotide dissociation stimulator	9
286803	UBE2V2	ubiquitin conjugating enzyme E2 V2	14	protein-coding	7336	UBE2V2	ubiquitin conjugating enzyme E2 V2	8
509981	NIP7	NIP7, nucleolar pre-rRNA processing protein	18	protein-coding	51388	NIP7	NIP7, nucleolar pre-rRNA processing protein	16
618400	GPT2	glutamic--pyruvic transaminase 2	18	protein-coding	84706	GPT2	glutamic--pyruvic transaminase 2	16
507275	CCDC25	coiled-coil domain containing 25	8	protein-coding	55246	CCDC25	coiled-coil domain containing 25	8
282020	PTGFR	prostaglandin F receptor	3	protein-coding	5737	PTGFR	prostaglandin F receptor	1
515682	TP53I11	tumor protein p53 inducible protein 11	15	protein-coding	9537	TP53I11	tumor protein p53 inducible protein 11	11
509784	PHLDB2	pleckstrin homology like domain family B member 2	1	protein-coding	90102	PHLDB2	pleckstrin homology like domain family B member 2	3
534718	STXBP6	syntaxin binding protein 6	21	protein-coding	29091	STXBP6	syntaxin binding protein 6	14
504439	PAPSS1	3'-phosphoadenosine 5'-phosphosulfate synthase 1	6	protein-coding	9061	PAPSS1	3'-phosphoadenosine 5'-phosphosulfate synthase 1	4
787569	LARP6	La ribonucleoprotein domain family member 6	10	protein-coding	55323	LARP6	La ribonucleoprotein domain family member 6	15
540301	PNMA2	PNMA family member 2	8	protein-coding	10687	PNMA2	PNMA family member 2	8
574400	SF3B5	splicing factor 3b subunit 5	9	protein-coding	83443	SF3B5	splicing factor 3b subunit 5	6
533348	PAAF1	proteasomal ATPase associated factor 1	15	protein-coding	80227	PAAF1	proteasomal ATPase associated factor 1	11
615392	TIGAR	TP53 induced glycolysis regulatory phosphatase	5	protein-coding	57103	TIGAR	TP53 induced glycolysis regulatory phosphatase	12
531476	JDP2	Jun dimerization protein 2	10	protein-coding	122953	JDP2	Jun dimerization protein 2	14
615954	CHMP2B	charged multivesicular body protein 2B	1	protein-coding	25978	CHMP2B	charged multivesicular body protein 2B	3
506599	SWT1	SWT1, RNA endoribonuclease homolog	16	protein-coding	54823	SWT1	SWT1, RNA endoribonuclease homolog	1
537282	MYO1B	myosin IB	2	protein-coding	4430	MYO1B	myosin IB	2
541024	YTHDC2	YTH domain containing 2	10	protein-coding	64848	YTHDC2	YTH domain containing 2	5
539952	LRRC14	leucine rich repeat containing 14	14	protein-coding	9684	LRRC14	leucine rich repeat containing 14	8
518976	SLC31A1	solute carrier family 31 member 1	8	protein-coding	1317	SLC31A1	solute carrier family 31 member 1	9
112441677	LOC112441677	small nucleolar RNA SNORD97	15	snoRNA	692223	SNORD97	small nucleolar RNA, C/D box 97	11
615582	GGT1	gamma-glutamyltransferase 1	17	protein-coding	2678	GGT1	gamma-glutamyltransferase 1	22
[truncated: 8,833 more rows]

## Sheet: 2.DEG_FoEVsvsCo
Bta gene ID	Bta symbol	Description	Chr.	Gene type	Hsa gene ID	Hsa symbol	Description	Chr.	Gene type	Assigment	logFC	logCPM	LR	P-Value	FDR	counts	Con_1	Con_2	Con_4	Con_5	Con_6	Fre_2	Fre_3	Fre_4	Fre_5	Fre_7	Fro_3	Fro_4	Fro_5	Fro_6	Fro_7	cpm	Con_1	Con_2	Con_4	Con_5	Con_6	Fre_2	Fre_3	Fre_4	Fre_5	Fre_7	Fro_3	Fro_4	Fro_5	Fro_6	Fro_7	log2cpm	Con_1
507526	CDH17	cadherin 17	14	protein-coding	1015	CDH17	cadherin 17	8	protein-coding	Symbol_match_2019-01-10	-2.08683	2.27591	20.3184	6.55676e-06	0.00253653		35	13	17	16	22	7	10	14	5	23	2	14	8	1	9		12.7615	4.38588	5.48235	6.4217	9.0283	2.08622	3.71351	4.3791	2.27718	6.42474	0.463087	3.53165	2.20417	0.333863	2.45345		3.78257
281040	CAV1	caveolin 1	4	protein-coding	857	CAV1	caveolin 1	7	protein-coding	Symbol_match_2019-01-10	-1.6758	3.48009	13.8845	0.000194398	0.0222771		64	38	26	50	49	20	9	59	23	42	9	22	52	5	30		23.3354	12.8203	8.38478	20.0678	20.1085	5.96062	3.34216	18.4548	10.475	11.7321	2.08389	5.54973	14.3271	1.66932	8.17818		4.60498
539573	MEIS2	Meis homeobox 2	10	protein-coding	4212	MEIS2	Meis homeobox 2	15	protein-coding	Symbol_match_2019-01-10	-1.63202	2.1195	12.7531	0.000355421	0.028772		17	19	12	17	8	12	14	6	11	15	0	4	20	6	8		6.19845	6.41014	3.8699	6.82306	3.28302	3.57637	5.19892	1.87676	5.0098	4.19005	0	1.00904	5.51043	2.00318	2.18085		2.84769
281530	THBS1	thrombospondin 1	10	protein-coding	7057	THBS1	thrombospondin 1	15	protein-coding	Symbol_match_2019-01-10	-1.0298	4.39506	12.0462	0.000518972	0.0357699		45	80	124	75	92	90	21	58	41	36	115	67	31	44	48		16.4077	26.99	39.9889	30.1017	37.7547	26.8228	7.79837	18.142	18.6729	10.0561	26.6275	16.9015	8.54116	14.69	13.0851		4.12165
518850	SUSD1	sushi domain containing 1	8	protein-coding	64420	SUSD1	sushi domain containing 1	9	protein-coding	Symbol_match_2019-01-10	-0.95787	3.88905	19.0355	1.2831e-05	0.0045842		53	52	54	51	56	32	25	53	33	53	49	36	34	17	59		19.3246	17.5435	17.4145	20.4692	22.9811	9.537	9.28378	16.578	15.0294	14.8048	11.3456	9.08138	9.36773	5.67568	16.0837		4.34515
512171	ADAMTS1	ADAM metallopeptidase with thrombospondin type 1 motif 1	1	protein-coding	9510	ADAMTS1	ADAM metallopeptidase with thrombospondin type 1 motif 1	21	protein-coding	Symbol_match_2019-01-10	-0.947411	3.61308	18.9005	1.37715e-05	0.00465274		42	43	50	37	46	55	31	30	28	23	38	40	22	18	36		15.3138	14.5072	16.1246	14.8502	18.8774	16.3917	11.5119	9.38379	12.7522	6.42474	8.79865	10.0904	6.06147	6.00954	9.81381		4.02802
539084	SLC5A11	solute carrier family 5 member 11	25	protein-coding	115584	SLC5A11	solute carrier family 5 member 11	16	protein-coding	Symbol_match_2019-01-10	-0.911587	3.70119	16.1288	5.91761e-05	0.0116545		54	57	34	47	35	36	42	27	32	41	24	29	39	32	37		19.6892	19.2304	10.9647	18.8637	14.3632	10.7291	15.5967	8.44541	14.574	11.4528	5.55704	7.31555	10.7453	10.6836	10.0864		4.37081
519311	PTPDC1	protein tyrosine phosphatase domain containing 1	8	protein-coding	138639	PTPDC1	protein tyrosine phosphatase domain containing 1	9	protein-coding	Symbol_match_2019-01-10	-0.891044	3.5712	12.6392	0.000377738	0.0296497		36	52	35	44	26	30	48	47	21	41	26	49	21	26	26		13.1261	17.5435	11.2872	17.6597	10.6698	8.94093	17.8249	14.7013	9.56417	11.4528	6.02013	12.3608	5.78595	8.68045	7.08775		3.82029
521549	ZFP69	ZFP69 zinc finger protein	3	protein-coding	339559	ZFP69	ZFP69 zinc finger protein	1	protein-coding	Symbol_match_2019-01-10	-0.890158	3.06551	13.063	0.000301189	0.0278731		25	29	31	28	16	24	25	38	20	28	14	29	20	14	18		9.11537	9.78389	9.99723	11.238	6.56604	7.15275	9.28378	11.8861	9.10873	7.82142	3.24161	7.31555	5.51043	4.67409	4.90691		3.33848
538951	NANOG	Nanog homeobox	5	protein-coding	79923	NANOG	Nanog homeobox	12	protein-coding	Symbol_match_2019-01-10	-0.88786	5.91355	15.6759	7.51741e-05	0.0138015		250	233	144	235	223	129	109	205	110	241	99	200	248	137	138		91.1537	78.6085	46.4388	94.3187	91.5142	38.446	40.4773	64.1226	50.098	67.3201	22.9228	50.4521	68.3293	45.7393	37.6196		6.52597
534319	NID1	nidogen 1	28	protein-coding	4811	NID1	nidogen 1	1	protein-coding	Symbol_match_2019-01-10	-0.860727	7.36281	13.4424	0.000246005	0.025139		713	528	344	689	542	410	423	423	367	684	195	410	648	417	425		259.97	178.134	110.937	276.534	222.425	122.193	157.082	132.311	167.145	191.066	45.151	103.427	178.538	139.221	115.857		8.02774
540583	RAB30	RAB30, member RAS oncogene family	29	protein-coding	27314	RAB30	RAB30, member RAS oncogene family	11	protein-coding	Symbol_match_2019-01-10	-0.82976	4.37489	16.9201	3.89869e-05	0.00879805		64	75	74	77	52	60	63	61	61	69	32	76	62	37	46		23.3354	25.3032	23.8644	30.9044	21.3396	17.8819	23.3951	19.0804	27.7816	19.2742	7.40939	19.1718	17.0823	12.3529	12.5399		4.60498
535202	SLCO5A1	solute carrier organic anion transporter family member 5A1	14	protein-coding	81796	SLCO5A1	solute carrier organic anion transporter family member 5A1	8	protein-coding	Symbol_match_2019-01-10	-0.8016	4.45644	13.5996	0.000226233	0.0239509		70	86	62	110	67	83	57	54	50	72	63	146	51	43	55		25.523	29.0143	19.9945	44.1492	27.4953	24.7366	21.167	16.8908	22.7718	20.1122	14.5872	36.83	14.0516	14.3561	14.9933		4.72917
536741	MME	membrane metalloendopeptidase	1	protein-coding	4311	MME	membrane metalloendopeptidase	3	protein-coding	Symbol_match_2019-01-10	-0.799781	4.19496	18.9931	1.31195e-05	0.0045842		70	60	56	56	52	57	67	56	46	64	40	55	63	36	40		25.523	20.2425	18.0595	22.476	21.3396	16.9878	24.8805	17.5164	20.9501	17.8775	9.26174	13.8743	17.3579	12.0191	10.9042		4.72917
508193	SLC39A8	solute carrier family 39 member 8	6	protein-coding	64116	SLC39A8	solute carrier family 39 member 8	4	protein-coding	Symbol_match_2019-01-10	-0.778991	4.82247	24.9388	5.91806e-07	0.000561452		93	111	107	81	88	69	75	101	61	106	72	76	108	54	84		33.9092	37.4487	34.5066	32.5099	36.1132	20.5641	27.8513	31.5921	27.7816	29.6097	16.6711	19.1718	29.7563	18.0286	22.8989		5.12553
100297935	TMEM132D	transmembrane protein 132D	17	protein-coding	121256	TMEM132D	transmembrane protein 132D	12	protein-coding	Symbol_match_2019-01-10	-0.747494	2.98671	11.2344	0.000802953	0.0430649		30	29	20	28	27	26	14	16	18	21	21	25	22	19	22		10.9384	9.78389	6.44983	11.238	11.0802	7.74881	5.19892	5.00469	8.19786	5.86607	4.86241	6.30651	6.06147	6.3434	5.99733		3.57754
280795	FOS	Fos proto-oncogene, AP-1 transcription factor subunit	10	protein-coding	2353	FOS	Fos proto-oncogene, AP-1 transcription factor subunit	14	protein-coding	Symbol_match_2019-01-10	-0.734841	5.21693	11.7876	0.000596274	0.038035		166	82	143	116	161	132	82	90	61	60	201	128	97	85	93		60.5261	27.6648	46.1163	46.5573	66.0708	39.3401	30.4508	28.1514	27.7816	16.7602	46.5402	32.2893	26.7256	28.3784	25.3523		5.94313
537963	STXBP4	syntaxin binding protein 4	19	protein-coding	252983	STXBP4	syntaxin binding protein 4	17	protein-coding	Symbol_match_2019-01-10	-0.722041	5.0671	20.7522	5.22721e-06	0.00226485		122	105	123	126	94	116	112	88	78	87	102	108	103	54	101		44.483	35.4244	39.6664	50.5709	38.5755	34.5716	41.5913	27.5258	35.5241	24.3023	23.6174	27.2441	28.3787	18.0286	27.5332		5.50726
507820	SENP7	SUMO specific peptidase 7	1	protein-coding	57337	SENP7	SUMO specific peptidase 7	3	protein-coding	Symbol_match_2019-01-10	-0.685938	4.47681	11.5826	0.000665727	0.039545		76	76	58	67	67	100	56	77	59	62	55	123	57	44	55		27.7107	25.6405	18.7045	26.8909	27.4953	29.8031	20.7957	24.0851	26.8708	17.3189	12.7349	31.028	15.7047	14.69	14.9933		4.84352
540705	ETNK1	ethanolamine kinase 1	5	protein-coding	55500	ETNK1	ethanolamine kinase 1	12	protein-coding	Symbol_match_2019-01-10	-0.682954	7.18742	37.2576	1.03511e-09	2.80308e-06		455	545	540	516	403	510	421	418	374	418	497	511	370	292	418		165.9	183.87	174.145	207.1	165.382	151.996	156.339	130.748	170.333	116.763	115.077	128.905	101.943	97.4881	113.949		7.38284
514291	EMILIN2	elastin microfibril interfacer 2	24	protein-coding	84034	EMILIN2	elastin microfibril interfacer 2	18	protein-coding	Symbol_match_2019-01-10	-0.68169	5.43876	12.0249	0.000524942	0.0357699		162	133	116	190	147	126	96	115	113	159	94	118	167	125	114		59.0676	44.871	37.409	76.2577	60.3255	37.5519	35.6497	35.9712	51.4643	44.4145	21.7651	29.7667	46.0121	41.7329	31.0771		5.90852
614588	DNAJB9	DnaJ heat shock protein family (Hsp40) member B9	4	protein-coding	4189	DNAJB9	DnaJ heat shock protein family (Hsp40) member B9	7	protein-coding	Symbol_match_2019-01-10	-0.677215	5.58415	25.1563	5.28653e-07	0.000561452		177	129	203	155	166	143	108	150	76	173	166	168	144	86	154		64.5368	43.5215	65.4658	62.2102	68.1227	42.6185	40.1059	46.919	34.6132	48.3252	38.4362	42.3798	39.6751	28.7122	41.9813		6.03423
512798	EPHA2	EPH receptor A2	2	protein-coding	1969	EPHA2	EPH receptor A2	1	protein-coding	Symbol_match_2019-01-10	-0.676678	4.27826	14.076	0.000175572	0.0206717		66	76	57	77	70	62	37	52	36	33	68	56	71	49	52		24.0646	25.6405	18.382	30.9044	28.7264	18.4779	13.74	16.2652	16.3957	9.21811	15.745	14.1266	19.562	16.3593	14.1755		4.64758
515333	LOC515333	multidrug resistance-associated protein 4	12	protein-coding	10257	ABCC4	ATP binding cassette subfamily C member 4	13	protein-coding	blastn_2019-01-10	-0.675872	9.33269	17.1863	3.38866e-05	0.00794256		2125	2593	1691	2297	1851	1954	1521	1822	1587	2556	1190	2092	2520	1405	1778		774.807	874.815	545.333	921.915	759.609	582.353	564.825	569.909	722.778	713.984	275.537	527.729	694.314	469.078	484.693		9.59955
104968459	OTUD1	OTU deubiquitinase 1	13	protein-coding	220213	OTUD1	OTU deubiquitinase 1	10	protein-coding	Symbol_match_2019-01-10	-0.668851	4.1838	12.4477	0.000418497	0.0317004		53	70	65	51	60	67	56	53	36	45	48	62	75	41	39		19.3246	23.6163	20.9619	20.4692	24.6226	19.9681	20.7957	16.578	16.3957	12.5701	11.1141	15.6402	20.6641	13.6884	10.6316		4.34515
508941	CCN1	cellular communication network factor 1	3	protein-coding	3491	CCN1	cellular communication network factor 1	1	protein-coding	Symbol_match_2019-01-10	-0.662378	5.54486	10.8057	0.0010119	0.0496049		225	151	258	116	131	183	91	116	65	123	304	132	121	116	149		82.0383	50.9437	83.2028	46.5573	53.7594	54.5397	33.793	36.284	29.6034	34.3584	70.3892	33.2984	33.3381	38.7281	40.6183		6.37571
407183	PFKFB3	6-phosphofructo-2-kinase/fructose-2,6-biphosphatase 3	13	protein-coding	5209	PFKFB3	6-phosphofructo-2-kinase/fructose-2,6-biphosphatase 3	10	protein-coding	Symbol_match_2019-01-10	-0.661635	5.07772	11.591	0.000662733	0.039545		122	81	134	115	125	102	44	120	43	135	115	96	112	67	118		44.483	27.3274	43.2139	46.156	51.2972	30.3992	16.3395	37.5352	19.5838	37.7104	26.6275	24.217	30.8584	22.3688	32.1675		5.50726
509630	KIAA1958	KIAA1958	8	protein-coding	158405	KIAA1958	KIAA1958	9	protein-coding	Symbol_match_2019-01-10	-0.642407	4.69675	12.5894	0.00038794	0.0300792		64	97	98	92	58	106	75	90	47	90	76	122	54	56	73		23.3354	32.7254	31.6042	36.9248	23.8019	31.5913	27.8513	28.1514	21.4055	25.1403	17.5973	30.7758	14.8782	18.6963	19.9002		4.60498
539347	TMEM263	transmembrane protein 263	5	protein-coding	90488	TMEM263	transmembrane protein 263	12	protein-coding	Symbol_match_2019-01-10	-0.638341	3.90858	13.5755	0.000229153	0.0239509		54	46	58	55	45	50	28	35	32	44	49	57	53	30	36		19.6892	15.5193	18.7045	22.0746	18.467	14.9016	10.3978	10.9478	14.574	12.2908	11.3456	14.3788	14.6026	10.0159	9.81381		4.37081
100336940	SPTLC3	serine palmitoyltransferase long chain base subunit 3	13	protein-coding	55304	SPTLC3	serine palmitoyltransferase long chain base subunit 3	20	protein-coding	Symbol_match_2019-01-10	-0.622446	4.36902	12.9657	0.000317254	0.027939		91	69	72	64	47	60	70	56	47	74	54	68	67	49	55		33.18	23.2789	23.2194	25.6868	19.2877	17.8819	25.9946	17.5164	21.4055	20.6709	12.5033	17.1537	18.4599	16.3593	14.9933		5.09508
512700	FLT3	fms related tyrosine kinase 3	12	protein-coding	2322	FLT3	fms related tyrosine kinase 3	13	protein-coding	Symbol_match_2019-01-10	-0.613212	5.653	24.1144	9.07774e-07	0.000655534		175	164	207	174	140	200	112	163	99	132	185	179	137	123	138		63.8076	55.3296	66.7557	69.836	57.4528	59.6062	41.5913	50.9853	45.0882	36.8724	42.8355	45.1546	37.7464	41.0652	37.6196		6.01809
513587	CREBRF	CREB3 regulatory factor	20	protein-coding	153222	CREBRF	CREB3 regulatory factor	5	protein-coding	Symbol_match_2019-01-10	-0.609295	4.92512	14.2466	0.000160349	0.0197987		86	105	97	102	90	102	89	93	61	122	92	127	66	55	108		31.3569	35.4244	31.2817	40.9383	36.934	30.3992	33.0503	29.0898	27.7816	34.0791	21.302	32.0371	18.1844	18.3625	29.4414		5.016
281148	ETS2	ETS proto-oncogene 2, transcription factor	1	protein-coding	2114	ETS2	ETS proto-oncogene 2, transcription factor	21	protein-coding	Symbol_match_2019-01-10	-0.59695	4.56186	12.0956	0.000505415	0.035094		70	78	85	86	69	74	43	72	60	78	120	74	64	42	71		25.523	26.3153	27.4118	34.5166	28.316	22.0543	15.9681	22.5211	27.3262	21.7883	27.7852	18.6673	17.6334	14.0223	19.355		4.72917
529416	FLRT3	fibronectin leucine rich transmembrane protein 3	13	protein-coding	23767	FLRT3	fibronectin leucine rich transmembrane protein 3	20	protein-coding	Symbol_match_2019-01-10	-0.589642	6.12676	11.7636	0.000604018	0.038035		199	324	187	272	186	218	167	188	164	288	139	236	216	174	226		72.5584	109.31	60.3059	109.169	76.3302	64.9708	62.0156	58.8051	74.6916	80.4489	32.1845	59.5335	59.5126	58.0922	61.6089		6.20082
338044	SLC38A2	solute carrier family 38 member 2	5	protein-coding	54407	SLC38A2	solute carrier family 38 member 2	12	protein-coding	Symbol_match_2019-01-10	-0.58804	7.99323	20.7603	5.20503e-06	0.00226485		861	910	826	861	716	895	723	671	642	742	683	781	998	594	785		313.933	307.012	266.378	345.568	293.83	266.738	268.487	209.884	292.39	207.268	158.144	197.015	274.97	198.315	213.996		8.2989
540532	ZBTB44	zinc finger and BTB domain containing 44	29	protein-coding	29068	ZBTB44	zinc finger and BTB domain containing 44	11	protein-coding	Symbol_match_2019-01-10	-0.586711	6.14335	12.2164	0.000473723	0.0337679		245	276	177	244	190	215	209	186	173	238	149	236	281	182	180		89.3306	93.1157	57.081	97.9309	77.9717	64.0767	77.6124	58.1795	78.7905	66.4821	34.5	59.5335	77.4215	60.7631	49.0691		6.49714
535820	EIF2AK3	eukaryotic translation initiation factor 2 alpha kinase 3	11	protein-coding	9451	EIF2AK3	eukaryotic translation initiation factor 2 alpha kinase 3	2	protein-coding	Symbol_match_2019-01-10	-0.574267	5.07289	11.8435	0.000578641	0.0375371		121	88	129	103	102	108	72	115	61	153	117	140	78	63	111		44.1184	29.6891	41.6014	41.3397	41.8585	32.1874	26.7373	35.9712	27.7816	42.7385	27.0906	35.3165	21.4907	21.0334	30.2593		5.49564
529230	CEP170	centrosomal protein 170	16	protein-coding	9859	CEP170	centrosomal protein 170	1	protein-coding	Symbol_match_2019-01-10	-0.565484	5.60071	14.272	0.000158203	0.0197987		173	130	166	175	139	161	113	161	96	179	159	227	119	99	164		63.0784	43.8588	53.5336	70.2373	57.0425	47.983	41.9627	50.3597	43.7219	50.0012	36.8154	57.2631	32.7871	33.0525	44.7074		6.00177
505907	HSPA13	heat shock protein family A (Hsp70) member 13	1	protein-coding	6782	HSPA13	heat shock protein family A (Hsp70) member 13	21	protein-coding	Symbol_match_2019-01-10	-0.553427	4.96936	11.3664	0.000747849	0.042005		83	92	147	89	101	103	84	86	75	113	88	117	121	60	88		30.263	31.0386	47.4062	35.7207	41.4481	30.6972	31.1935	26.9002	34.1577	31.565	20.3758	29.5145	33.3381	20.0318	23.9893		4.96639
539633	HLTF	helicase like transcription factor	1	protein-coding	6596	HLTF	helicase like transcription factor	3	protein-coding	Symbol_match_2019-01-10	-0.530392	6.93026	18.5775	1.63139e-05	0.00490867		328	500	435	363	347	459	312	334	288	406	360	535	357	281	381		119.594	168.688	140.284	145.692	142.401	136.796	115.862	104.473	131.166	113.411	83.3556	134.959	98.3612	93.8156	103.863		6.91401
523239	ZC3HAV1L	zinc finger CCCH-type containing, antiviral 1 like	4	protein-coding	92092	ZC3HAV1L	zinc finger CCCH-type containing, antiviral 1 like	7	protein-coding	Symbol_match_2019-01-10	-0.518245	4.97329	12.7504	0.000355932	0.028772		117	115	96	87	71	135	76	91	64	136	110	92	96	75	85		42.6599	38.7982	30.9592	34.918	29.1368	40.2342	28.2227	28.4642	29.1479	37.9898	25.4698	23.208	26.4501	25.0397	23.1715		5.44824
536020	CACHD1	cache domain containing 1	3	protein-coding	57685	CACHD1	cache domain containing 1	1	protein-coding	Symbol_match_2019-01-10	-0.499724	5.90031	12.6399	0.000377595	0.0296497		187	206	216	235	157	182	162	164	136	190	189	248	202	157	128		68.183	69.4994	69.6581	94.3187	64.4293	54.2417	60.1589	51.2981	61.9394	53.0739	43.7617	62.5606	55.6553	52.4165	34.8936		6.11235
523461	LOC523461	zinc finger protein 805	18	protein-coding	9422	ZNF264	zinc finger protein 264	19	protein-coding	ensembl_compara_95	-0.493819	6.22277	14.9038	0.000113135	0.0165721		175	288	280	248	154	252	231	230	182	274	240	272	224	174	216		63.8076	97.1642	90.2976	99.5364	63.1981	75.1038	85.7821	71.9424	82.8895	76.5382	55.5704	68.6149	61.7168	58.0922	58.8829		6.01809
508844	MKLN1	muskelin 1	4	protein-coding	4289	MKLN1	muskelin 1	7	protein-coding	Symbol_match_2019-01-10	-0.493705	6.29897	21.144	4.26038e-06	0.00209765		259	280	255	237	224	249	226	231	180	278	267	289	269	151	224		94.4352	94.4652	82.2353	95.1214	91.9245	74.2098	83.9254	72.2552	81.9786	77.6556	61.8221	72.9033	74.1153	50.4134	61.0637		6.57645
541264	ZNF292	zinc finger protein 292	9	protein-coding	23036	ZNF292	zinc finger protein 292	6	protein-coding	Symbol_match_2019-01-10	-0.481029	6.54251	15.8563	6.83386e-05	0.0129867		290	343	328	284	201	291	272	294	236	334	313	399	235	246	261		105.738	115.72	105.777	113.985	82.4859	86.7271	101.008	91.9612	107.483	93.2984	72.4731	100.652	64.7475	82.1304	71.1501		6.73793
511417	SHOC2	SHOC2, leucine rich repeat scaffold protein	26	protein-coding	8036	SHOC2	SHOC2, leucine rich repeat scaffold protein	10	protein-coding	Symbol_match_2019-01-10	-0.479811	5.88867	11.6914	0.000627897	0.0388651		183	196	216	169	159	226	142	220	113	207	208	294	147	114	203		66.7245	66.1256	69.6581	67.8292	65.25	67.355	52.7319	68.8145	51.4643	57.8227	48.161	74.1646	40.5017	38.0604	55.339		6.08161
538624	FRS2	fibroblast growth factor receptor substrate 2	5	protein-coding	10818	FRS2	fibroblast growth factor receptor substrate 2	12	protein-coding	Symbol_match_2019-01-10	-0.478564	5.55633	11.9728	0.000539837	0.0363087		127	141	199	139	129	184	115	165	103	149	154	214	134	116	125		46.3061	47.57	64.1758	55.7885	52.9387	54.8377	42.7054	51.6109	46.91	41.6211	35.6577	53.9837	36.9199	38.7281	34.0757		5.56395
509827	ATF2	activating transcription factor 2	2	protein-coding	1386	ATF2	activating transcription factor 2	2	protein-coding	Symbol_match_2019-01-10	-0.475284	6.03425	14.8962	0.000113592	0.0165721		210	246	212	197	175	212	196	246	121	197	232	218	191	209	173		76.5691	82.9944	68.3682	79.0672	71.816	63.1826	72.7848	76.9471	55.1078	55.0293	53.7181	54.9928	52.6246	69.7774	47.1608		6.27741
781153	ABHD17B	abhydrolase domain containing 17B	8	protein-coding	51104	ABHD17B	abhydrolase domain containing 17B	9	protein-coding	Symbol_match_2019-01-10	-0.472628	5.30606	11.5419	0.000680457	0.0400582		106	132	170	86	119	139	104	135	92	158	128	144	132	72	113		38.6492	44.5336	54.8235	34.5166	48.8349	41.4263	38.6205	42.2271	41.9002	44.1352	29.6376	36.3255	36.3688	24.0382	30.8045		5.30922
512354	WDR47	WD repeat domain 47	3	protein-coding	22911	WDR47	WD repeat domain 47	1	protein-coding	Symbol_match_2019-01-10	-0.472215	6.55019	18.087	2.11033e-05	0.0058613		316	335	320	254	231	297	285	332	193	372	275	349	239	235	312		115.218	113.021	103.197	101.944	94.7972	88.5153	105.835	103.847	87.8993	103.913	63.6744	88.0389	65.8496	78.4579	85.053		6.86069
616217	RYBP	RING1 and YY1 binding protein	22	protein-coding	23429	RYBP	RING1 and YY1 binding protein	3	protein-coding	Symbol_match_2019-01-10	-0.468157	7.59669	14.1425	0.00016947	0.0203966		557	735	656	704	439	663	566	606	508	631	674	698	526	574	489		203.09	247.971	211.554	282.555	180.156	197.595	210.185	189.553	231.362	176.261	156.06	176.078	144.924	191.638	133.304		7.67307
524925	TTK	TTK protein kinase	9	protein-coding	7272	TTK	TTK protein kinase	6	protein-coding	Symbol_match_2019-01-10	-0.46751	6.47285	13.4219	0.000248699	0.0251767		215	347	350	262	205	291	273	268	205	334	274	305	254	200	342		78.3922	117.069	112.872	105.155	84.1274	86.7271	101.379	83.8286	93.3645	93.2984	63.4429	76.9394	69.9824	66.7727	93.2312		6.31093
539035	RNF13	ring finger protein 13	1	protein-coding	11342	RNF13	ring finger protein 13	3	protein-coding	Symbol_match_2019-01-10	-0.463788	5.59264	17.748	2.52181e-05	0.00650386		160	134	196	135	136	154	130	154	114	160	167	166	147	112	159		58.3384	45.2083	63.2083	54.1831	55.8113	45.8968	48.2757	48.1701	51.9198	44.6939	38.6677	41.8752	40.5017	37.3927	43.3443		5.89089
616937	KIAA2026	KIAA2026 ortholog	8	protein-coding	158358	KIAA2026	KIAA2026	9	protein-coding	Symbol_match_2019-01-10	-0.45924	5.56399	13.3758	0.000254898	0.0253308		150	145	155	142	121	163	143	169	92	188	172	204	137	104	116		54.6922	48.9195	49.9862	56.9926	49.6557	48.5791	53.1032	52.862	41.9002	52.5153	39.8255	51.4611	37.7464	34.7218	31.6223		5.7994
539998	FBXO33	F-box protein 33	21	protein-coding	254170	FBXO33	F-box protein 33	14	protein-coding	Symbol_match_2019-01-10	-0.450959	4.77834	11.2739	0.000786052	0.0430649		80	91	102	85	73	81	67	99	67	81	84	98	91	71	81		29.1692	30.7012	32.8941	34.1153	29.9576	24.1405	24.8805	30.9665	30.5143	22.6263	19.4496	24.7215	25.0725	23.7043	22.0811		4.915
515854	SGK1	serum/glucocorticoid regulated kinase 1	9	protein-coding	6446	SGK1	serum/glucocorticoid regulated kinase 1	6	protein-coding	Symbol_match_2019-01-10	-0.450405	7.38691	13.0478	0.00030364	0.0278731		576	475	703	508	495	440	527	481	273	610	692	499	599	385	580		210.018	160.253	226.711	203.889	203.137	131.134	195.702	150.454	124.334	170.395	160.228	125.878	165.037	128.537	158.111		7.72122
541291	NAPEPLD	N-acyl phosphatidylethanolamine phospholipase D	4	protein-coding	222236	NAPEPLD	N-acyl phosphatidylethanolamine phospholipase D	7	protein-coding	Symbol_match_2019-01-10	-0.450138	6.82354	11.6428	0.000644503	0.0392292		372	376	299	330	342	342	313	328	292	449	350	354	531	278	345		135.637	126.853	96.4249	132.448	140.349	101.927	116.233	102.596	132.987	125.422	81.0402	89.3002	146.302	92.814	94.049		7.0942
533484	DHX40	DEAH-box helicase 40	19	protein-coding	79665	DHX40	DEAH-box helicase 40	17	protein-coding	Symbol_match_2019-01-10	-0.446598	6.54937	17.6245	2.69101e-05	0.00677885		282	321	307	286	245	309	245	293	238	362	325	290	321	174	305		102.821	108.298	99.0049	114.788	100.542	92.0916	90.981	91.6484	108.394	101.12	75.2516	73.1555	88.4424	58.0922	83.1448		6.69796
613851	SLC30A7	solute carrier family 30 member 7	3	protein-coding	148867	SLC30A7	solute carrier family 30 member 7	1	protein-coding	Symbol_match_2019-01-10	-0.444587	6.2921	12.0066	0.000530129	0.0358898		238	186	328	260	218	240	212	223	171	267	301	302	232	151	270		86.7783	62.7519	105.777	104.353	89.4623	71.5275	78.7265	69.7529	77.8797	74.5829	69.6946	76.1827	63.921	50.4134	73.6036		6.45579
537782	APAF1	apoptotic peptidase activating factor 1	5	protein-coding	317	APAF1	apoptotic peptidase activating factor 1	12	protein-coding	Symbol_match_2019-01-10	-0.444449	5.15852	11.1072	0.000859949	0.044357		104	119	122	135	100	121	108	94	63	128	118	138	110	86	115		37.9199	40.1477	39.344	54.1831	41.0377	36.0618	40.1059	29.4026	28.6925	35.7551	27.3221	34.8119	30.3074	28.7122	31.3497		5.28244
533187	BBX	BBX, HMG-box containing	1	protein-coding	56987	BBX	BBX, HMG-box containing	3	protein-coding	Symbol_match_2019-01-10	-0.440656	7.27515	13.5113	0.000237128	0.0244626		525	557	442	527	393	576	419	441	328	494	548	640	494	323	495		191.423	187.918	142.541	211.515	161.278	171.666	155.596	137.942	149.383	137.992	126.886	161.447	136.108	107.838	134.94		7.58814
519474	TERF1	telomeric repeat binding factor 1	14	protein-coding	7013	TERF1	telomeric repeat binding factor 1	8	protein-coding	Symbol_match_2019-01-10	-0.439779	6.31862	14.9964	0.000107718	0.0165721		238	294	294	232	174	283	247	262	184	257	240	284	270	181	254		86.7783	99.1884	94.8125	93.1147	71.4057	84.3428	91.7237	81.9518	83.8003	71.7895	55.5704	71.642	74.3908	60.4293	69.2419		6.45579
317721	MFAP3	microfibril associated protein 3	7	protein-coding	4238	MFAP3	microfibril associated protein 3	5	protein-coding	Symbol_match_2019-01-10	-0.437499	5.6967	13.2492	0.000272694	0.0263734		141	185	162	168	141	175	135	163	114	212	195	196	163	100	144		51.4107	62.4145	52.2436	67.4279	57.8632	52.1555	50.1324	50.9853	51.9198	59.2194	45.151	49.4431	44.91	33.3863	39.2552		5.71179
538742	MIER1	MIER1 transcriptional regulator	3	protein-coding	57708	MIER1	MIER1 transcriptional regulator	1	protein-coding	Symbol_match_2019-01-10	-0.430027	6.62353	12.0245	0.000525057	0.0357699		288	354	319	288	244	362	284	303	215	377	301	452	308	180	320		105.009	119.431	102.875	115.591	100.132	107.887	105.464	94.7763	97.9189	105.31	69.6946	114.022	84.8606	60.0954	87.2339		6.72804
615849	RAB4A	RAB4A, member RAS oncogene family	28	protein-coding	5867	RAB4A	RAB4A, member RAS oncogene family	1	protein-coding	Symbol_match_2019-01-10	-0.424135	5.63609	10.9983	0.00091197	0.0461499		155	158	189	142	131	151	126	161	112	184	184	136	176	103	206		56.5153	53.3053	60.9509	56.9926	53.7594	45.0027	46.7902	50.3597	51.0089	51.3979	42.604	34.3074	48.4918	34.3879	56.1568		5.84587
521975	TRIM32	tripartite motif containing 32	8	protein-coding	22954	TRIM32	tripartite motif containing 32	9	protein-coding	Symbol_match_2019-01-10	-0.422179	5.26452	11.0234	0.000899682	0.0457529		121	136	132	116	90	119	121	129	85	117	131	134	124	112	95		44.1184	45.8831	42.5689	46.5573	36.934	35.4657	44.9335	40.3503	38.7121	32.6824	30.3322	33.8029	34.1647	37.3927	25.8976		5.49564
615098	RPP30	ribonuclease P/MRP subunit p30	26	protein-coding	10556	RPP30	ribonuclease P/MRP subunit p30	10	protein-coding	Symbol_match_2019-01-10	-0.413165	4.84589	11.365	0.000748428	0.042005		94	94	96	71	81	93	81	94	70	98	102	84	83	75	98		34.2738	31.7133	30.9592	28.4963	33.2406	27.7169	30.0794	29.4026	31.8806	27.375	23.6174	21.1899	22.8683	25.0397	26.7154		5.14052
538523	NFAT5	nuclear factor of activated T cells 5	18	protein-coding	10725	NFAT5	nuclear factor of activated T cells 5	16	protein-coding	Symbol_match_2019-01-10	-0.410336	7.31646	15.999	6.33747e-05	0.0122585		434	585	495	509	415	611	429	500	376	567	562	601	457	351	527		158.243	197.365	159.633	204.29	170.307	182.097	159.31	156.397	171.244	158.384	130.127	151.609	125.913	117.186	143.663		7.31508
536760	DENND4C	DENN domain containing 4C	8	protein-coding	55667	DENND4C	DENN domain containing 4C	9	protein-coding	Symbol_match_2019-01-10	-0.396004	7.77676	18.7885	1.46042e-05	0.00465274		685	689	717	721	555	769	663	689	522	796	725	788	692	528	700		249.761	232.452	231.226	289.378	227.759	229.186	246.206	215.514	237.738	222.352	167.869	198.781	190.661	176.28	190.824		7.97017
540423	MPZL2	myelin protein zero like 2	15	protein-coding	10205	MPZL2	myelin protein zero like 2	11	protein-coding	Symbol_match_2019-01-10	-0.395154	8.26695	13.9674	0.000186004	0.0216645		861	1170	970	929	822	1160	858	909	654	1087	1065	1079	1188	667	994		313.933	394.729	312.817	372.86	337.33	345.716	318.619	284.329	297.856	303.639	246.594	272.189	327.319	222.687	270.97		8.2989
539067	LRIF1	ligand dependent nuclear receptor interacting factor 1	3	protein-coding	55791	LRIF1	ligand dependent nuclear receptor interacting factor 1	1	protein-coding	Symbol_match_2019-01-10	-0.394585	6.74956	15.6818	7.49426e-05	0.0138015		300	370	409	303	260	380	304	379	227	395	382	417	334	230	333		109.384	124.829	131.899	121.611	106.698	113.252	112.891	118.549	103.384	110.338	88.4496	105.193	92.0242	76.7886	90.7778		6.78639
613629	SIRT1	sirtuin 1	28	protein-coding	23411	SIRT1	sirtuin 1	10	protein-coding	Symbol_match_2019-01-10	-0.391777	7.92294	13.7766	0.000205886	0.0229913		690	839	836	786	612	820	718	687	644	764	832	895	846	562	753		251.584	283.058	269.603	315.466	251.151	244.386	266.63	214.889	293.301	213.413	192.644	225.773	233.091	187.631	205.272		7.98062
505089	SEC24A	SEC24 homolog A, COPII coat complex component	7	protein-coding	10802	SEC24A	SEC24 homolog A, COPII coat complex component	5	protein-coding	Symbol_match_2019-01-10	-0.390077	7.07127	12.3781	0.000434391	0.032454		400	425	528	366	349	466	352	449	296	478	477	393	513	291	505		145.846	143.385	170.275	146.896	143.222	138.883	130.716	140.444	134.809	133.523	110.446	99.1384	141.342	97.1542	137.666		7.19816
407231	MEF2A	myocyte enhancer factor 2A	21	protein-coding	4205	MEF2A	myocyte enhancer factor 2A	15	protein-coding	Symbol_match_2019-01-10	-0.383989	5.44237	11.9618	0.000543021	0.0363087		138	143	151	132	101	137	119	135	111	149	172	147	133	96	143		50.3169	48.2447	48.6962	52.979	41.4481	40.8303	44.1908	42.2271	50.5535	41.6211	39.8255	37.0823	36.6444	32.0509	38.9826		5.68136
540766	SP3	Sp3 transcription factor	2	protein-coding	6670	SP3	Sp3 transcription factor	2	protein-coding	Symbol_match_2019-01-10	-0.380387	6.30255	12.5854	0.000388763	0.0300792		194	246	283	241	217	292	242	245	190	268	291	280	266	184	217		70.7353	82.9944	91.2651	96.7269	89.0519	87.0251	89.867	76.6343	86.533	74.8622	67.3791	70.6329	73.2887	61.4308	59.1555		6.16461
514255	SLC20A1	solute carrier family 20 member 1	11	protein-coding	6574	SLC20A1	solute carrier family 20 member 1	2	protein-coding	Symbol_match_2019-01-10	-0.378879	8.20841	14.3215	0.000154091	0.0197987		953	945	858	854	936	892	703	1000	640	1211	1081	1048	961	714	1001		347.478	318.82	276.698	342.758	384.113	265.844	261.06	312.793	291.479	338.277	250.298	264.369	264.776	238.378	272.878		8.44492
613372	NAA25	N(alpha)-acetyltransferase 25, NatB auxiliary subunit	17	protein-coding	80018	NAA25	N(alpha)-acetyltransferase 25, NatB auxiliary subunit	12	protein-coding	Symbol_match_2019-01-10	-0.375606	5.94902	11.19	0.000822406	0.0438475		164	212	216	183	140	242	186	190	160	213	211	188	209	142	201		59.7968	71.5236	69.6581	73.4482	57.4528	72.1235	69.0713	59.4307	72.8699	59.4987	48.8557	47.425	57.584	47.4086	54.7938		5.92592
504474	STT3B	STT3B, catalytic subunit of the oligosaccharyltransferase complex	22	protein-coding	201595	STT3B	STT3B, catalytic subunit of the oligosaccharyltransferase complex	3	protein-coding	Symbol_match_2019-01-10	-0.370001	8.16904	15.2072	9.63365e-05	0.0160541		794	821	1028	833	842	1002	813	903	673	1112	1043	902	903	673	1079		289.504	276.985	331.521	334.33	345.538	298.627	301.909	282.452	306.509	310.622	241.5	227.539	248.796	224.69	294.142		8.18242
615146	SOCS6	suppressor of cytokine signaling 6	24	protein-coding	9306	SOCS6	suppressor of cytokine signaling 6	18	protein-coding	Symbol_match_2019-01-10	-0.368818	6.39793	14.9771	0.000108822	0.0165721		242	298	298	249	217	284	222	263	170	322	310	321	276	225	232		88.2368	100.538	96.1024	99.9377	89.0519	84.6408	82.44	82.2646	77.4242	89.9464	71.7785	80.9756	76.0439	75.1192	63.2446		6.47957
511451	CAB39	calcium binding protein 39	2	protein-coding	51719	CAB39	calcium binding protein 39	2	protein-coding	Symbol_match_2019-01-10	-0.368593	6.89344	12.2159	0.000473848	0.0337679		279	402	444	362	324	431	286	408	234	440	450	429	381	271	407		101.728	135.625	143.186	145.291	132.962	128.451	106.206	127.62	106.572	122.908	104.195	108.22	104.974	90.477	110.951		6.68268
538498	ZZZ3	zinc finger ZZ-type containing 3	3	protein-coding	26009	ZZZ3	zinc finger ZZ-type containing 3	1	protein-coding	Symbol_match_2019-01-10	-0.3666	6.98293	11.2924	0.000778254	0.0430649		293	445	476	365	346	385	368	454	252	445	483	443	365	302	466		106.832	150.132	153.506	146.495	141.991	114.742	136.657	142.008	114.77	124.305	111.835	111.751	100.565	100.827	127.034		6.75264
535030	TNKS	tankyrase	27	protein-coding	8658	TNKS	tankyrase	8	protein-coding	Symbol_match_2019-01-10	-0.36637	6.61635	14.8938	0.000113733	0.0165721		299	335	339	283	225	353	266	319	230	362	359	382	282	231	307		109.02	113.021	109.325	113.584	92.3349	105.205	98.7794	99.781	104.75	101.12	83.1241	96.3635	77.697	77.1224	83.69		6.78162
508660	DDX46	DEAD-box helicase 46	7	protein-coding	9879	DDX46	DEAD-box helicase 46	5	protein-coding	Symbol_match_2019-01-10	-0.364089	7.65354	12.9758	0.000315545	0.027939		639	677	622	658	503	634	605	632	471	682	688	680	702	467	716		232.989	228.403	200.59	264.092	206.42	188.952	224.667	197.685	214.511	190.508	159.302	171.537	193.416	155.914	195.186		7.8703
521240	WDR75	WD repeat domain 75	2	protein-coding	84128	WDR75	WD repeat domain 75	2	protein-coding	Symbol_match_2019-01-10	-0.360784	6.34019	11.6277	0.000649778	0.0393207		220	293	267	203	208	279	262	232	221	311	261	283	251	199	255		80.2153	98.851	86.1052	81.4753	85.3585	83.1507	97.294	72.568	100.651	86.8737	60.4328	71.3897	69.1559	66.4388	69.5145		6.34368
616786	TMF1	TATA element modulatory factor 1	22	protein-coding	7110	TMF1	TATA element modulatory factor 1	3	protein-coding	Symbol_match_2019-01-10	-0.359781	6.16416	11.3755	0.000744184	0.042005		229	236	265	179	193	253	164	222	154	284	279	270	230	149	229		83.4968	79.6206	85.4602	71.8428	79.2028	75.4019	60.9016	69.4401	70.1372	79.3316	64.6006	68.1103	63.3699	49.7456	62.4267		6.40082
112443502	LOC112443502	uncharacterized LOC112443502	2	protein-coding	105376938	LOC105376938	uncharacterized LOC105376938	3	ncRNA	manually	-0.357321	8.7051	12.7796	0.000350417	0.028772		1266	1312	1276	1322	1082	1487	1178	1319	936	1658	1294	1644	1295	965	1428		461.602	442.637	411.499	530.593	444.028	443.172	437.452	412.574	426.289	463.14	299.617	414.716	356.8	322.178	389.281		8.85363
781355	NEK7	NIMA related kinase 7	16	protein-coding	140609	NEK7	NIMA related kinase 7	1	protein-coding	Symbol_match_2019-01-10	-0.35484	7.13688	15.4106	8.65026e-05	0.0148729		443	423	503	419	400	406	365	437	338	489	568	521	426	368	442		161.524	142.71	162.213	168.168	164.151	121.001	135.543	136.691	153.938	136.596	131.517	131.428	117.372	122.862	120.492		7.34451
512310	NDFIP2	Nedd4 family interacting protein 2	12	protein-coding	54602	NDFIP2	Nedd4 family interacting protein 2	13	protein-coding	Symbol_match_2019-01-10	-0.349788	7.47847	13.8054	0.000202756	0.0228776		527	597	632	444	495	616	514	551	391	703	574	594	613	425	643		192.152	201.413	203.815	178.202	203.137	183.587	190.875	172.349	178.076	196.374	132.906	149.843	168.895	141.892	175.286		7.59359
508040	WASHC5	WASH complex subunit 5	14	protein-coding	9897	WASHC5	WASH complex subunit 5	8	protein-coding	Symbol_match_2019-01-10	-0.343221	7.33027	11.2785	0.000784113	0.0430649		561	458	557	484	440	518	375	517	309	633	606	582	511	382	603		204.549	154.518	179.628	194.256	180.566	154.38	139.257	161.714	140.73	176.82	140.315	146.816	140.791	127.536	164.381		7.68334
540258	RBM25	RNA binding motif protein 25	10	protein-coding	58517	RBM25	RNA binding motif protein 25	14	protein-coding	Symbol_match_2019-01-10	-0.342493	7.80959	12.765	0.000353172	0.028772		656	803	747	678	534	701	726	691	499	809	745	828	698	621	732		239.187	270.913	240.901	272.12	219.142	208.92	269.601	216.14	227.263	225.983	172.5	208.872	192.314	207.329	199.547		7.90802
282132	ADAM10	ADAM metallopeptidase domain 10	10	protein-coding	102	ADAM10	ADAM metallopeptidase domain 10	15	protein-coding	Symbol_match_2019-01-10	-0.331655	8.07584	12.1131	0.000500679	0.0349894		777	877	1006	726	758	886	721	825	556	1006	974	1021	852	580	1025		283.306	295.878	324.426	291.385	311.066	264.056	267.744	258.054	253.223	281.013	225.523	257.558	234.744	193.641	279.421		8.1513
523962	MAP3K1	mitogen-activated protein kinase kinase kinase 1	20	protein-coding	4214	MAP3K1	mitogen-activated protein kinase kinase kinase 1	5	protein-coding	Symbol_match_2019-01-10	-0.329655	6.98022	10.8903	0.000966717	0.047815		344	444	376	435	364	408	331	401	284	446	463	450	440	330	405		125.428	149.795	121.257	174.59	149.377	121.597	122.917	125.43	129.344	124.584	107.205	113.517	121.229	110.175	110.405		6.98217
531359	GOLPH3	golgi phosphoprotein 3	20	protein-coding	64083	GOLPH3	golgi phosphoprotein 3	5	protein-coding	Symbol_match_2019-01-10	-0.32493	6.92439	14.2178	0.000162824	0.019817		369	396	394	320	344	436	317	413	250	461	446	403	403	332	382		134.543	133.601	127.062	128.434	141.17	129.942	117.718	129.184	113.859	128.774	103.268	101.661	111.035	110.843	104.135		7.08261
535998	EPS15	epidermal growth factor receptor pathway substrate 15	3	protein-coding	2060	EPS15	epidermal growth factor receptor pathway substrate 15	1	protein-coding	Symbol_match_2019-01-10	-0.319625	7.26847	12.7549	0.000355081	0.028772		439	481	547	453	387	510	422	525	361	558	580	572	499	342	510		160.066	162.278	176.403	181.814	158.816	151.996	156.71	164.216	164.413	155.87	134.295	144.293	137.485	114.181	139.029		7.33151
506562	BZW1	basic leucine zipper and W2 domains 1	2	protein-coding	9689	BZW1	basic leucine zipper and W2 domains 1	2	protein-coding	Symbol_match_2019-01-10	-0.292915	8.72388	10.8054	0.00101206	0.0496049		1195	1308	1484	1192	1221	1326	1195	1201	1036	1471	1622	1591	1470	1004	1422		435.715	441.287	478.577	478.417	501.071	395.189	443.765	375.665	471.832	410.904	375.563	401.346	405.017	335.199	387.646		8.77055
788087	MCL1	MCL1, BCL2 family apoptosis regulator	3	protein-coding	4170	MCL1	MCL1, BCL2 family apoptosis regulator	1	protein-coding	Symbol_match_2019-01-10	-0.267747	7.94736	10.9625	0.000929745	0.046625		716	774	817	665	702	810	694	773	568	872	919	896	871	612	842		261.064	261.129	263.475	266.902	288.085	241.405	257.718	241.789	258.688	243.581	212.788	226.025	239.979	204.324	229.534		8.03378
100141266	LOC100141266	tubulin alpha-1C chain-like	5	protein-coding	84790	TUBA1C	tubulin alpha 1c	12	protein-coding	ensembl_compara_95	0.337879	6.31683	11.8432	0.00057872	0.0375371		195	215	200	175	161	263	239	222	186	297	385	315	342	272	301		71.0999	72.5358	64.4983	70.2373	66.0708	78.3822	88.7529	69.4401	84.7112	82.963	89.1442	79.4621	94.2283	90.8108	82.0544		6.17193
788861	RPS17	ribosomal protein S17	21	protein-coding	6218	RPS17	ribosomal protein S17	15	protein-coding	Symbol_match_2019-01-10	0.342986	8.77993	10.9901	0.000916011	0.0461499		1149	1261	1134	850	1089	1341	1026	1399	842	1651	2113	1768	2203	1445	1959		418.942	425.431	365.705	341.153	446.901	399.66	381.006	437.598	383.478	461.185	489.251	445.997	606.974	482.432	534.035		8.71405
353121	CAPG	capping actin protein, gelsolin like	11	protein-coding	822	CAPG	capping actin protein, gelsolin like	2	protein-coding	Symbol_match_2019-01-10	0.344926	7.50516	10.9189	0.000951869	0.0475145		503	469	483	348	445	549	440	532	373	698	928	656	767	684	769		183.401	158.229	155.763	139.672	182.618	163.619	163.395	166.406	169.878	194.977	214.872	165.483	211.325	228.362	209.634		7.5267
507484	SPINT2	serine peptidase inhibitor, Kunitz type 2	18	protein-coding	10653	SPINT2	serine peptidase inhibitor, Kunitz type 2	19	protein-coding	Symbol_match_2019-01-10	0.349855	6.84737	14.4816	0.000141533	0.0188329		285	320	321	216	262	347	299	372	232	409	580	483	470	426	455		103.915	107.96	103.52	86.693	107.519	103.417	111.034	116.359	105.661	114.249	134.295	121.842	129.495	142.226	124.036		6.71308
508954	SORD	sorbitol dehydrogenase	10	protein-coding	6652	SORD	sorbitol dehydrogenase	15	protein-coding	Symbol_match_2019-01-10	0.358426	6.84378	15.0101	0.000106939	0.0165721		263	321	298	232	247	333	312	384	257	455	514	515	453	383	489		95.8937	108.298	96.1024	93.1147	101.363	99.2444	115.862	120.113	117.047	127.098	119.013	129.914	124.811	127.87	133.304		6.59833
767908	RPL39	ribosomal protein L39	X	protein-coding	6170	RPL39	ribosomal protein L39	X	protein-coding	Symbol_match_2019-01-10	0.363646	8.95703	11.576	0.000668088	0.039545		1420	1125	1505	909	1208	1348	1200	1520	1048	1648	2911	2248	2000	1651	2087		517.753	379.548	485.35	364.833	495.736	401.746	445.621	475.446	477.298	460.347	674.023	567.082	551.043	551.208	568.928		9.0189
282126	YWHAH	tyrosine 3-monooxygenase/tryptophan 5-monooxygenase activation protein eta	17	protein-coding	7533	YWHAH	tyrosine 3-monooxygenase/tryptophan 5-monooxygenase activation protein eta	22	protein-coding	Symbol_match_2019-01-10	0.367725	7.3833	14.587	0.000133835	0.0185859		380	438	536	336	348	590	423	508	354	562	864	788	626	614	618		138.554	147.771	172.855	134.856	142.811	175.838	157.082	158.899	161.225	156.987	200.053	198.781	172.476	204.992	168.47		7.12468
768242	ABHD12	abhydrolase domain containing 12	13	protein-coding	26090	ABHD12	abhydrolase domain containing 12	20	protein-coding	Symbol_match_2019-01-10	0.378968	7.55852	11.2346	0.000802843	0.0430649		539	452	500	381	429	562	411	607	380	751	1079	682	788	640	830		196.527	152.494	161.246	152.917	176.052	167.494	152.625	189.865	173.066	209.782	249.835	172.042	217.111	213.673	226.263		7.62591
286793	PRDX2	peroxiredoxin 2	7	protein-coding	7001	PRDX2	peroxiredoxin 2	19	protein-coding	Symbol_match_2019-01-10	0.383978	8.02941	17.756	2.51123e-05	0.00650386		695	608	677	542	616	814	664	805	598	902	1372	1021	1101	936	1111		253.407	205.124	218.327	217.535	252.792	242.597	246.577	251.798	272.351	251.962	317.678	257.558	303.349	312.496	302.865		7.991
615251	TMA7	translation machinery associated 7 homolog	22	protein-coding	51372	TMA7	translation machinery associated 7 homolog	3	protein-coding	Symbol_match_2019-01-10	0.401645	5.72311	12.6415	0.000377276	0.0296497		123	138	127	89	121	179	165	170	117	194	260	216	240	151	205		44.8476	46.5578	40.9564	35.7207	49.6557	53.3476	61.2729	53.1748	53.2861	54.1913	60.2013	54.4883	66.1251	50.4134	55.8842		5.51878
536553	AP2S1	adaptor related protein complex 2 subunit sigma 1	18	protein-coding	1175	AP2S1	adaptor related protein complex 2 subunit sigma 1	19	protein-coding	Symbol_match_2019-01-10	0.406523	6.48173	12.531	0.000400264	0.0306595		263	217	251	167	176	276	219	291	196	323	421	322	368	351	396		95.8937	73.2105	80.9453	67.0265	72.2264	82.2566	81.3259	91.0228	89.2656	90.2257	97.4798	81.2279	101.392	117.186	107.952		6.59833
615178	RPS21	ribosomal protein S21	13	protein-coding	6227	RPS21	ribosomal protein S21	20	protein-coding	Symbol_match_2019-01-10	0.419236	7.3255	11.6424	0.000644646	0.0392292		364	435	400	334	442	491	345	504	306	588	936	667	861	481	660		132.72	146.758	128.997	134.053	181.387	146.333	128.116	157.648	139.364	164.25	216.725	168.258	237.224	160.588	179.92		7.06307
513453	TALDO1	transaldolase 1	29	protein-coding	6888	TALDO1	transaldolase 1	11	protein-coding	Symbol_match_2019-01-10	0.423008	7.40383	16.1446	5.86866e-05	0.0116545		388	420	445	347	411	541	368	556	354	622	976	686	803	569	637		141.471	141.698	143.509	139.271	168.665	161.235	136.657	173.913	161.225	173.747	225.986	173.051	221.244	189.968	173.65		7.15452
618702	RPL28	ribosomal protein L28	18	protein-coding	6158	RPL28	ribosomal protein L28	19	protein-coding	Symbol_match_2019-01-10	0.424547	8.5606	13.1473	0.000287935	0.027121		976	981	866	762	946	1047	809	1264	805	1419	2046	1421	1868	1369	1512		355.864	330.965	279.278	305.833	388.217	312.039	300.423	395.371	366.626	396.379	473.738	358.462	514.674	457.059	412.18		8.47923
515539	FAM50A	family with sequence similarity 50 member A	X	protein-coding	9130	FAM50A	family with sequence similarity 50 member A	X	protein-coding	Symbol_match_2019-01-10	0.427726	5.65678	11.1295	0.000849656	0.0440358		109	113	154	114	111	152	128	173	91	165	332	224	197	190	187		39.743	38.1234	49.6637	45.7546	45.5519	45.3007	47.533	54.1132	41.4447	46.0905	76.8724	56.5063	54.2777	63.434	50.9773		5.34848
512072	PTPRF	protein tyrosine phosphatase, receptor type F	3	protein-coding	5792	PTPRF	protein tyrosine phosphatase, receptor type F	1	protein-coding	Symbol_match_2019-01-10	0.431219	7.70877	14.2974	0.000156082	0.0197987		530	460	551	394	496	671	477	764	393	950	1056	864	816	764	934		193.246	155.193	177.693	158.134	203.547	199.979	177.135	238.974	178.987	265.37	244.51	217.953	224.825	255.072	254.614		7.60174
506990	PPDPF	pancreatic progenitor cell differentiation and proliferation factor	13	protein-coding	79144	PPDPF	pancreatic progenitor cell differentiation and proliferation factor	20	protein-coding	Symbol_match_2019-01-10	0.435347	5.53071	11.7847	0.000597208	0.038035		108	111	144	97	105	109	106	130	85	173	245	203	179	207	204		39.3784	37.4487	46.4388	38.9316	43.0896	32.4854	39.3632	40.6631	38.7121	48.3252	56.7281	51.2089	49.3183	69.1097	55.6116		5.33551
404161	NDUFB11	NADH:ubiquinone oxidoreductase subunit B11	X	protein-coding	54539	NDUFB11	NADH:ubiquinone oxidoreductase subunit B11	X	protein-coding	Symbol_match_2019-01-10	0.438134	5.3817	11.4079	0.000731322	0.042005		104	105	112	74	91	125	103	154	87	131	258	181	154	154	160		37.9199	35.4244	36.119	29.7004	37.3443	37.2539	38.2492	48.1701	39.623	36.5931	59.7382	45.6591	42.4303	51.4149	43.6169		5.28244
768327	RPL36	ribosomal protein L36	7	protein-coding	25873	RPL36	ribosomal protein L36	19	protein-coding	Symbol_match_2019-01-10	0.447459	7.23081	11.507	0.00069333	0.0405954		397	430	323	271	335	489	371	527	317	546	746	532	898	566	596		144.752	145.072	104.165	108.768	137.476	145.737	137.771	164.842	144.373	152.518	172.731	134.203	247.418	188.967	162.473		7.18737
617210	ETFB	electron transfer flavoprotein subunit beta	18	protein-coding	2109	ETFB	electron transfer flavoprotein subunit beta	19	protein-coding	Symbol_match_2019-01-10	0.453022	4.87745	11.1452	0.000842499	0.0440358		72	77	65	54	58	85	78	107	68	106	149	111	138	95	111		26.2523	25.9779	20.9619	21.6732	23.8019	25.3326	28.9654	33.4689	30.9697	29.6097	34.5	28.0009	38.022	31.717	30.2593		4.7683
510951	SLC39A4	solute carrier family 39 member 4	14	protein-coding	55630	SLC39A4	solute carrier family 39 member 4	8	protein-coding	Symbol_match_2019-01-10	0.453489	7.24241	14.5172	0.000138883	0.0188048		339	422	356	343	298	499	397	497	370	497	776	470	679	642	587		123.604	142.373	114.807	137.665	122.292	148.718	147.426	155.458	168.512	138.83	179.678	118.562	187.079	214.34	160.02		6.96121
618250	S100A14	S100 calcium binding protein A14	3	protein-coding	57402	S100A14	S100 calcium binding protein A14	1	protein-coding	Symbol_match_2019-01-10	0.45495	8.56851	17.3505	3.10809e-05	0.00748153		996	850	1004	692	974	1213	859	1206	707	1551	1992	1609	1626	1353	1711		363.156	286.769	323.781	277.739	399.708	361.512	318.991	377.229	321.994	433.251	461.234	405.887	447.998	451.717	466.429		8.50841
534383	FBH1	F-box DNA helicase 1	13	protein-coding	84893	FBH1	F-box DNA helicase 1	10	protein-coding	Symbol_match_2019-01-10	0.469431	5.38418	11.046	0.000888764	0.0454108		107	94	86	74	92	121	145	152	83	163	187	161	157	169	175		39.0138	31.7133	27.7343	29.7004	37.7547	36.0618	53.8459	47.5446	37.8012	45.5319	43.2986	40.6139	43.2569	56.4229	47.706		5.32243
517087	RNH1	ribonuclease/angiogenin inhibitor 1	29	protein-coding	6050	RNH1	ribonuclease/angiogenin inhibitor 1	11	protein-coding	Symbol_match_2019-01-10	0.474777	6.3089	14.3229	0.000153979	0.0197987		182	177	200	153	196	246	189	273	154	320	397	271	378	306	313		66.3599	59.7155	64.4983	61.4075	80.434	73.3157	70.1854	85.3925	70.1372	89.3877	91.9227	68.3626	104.147	102.162	85.3256		6.07382
504687	CXHXorf56	chromosome X CXorf56 homolog	X	protein-coding	63932	CXorf56	chromosome X open reading frame 56	X	protein-coding	ensembl_compara_95	0.474806	5.44455	11.2341	0.000803094	0.0430649		89	102	119	86	105	125	131	153	74	132	250	245	156	137	168		32.4507	34.4123	38.3765	34.5166	43.0896	37.2539	48.647	47.8574	33.7023	36.8724	57.8859	61.8038	42.9813	45.7393	45.7978		5.06397
338053	ATP5MC1	ATP synthase membrane subunit c locus 1	19	protein-coding	516	ATP5MC1	ATP synthase membrane subunit c locus 1	17	protein-coding	Symbol_match_2019-01-10	0.474961	5.64179	11.753	0.000607465	0.038035		137	125	111	84	108	122	129	169	105	204	267	177	223	181	207		49.9522	42.1719	35.7965	33.7139	44.3208	36.3598	47.9043	52.862	47.8208	56.9847	61.8221	44.6501	61.4413	60.4293	56.4294		5.67107
338065	NDUFB7	NADH:ubiquinone oxidoreductase subunit B7	7	protein-coding	4713	NDUFB7	NADH:ubiquinone oxidoreductase subunit B7	19	protein-coding	Symbol_match_2019-01-10	0.477188	5.12696	11.163	0.000834434	0.0440358		82	82	103	64	66	101	84	107	90	121	204	121	157	103	157		29.8984	27.6648	33.2166	25.6868	27.0849	30.1011	31.1935	33.4689	40.9893	33.7997	47.2349	30.5235	43.2569	34.3879	42.7991		4.94946
282462	MEA1	male-enhanced antigen 1	23	protein-coding	4201	MEA1	male-enhanced antigen 1	6	protein-coding	Symbol_match_2019-01-10	0.479016	4.63971	12.7597	0.000354168	0.028772		55	62	72	47	45	80	61	81	45	90	129	112	91	98	98		20.0538	20.9173	23.2194	18.8637	18.467	23.8425	22.6524	25.3362	20.4946	25.1403	29.8691	28.2532	25.0725	32.7186	26.7154		4.39601
282016	PSMD4	proteasome 26S subunit, non-ATPase 4	3	protein-coding	5710	PSMD4	proteasome 26S subunit, non-ATPase 4	1	protein-coding	Symbol_match_2019-01-10	0.482498	6.53528	20.1673	7.09571e-06	0.00265037		216	221	247	187	210	298	216	314	165	337	528	433	402	343	318		78.7568	74.56	79.6554	75.0536	86.1793	88.8133	80.2119	98.217	75.147	94.1364	122.255	109.229	110.76	114.515	86.6887		6.31754
614425	ABHD17A	abhydrolase domain containing 17A	7	protein-coding	81926	ABHD17A	abhydrolase domain containing 17A	19	protein-coding	Symbol_match_2019-01-10	0.492679	4.87275	11.8992	0.00056158	0.0373192		83	67	72	60	60	85	51	95	49	103	171	134	140	94	116		30.263	22.6042	23.2194	24.0814	24.6226	25.3326	18.9389	29.7153	22.3164	28.7717	39.5939	33.8029	38.573	31.3831	31.6223		4.96639
616030	RNF167	ring finger protein 167	19	protein-coding	26001	RNF167	ring finger protein 167	17	protein-coding	Symbol_match_2019-01-10	0.499772	5.3565	11.7092	0.000621919	0.0387162		124	97	95	90	70	131	96	110	89	149	241	147	148	166	182		45.2122	32.7254	30.6367	36.1221	28.7264	39.0421	35.6497	34.4072	40.5339	41.6211	55.802	37.0823	40.7772	55.4213	49.6143		5.5302
100138517	NUP62	nucleoporin 62	18	protein-coding	23636	NUP62	nucleoporin 62	19	protein-coding	Symbol_match_2019-01-10	0.504755	5.39468	12.8176	0.000343381	0.028772		127	103	98	85	83	116	88	112	82	179	226	176	205	170	156		46.3061	34.7497	31.6042	34.1153	34.0613	34.5716	32.6789	35.0328	37.3458	50.0012	52.3288	44.3978	56.4819	56.7568	42.5265		5.56395
510492	ROGDI	rogdi atypical leucine zipper	25	protein-coding	79641	ROGDI	rogdi atypical leucine zipper	16	protein-coding	Symbol_match_2019-01-10	0.505121	5.53479	11.7618	0.000604583	0.038035		139	115	109	74	96	120	118	146	109	175	223	169	190	201	212		50.6815	38.7982	35.1516	29.7004	39.3962	35.7637	43.8194	45.6678	49.6426	48.8839	51.6342	42.632	52.3491	67.1065	57.7924		5.69158
509469	MRPL52	mitochondrial ribosomal protein L52	10	protein-coding	122704	MRPL52	mitochondrial ribosomal protein L52	14	protein-coding	Symbol_match_2019-01-10	0.517937	5.24583	17.4871	2.89265e-05	0.00712117		84	109	83	73	84	109	103	108	69	130	201	159	192	129	159		30.6276	36.7739	26.7668	29.299	34.4717	32.4854	38.2492	33.7817	31.4251	36.3138	46.5402	40.1094	52.9001	43.0684	43.3443		4.98311
532719	GDPD5	glycerophosphodiester phosphodiesterase domain containing 5	15	protein-coding	81544	GDPD5	glycerophosphodiester phosphodiesterase domain containing 5	11	protein-coding	Symbol_match_2019-01-10	0.520419	5.02272	11.1399	0.000844886	0.0440358		69	54	78	82	59	98	93	112	75	140	157	139	127	135	105		25.1584	18.2183	25.1543	32.9112	24.2123	29.2071	34.5357	35.0328	34.1577	39.1071	36.3523	35.0642	34.9912	45.0715	28.6236		4.7092
534450	LRP5	LDL receptor related protein 5	29	protein-coding	4041	LRP5	LDL receptor related protein 5	11	protein-coding	Symbol_match_2019-01-10	0.524661	4.69215	11.374	0.000744813	0.042005		53	60	61	48	53	90	73	89	49	102	141	117	86	118	86		19.3246	20.2425	19.672	19.2651	21.75	26.8228	27.1086	27.8386	22.3164	28.4923	32.6476	29.5145	23.6948	39.3959	23.4441		4.34515
618084	QDPR	quinoid dihydropteridine reductase	6	protein-coding	5860	QDPR	quinoid dihydropteridine reductase	4	protein-coding	Symbol_match_2019-01-10	0.52487	4.545	12.802	0.000346258	0.028772		47	49	71	44	46	75	63	72	51	71	139	108	85	83	87		17.1369	16.5314	22.8969	17.6597	18.8774	22.3523	23.3951	22.5211	23.2273	19.8329	32.1845	27.2441	23.4193	27.7107	23.7167		4.18086
535038	TMEM147	transmembrane protein 147	18	protein-coding	10430	TMEM147	transmembrane protein 147	19	protein-coding	Symbol_match_2019-01-10	0.529042	5.52019	14.1064	0.000172754	0.0205634		137	123	106	88	88	140	92	145	90	144	237	184	187	223	225		49.9522	41.4972	34.1841	35.3194	36.1132	41.7244	34.1643	45.355	40.9893	40.2245	54.8758	46.4159	51.5225	74.4515	61.3363		5.67107
100295800	COX17	cytochrome c oxidase copper chaperone COX17	1	protein-coding	10063	COX17	cytochrome c oxidase copper chaperone COX17	3	protein-coding	Symbol_match_2019-01-10	0.537332	5.38368	13.0284	0.000306803	0.0279268		80	134	119	70	81	126	109	135	78	134	275	170	184	121	200		29.1692	45.2083	38.3765	28.0949	33.2406	37.5519	40.4773	42.2271	35.5241	37.4311	63.6744	42.8843	50.6959	40.3975	54.5212		4.915
338084	NDUFA13	NADH:ubiquinone oxidoreductase subunit A13	7	protein-coding	51079	NDUFA13	NADH:ubiquinone oxidoreductase subunit A13	19	protein-coding	Symbol_match_2019-01-10	0.540038	4.87702	12.9065	0.000327445	0.0283751		68	67	73	50	67	88	85	93	59	96	178	90	124	98	133		24.7938	22.6042	23.5419	20.0678	27.4953	26.2267	31.5649	29.0898	26.8708	26.8163	41.2147	22.7034	34.1647	32.7186	36.2566		4.68895
338063	NDUFA7	NADH:ubiquinone oxidoreductase subunit A7	7	protein-coding	4701	NDUFA7	NADH:ubiquinone oxidoreductase subunit A7	19	protein-coding	Symbol_match_2019-01-10	0.54822	5.17688	14.2408	0.000160846	0.0197987		76	99	73	61	82	106	102	108	73	153	171	138	186	135	145		27.7107	33.4002	23.5419	24.4827	33.6509	31.5913	37.8778	33.7817	33.2469	42.7385	39.5939	34.8119	51.247	45.0715	39.5279		4.84352
785503	LOC785503	AP-2 complex subunit mu-like	28	protein-coding	1173	AP2M1	adaptor related protein complex 2 subunit mu 1	3	protein-coding	blastn_2019-01-10	0.549328	4.97873	12.9675	0.000316948	0.027939		70	73	79	66	65	94	83	89	46	128	152	115	172	126	133		25.523	24.6284	25.4768	26.4895	26.6745	28.0149	30.8221	27.8386	20.9501	35.7551	35.1946	29.01	47.3897	42.0668	36.2566		4.72917
508291	HIP1R	huntingtin interacting protein 1 related	17	protein-coding	9026	HIP1R	huntingtin interacting protein 1 related	12	protein-coding	Symbol_match_2019-01-10	0.552123	4.36241	13.1558	0.000286633	0.027121		49	46	52	43	41	70	42	60	26	69	122	88	82	80	87		17.8661	15.5193	16.7696	17.2583	16.8255	20.8622	15.5967	18.7676	11.8414	19.2742	28.2483	22.1989	22.5928	26.7091	23.7167		4.23773
526370	LENG8	leukocyte receptor cluster member 8	18	protein-coding	114823	LENG8	leukocyte receptor cluster member 8	19	protein-coding	Symbol_match_2019-01-10	0.554975	5.65344	15.4585	8.43349e-05	0.0147341		123	98	149	106	91	146	129	151	117	168	303	222	135	200	224		44.8476	33.0628	48.0512	42.5438	37.3443	43.5125	47.9043	47.2318	53.2861	46.9285	70.1577	56.0018	37.1954	66.7727	61.0637		5.51878
506480	KRT18	keratin 18	5	protein-coding	3875	KRT18	keratin 18	12	protein-coding	Symbol_match_2019-01-10	0.55501	11.6699	17.7649	2.49954e-05	0.00650386		8040	7016	8202	5598	7873	9338	7213	11824	6211	14655	19811	12530	14886	11340	14716		2931.5	2367.03	2645.07	2246.79	3230.9	2783.01	2678.56	3698.47	2828.72	4093.68	4587.11	3160.82	4101.41	3786.01	4011.67		11.5179
781022	LOC781022	ferritin heavy chain pseudogene	X	pseudo	2495	FTH1	ferritin heavy chain 1	11	protein-coding	blastn_2019-01-10	0.560021	4.78414	14.4679	0.000142568	0.0188329		67	65	66	44	69	94	51	74	48	99	149	152	113	99	109		24.4292	21.9294	21.2844	17.6597	28.316	28.0149	18.9389	23.1467	21.861	27.6543	34.5	38.3436	31.1339	33.0525	29.714		4.66841
535981	CLPP	caseinolytic mitochondrial matrix peptidase proteolytic subunit	7	protein-coding	8192	CLPP	caseinolytic mitochondrial matrix peptidase proteolytic subunit	19	protein-coding	Symbol_match_2019-01-10	0.567399	4.25343	11.3865	0.000739816	0.042005		51	44	39	47	33	58	37	47	46	51	112	97	89	68	66		18.5954	14.8445	12.5772	18.8637	13.5425	17.2858	13.74	14.7013	20.9501	14.2462	25.9329	24.4693	24.5214	22.7027	17.992		4.29244
508628	LOC508628	ribosomal protein S6 pseudogene	2	pseudo	6194	RPS6	ribosomal protein S6	9	protein-coding	ensembl_compara_95	0.572957	5.05379	11.2952	0.000777062	0.0430649		77	92	76	56	83	104	74	92	46	109	121	130	181	140	175		28.0753	31.0386	24.5093	22.476	34.0613	30.9952	27.48	28.777	20.9501	30.4477	28.0168	32.7939	49.8694	46.7409	47.706		4.86172
533851	PDLIM7	PDZ and LIM domain 7	7	protein-coding	9260	PDLIM7	PDZ and LIM domain 7	5	protein-coding	Symbol_match_2019-01-10	0.583133	5.82237	22.7875	1.80935e-06	0.00103152		130	126	157	112	113	182	136	181	95	195	327	259	184	240	253		47.3999	42.5093	50.6312	44.9519	46.3726	54.2417	50.5038	56.6156	43.2665	54.4706	75.7147	65.3355	50.6959	80.1272	68.9693		5.59693
523847	CHMP2A	charged multivesicular body protein 2A	18	protein-coding	27243	CHMP2A	charged multivesicular body protein 2A	19	protein-coding	Symbol_match_2019-01-10	0.589601	5.20858	14.5581	0.000135906	0.0186346		87	89	88	47	82	128	90	99	59	171	228	173	150	125	146		31.7215	30.0264	28.3792	18.8637	33.6509	38.148	33.4216	30.9665	26.8708	47.7666	52.7919	43.6411	41.3282	41.7329	39.8005		5.03217
507199	MVB12A	multivesicular body subunit 12A	7	protein-coding	93343	MVB12A	multivesicular body subunit 12A	19	protein-coding	Symbol_match_2019-01-10	0.59157	4.50773	10.895	0.000964268	0.047815		59	47	61	36	36	59	70	70	57	83	122	102	89	102	66		21.5123	15.8567	19.672	14.4488	14.7736	17.5838	25.9946	21.8955	25.9599	23.1849	28.2483	25.7306	24.5214	34.0541	17.992		4.49264
512915	ZBTB17	zinc finger and BTB domain containing 17	16	protein-coding	7709	ZBTB17	zinc finger and BTB domain containing 17	1	protein-coding	Symbol_match_2019-01-10	0.592241	4.47276	12.9947	0.000312373	0.027939		54	50	48	35	49	73	48	79	41	84	97	100	92	110	94		19.6892	16.8688	15.4796	14.0475	20.1085	21.7563	17.8249	24.7107	18.6729	23.4643	22.4597	25.226	25.348	36.725	25.625		4.37081
767981	SEM1	SEM1, 26S proteasome complex subunit	4	protein-coding	7979	SEM1	SEM1, 26S proteasome complex subunit	7	protein-coding	Symbol_match_2019-01-10	0.594104	4.95631	12.727	0.000360424	0.0289193		64	70	94	52	65	98	78	109	54	91	196	146	135	55	146		23.3354	23.6163	30.3142	20.8705	26.6745	29.2071	28.9654	34.0945	24.5936	25.4196	45.3825	36.83	37.1954	18.3625	39.8005		4.60498
613695	C9H6orf203	chromosome 9 C6orf203 homolog	9	protein-coding	51250	C6orf203	chromosome 6 open reading frame 203	6	protein-coding	ensembl_compara_95	0.595187	4.53776	11.2699	0.000787721	0.0430649		58	70	39	33	42	71	76	80	57	68	109	100	98	93	82		21.1477	23.6163	12.5772	13.2448	17.2359	21.1602	28.2227	25.0235	25.9599	18.9949	25.2382	25.226	27.0011	31.0493	22.3537		4.46908
615465	TSTD1	thiosulfate sulfurtransferase like domain containing 1	3	protein-coding	100131187	TSTD1	thiosulfate sulfurtransferase like domain containing 1	1	protein-coding	Symbol_match_2019-01-10	0.59648	3.90156	11.2365	0.000802029	0.0430649		32	32	35	21	33	50	26	49	29	67	75	66	67	44	62		11.6677	10.796	11.2872	8.42848	13.5425	14.9016	9.65513	15.3269	13.2077	18.7156	17.3658	16.6492	18.4599	14.69	16.9016		3.66308
618357	MRPS34	mitochondrial ribosomal protein S34	25	protein-coding	65993	MRPS34	mitochondrial ribosomal protein S34	16	protein-coding	Symbol_match_2019-01-10	0.599596	4.846	13.0527	0.000302846	0.0278731		71	56	68	53	72	83	63	84	47	106	139	97	157	124	124		25.8877	18.893	21.9294	21.2719	29.5472	24.7366	23.3951	26.2746	21.4055	29.6097	32.1845	24.4693	43.2569	41.399	33.8031		4.74887
516004	MRPS26	mitochondrial ribosomal protein S26	13	protein-coding	64949	MRPS26	mitochondrial ribosomal protein S26	20	protein-coding	Symbol_match_2019-01-10	0.601205	4.67579	14.8772	0.000114744	0.0165721		58	52	59	46	46	89	69	81	55	109	159	99	99	102	86		21.1477	17.5435	19.027	18.4624	18.8774	26.5248	25.6232	25.3362	25.049	30.4477	36.8154	24.9738	27.2766	34.0541	23.4441		4.46908
286838	NDST2	N-deacetylase and N-sulfotransferase 2	28	protein-coding	8509	NDST2	N-deacetylase and N-sulfotransferase 2	10	protein-coding	Symbol_match_2019-01-10	0.615549	4.17495	12.376	0.000434888	0.032454		41	36	41	31	34	62	57	59	40	55	63	87	66	77	79		14.9492	12.1455	13.2221	12.442	13.9528	18.4779	21.167	18.4548	18.2175	15.3635	14.5872	21.9467	18.1844	25.7075	21.5359		3.99541
507447	RNF126	ring finger protein 126	7	protein-coding	55658	RNF126	ring finger protein 126	19	protein-coding	Symbol_match_2019-01-10	0.622291	4.91136	18.6384	1.58003e-05	0.00488998		73	57	69	65	69	93	67	91	42	96	191	146	120	121	121		26.6169	19.2304	22.2519	26.0882	28.316	27.7169	24.8805	28.4642	19.1283	26.8163	44.2248	36.83	33.0626	40.3975	32.9853		4.78748
508023	DOCK6	dedicator of cytokinesis 6	7	protein-coding	57572	DOCK6	dedicator of cytokinesis 6	19	protein-coding	Symbol_match_2019-01-10	0.629607	6.1976	20.3393	6.48549e-06	0.00253653		175	185	197	140	120	293	162	217	158	220	512	372	301	293	245		63.8076	62.4145	63.5308	56.1899	49.2453	87.3231	60.1589	67.8761	71.959	61.454	118.55	93.8409	82.932	97.8219	66.7884		6.01809
511306	POP1	POP1 homolog, ribonuclease P/MRP subunit	14	protein-coding	10940	POP1	POP1 homolog, ribonuclease P/MRP subunit	8	protein-coding	Symbol_match_2019-01-10	0.633937	3.85935	12.5232	0.000401924	0.0306595		36	24	41	27	28	45	35	37	28	40	87	69	68	55	46		13.1261	8.09701	13.2221	10.8366	11.4906	13.4114	12.9973	11.5733	12.7522	11.1735	20.1443	17.406	18.7355	18.3625	12.5399		3.82029
100847700	LOC100847700	cytochrome c	11	protein-coding	54205	CYCS	cytochrome c, somatic	7	protein-coding	blastn_2019-01-10	0.640749	4.38341	11.8627	0.000572683	0.0375371		53	51	47	38	36	68	59	58	20	71	104	86	147	76	91		19.3246	17.2062	15.1571	15.2515	14.7736	20.2661	21.9097	18.142	9.10873	19.8329	24.0805	21.6944	40.5017	25.3736	24.8071		4.34515
510968	FIBP	FGF1 intracellular binding protein	29	protein-coding	9158	FIBP	FGF1 intracellular binding protein	11	protein-coding	Symbol_match_2019-01-10	0.645094	4.5733	13.3172	0.000262988	0.0258971		61	57	52	30	45	75	48	83	45	99	132	78	116	81	108		22.2415	19.2304	16.7696	12.0407	18.467	22.3523	17.8249	25.9618	20.4946	27.6543	30.5637	19.6763	31.9605	27.0429	29.4414		4.53863
506908	CLIP2	CAP-Gly domain containing linker protein 2	25	protein-coding	7461	CLIP2	CAP-Gly domain containing linker protein 2	7	protein-coding	Symbol_match_2019-01-10	0.647284	4.69906	14.9581	0.000109926	0.0165721		50	62	60	36	58	73	59	93	52	122	102	127	113	89	130		18.2307	20.9173	19.3495	14.4488	23.8019	21.7563	21.9097	29.0898	23.6827	34.0791	23.6174	32.0371	31.1339	29.7138	35.4388		4.26534
788801	LOC788801	ferritin light chain	23	protein-coding	2512	FTL	ferritin light chain	19	protein-coding	ensembl_compara_95	0.64812	5.6575	18.7989	1.45252e-05	0.00465274		121	86	117	104	126	165	92	164	65	151	248	247	223	211	259		44.1184	29.0143	37.7315	41.7411	51.7076	49.1751	34.1643	51.2981	29.6034	42.1798	57.4228	62.3083	61.4413	70.4452	70.6049		5.49564
515269	SPG7	SPG7, paraplegin matrix AAA peptidase subunit	18	protein-coding	6687	SPG7	SPG7, paraplegin matrix AAA peptidase subunit	16	protein-coding	Symbol_match_2019-01-10	0.649325	4.26886	15.5019	8.24226e-05	0.0146656		35	40	55	32	42	57	53	61	35	58	128	97	79	61	77		12.7615	13.495	17.737	12.8434	17.2359	16.9878	19.6816	19.0804	15.9403	16.2015	29.6376	24.4693	21.7662	20.3657	20.9907		3.78257
615854	NSMF	NMDA receptor synaptonuclear signaling and neuronal migration factor	11	protein-coding	26012	NSMF	NMDA receptor synaptonuclear signaling and neuronal migration factor	9	protein-coding	Symbol_match_2019-01-10	0.665089	4.38416	20.6286	5.57583e-06	0.00232297		57	48	51	36	35	61	45	60	39	60	127	104	82	82	90		20.783	16.194	16.4471	14.4488	14.3632	18.1799	16.7108	18.7676	17.762	16.7602	29.406	26.2351	22.5928	27.3768	24.5345		4.44513
516565	CLMP	CXADR like membrane protein	15	protein-coding	79827	CLMP	CXADR like membrane protein	11	protein-coding	Symbol_match_2019-01-10	0.67351	4.5821	12.9426	0.00032119	0.0280575		56	38	64	36	53	71	77	57	47	95	109	98	151	83	111		20.4184	12.8203	20.6395	14.4488	21.75	21.1602	28.594	17.8292	21.4055	26.537	25.2382	24.7215	41.6037	27.7107	30.2593		4.42078
515465	MRPL58	mitochondrial ribosomal protein L58	19	protein-coding	3396	MRPL58	mitochondrial ribosomal protein L58	17	protein-coding	Symbol_match_2019-01-10	0.676467	4.66248	23.5854	1.19488e-06	0.000808935		50	74	55	40	48	75	65	69	53	93	124	115	118	99	108		18.2307	24.9658	17.737	16.0543	19.6981	22.3523	24.1378	21.5827	24.1381	25.9783	28.7114	29.01	32.5115	33.0525	29.4414		4.26534
507309	VAMP8	vesicle associated membrane protein 8	11	protein-coding	8673	VAMP8	vesicle associated membrane protein 8	2	protein-coding	Symbol_match_2019-01-10	0.709843	3.89802	14.7095	0.000125416	0.0176429		38	24	31	24	34	40	35	49	27	51	75	71	65	72	55		13.8554	8.09701	9.99723	9.63255	13.9528	11.9212	12.9973	15.3269	12.2968	14.2462	17.3658	17.9105	17.9089	24.0382	14.9933		3.89291
509540	METTL22	methyltransferase like 22	25	protein-coding	79091	METTL22	methyltransferase like 22	16	protein-coding	Symbol_match_2019-01-10	0.741914	3.38548	11.58	0.00066664	0.039545		16	27	27	14	17	47	26	30	16	30	45	42	48	46	45		5.83384	9.10914	8.70727	5.61899	6.97642	14.0075	9.65513	9.38379	7.28699	8.3801	10.4195	10.5949	13.225	15.3577	12.2673		2.7727
541113	LRRC2	leucine rich repeat containing 2	22	protein-coding	79442	LRRC2	leucine rich repeat containing 2	3	protein-coding	Symbol_match_2019-01-10	0.769515	3.65444	13.569	0.000229957	0.0239509		19	23	30	16	22	50	32	55	18	56	69	62	44	39	41		6.92768	7.75964	9.67474	6.4217	9.0283	14.9016	11.8832	17.2036	8.19786	15.6428	15.9765	15.6402	12.1229	13.0207	11.1768		2.9869
112443339	LOC112443339	U1 spliceosomal RNA	21	snRNA	26860	RNU1-13P	RNA, U1 small nuclear 13, pseudogene	1	pseudo	ensembl_compara_95	0.780709	6.69021	11.1824	0.000825783	0.0438475		451	288	153	159	220	275	290	213	143	253	500	300	585	494	659		164.441	97.1642	49.3412	63.8156	90.283	81.9586	107.692	66.6249	65.1274	70.6722	115.772	75.6781	161.18	164.928	179.647		7.37018
506521	MRPL41	mitochondrial ribosomal protein L41	11	protein-coding	64975	MRPL41	mitochondrial ribosomal protein L41	9	protein-coding	Symbol_match_2019-01-10	0.781876	3.61369	13.5914	0.00022722	0.0239509		21	19	22	23	27	34	41	26	31	47	62	45	55	52	47		7.65691	6.41014	7.09481	9.23119	11.0802	10.1331	15.2254	8.13262	14.1185	13.1288	14.3557	11.3517	15.1537	17.3609	12.8125		3.11385
615666	MRPL57	mitochondrial ribosomal protein L57	12	protein-coding	78988	MRPL57	mitochondrial ribosomal protein L57	13	protein-coding	Symbol_match_2019-01-10	0.790491	4.12544	17.1543	3.44627e-05	0.00794256		29	38	48	21	38	45	37	57	29	65	88	76	103	54	90		10.5738	12.8203	15.4796	8.42848	15.5943	13.4114	13.74	17.8292	13.2077	18.1569	20.3758	19.1718	28.3787	18.0286	24.5345		3.53279
509251	S100A5	S100 calcium binding protein A5	3	protein-coding	6276	S100A5	S100 calcium binding protein A5	1	protein-coding	Symbol_match_2019-01-10	0.790823	5.42639	24.3217	8.15167e-07	0.000630706		85	86	116	64	115	113	86	139	73	145	276	225	137	184	209		30.9923	29.0143	37.409	25.6868	47.1934	33.6775	31.9362	43.4782	33.2469	40.5038	63.906	56.7586	37.7464	61.4308	56.9746		4.99965
101907335	LOC101907335	antigen WC1.1-like	5	protein-coding	283316	CD163L1	CD163 molecule like 1	12	protein-coding	manually	0.805646	3.71788	13.7288	0.000211192	0.0233432		25	32	27	14	22	48	42	46	23	43	78	49	34	49	68		9.11537	10.796	8.70727	5.61899	9.0283	14.3055	15.5967	14.3885	10.475	12.0115	18.0604	12.3608	9.36773	16.3593	18.5372		3.33848
538903	SIGMAR1	sigma non-opioid intracellular receptor 1	8	protein-coding	10280	SIGMAR1	sigma non-opioid intracellular receptor 1	9	protein-coding	Symbol_match_2019-01-10	0.818272	4.8553	24.5119	7.38517e-07	0.000615355		66	47	66	48	66	84	56	92	52	100	182	101	132	130	140		24.0646	15.8567	21.2844	19.2651	27.0849	25.0346	20.7957	28.777	23.6827	27.9337	42.1409	25.4783	36.3688	43.4022	38.1648		4.64758
379035	TERC	telomerase RNA component	1	ncRNA	7012	TERC	telomerase RNA component	3	ncRNA	Symbol_match_2019-01-10	0.820558	5.6824	23.3714	1.33548e-06	0.000850938		116	110	105	105	96	146	170	140	97	159	415	233	189	302	230		42.2953	37.1113	33.8616	42.1424	39.3962	43.5125	63.1297	43.791	44.1773	44.4145	96.0905	58.7767	52.0736	100.827	62.6993		5.43614
510082	PRPH	peripherin	5	protein-coding	5630	PRPH	peripherin	12	protein-coding	Symbol_match_2019-01-10	0.822429	5.20539	13.2494	0.000272663	0.0263734		107	57	70	54	108	103	83	96	41	187	259	156	147	134	199		39.0138	19.2304	22.5744	21.6732	44.3208	30.6972	30.8221	30.0281	18.6729	52.2359	59.9697	39.3526	40.5017	44.7377	54.2486		5.32243
444880	PAM16	presequence translocase associated motor 16	25	protein-coding	51025	PAM16	presequence translocase associated motor 16	16	protein-coding	Symbol_match_2019-01-10	0.823297	3.01073	12.2956	0.000454018	0.0332292		13	23	10	13	15	23	24	22	15	22	42	33	43	27	31		4.73999	7.75964	3.22491	5.21763	6.15566	6.85472	8.91243	6.88145	6.83155	6.1454	9.72482	8.3246	11.8474	9.01431	8.45078		2.52105
100297758	HIST2H2AA4	histone cluster 2, H2aa4	3	protein-coding	723790	HIST2H2AA4	histone cluster 2 H2A family member a4	1	protein-coding	Symbol_match_2019-01-10	0.855441	2.83468	11.7611	0.000604817	0.038035		9	14	11	12	14	21	16	26	15	26	29	27	38	28	25		3.28153	4.72326	3.54741	4.81628	5.74528	6.25865	5.94162	8.13262	6.83155	7.26275	6.71476	6.81103	10.4698	9.34817	6.81515		2.09813
782419	ZNF703	zinc finger protein 703	27	protein-coding	80139	ZNF703	zinc finger protein 703	8	protein-coding	Symbol_match_2019-01-10	0.855765	2.79381	12.1735	0.000484722	0.0343171		17	13	15	6	13	19	12	17	13	20	47	27	28	25	32		6.19845	4.38588	4.83737	2.40814	5.33491	5.66259	4.45621	5.31748	5.92068	5.58673	10.8825	6.81103	7.7146	8.34658	8.72339		2.84769
508714	TSR3	TSR3, acp transferase ribosome maturation factor	25	protein-coding	115939	TSR3	TSR3, acp transferase ribosome maturation factor	16	protein-coding	Symbol_match_2019-01-10	0.883886	2.95736	13.6338	0.000222148	0.0239509		13	11	13	19	14	26	18	23	13	20	35	32	41	24	41		4.73999	3.71113	4.19239	7.62577	5.74528	7.74881	6.68432	7.19424	5.92068	5.58673	8.10402	8.07234	11.2964	8.01272	11.1768		2.52105
112442429	LOC112442429	small nucleolar RNA SNORA46	18	snoRNA	677827	SNORA46	small nucleolar RNA, H/ACA box 46	16	snoRNA	ensembl_compara_95	0.899273	3.58738	12.8315	0.00034083	0.028772		59	22	22	24	17	19	32	22	20	35	74	54	50	63	55		21.5123	7.42226	7.09481	9.63255	6.97642	5.66259	11.8832	6.88145	9.10873	9.77678	17.1342	13.6221	13.7761	21.0334	14.9933		4.49264
112442787	LOC112442787	U8 small nucleolar RNA	19	snoRNA	727676	SNORD118	small nucleolar RNA, C/D box 118	17	snoRNA	ensembl_compara_95	0.903101	5.52813	24.8429	6.21992e-07	0.000561452		123	74	104	85	95	96	129	125	57	130	443	252	186	194	253		44.8476	24.9658	33.5391	34.1153	38.9859	28.611	47.9043	39.0991	25.9599	36.3138	102.574	63.5696	51.247	64.7695	68.9693		5.51878
112448304	LOC112448304	small nucleolar RNA SNORA63	1	snoRNA	6043	SNORA63	small nucleolar RNA, H/ACA box 63	3	snoRNA	ensembl_compara_95	0.920675	5.89394	30.9125	2.69926e-08	4.87306e-05		121	130	132	106	115	135	165	116	68	268	410	262	254	295	322		44.1184	43.8588	42.5689	42.5438	47.1934	40.2342	61.2729	36.284	30.9697	74.8622	94.9328	66.0922	69.9824	98.4897	87.7791		5.49564
520104	LOC520104	zinc finger protein 709-like	7	protein-coding	163051	ZNF709	zinc finger protein 709	19	protein-coding	manually	0.928193	3.41012	12.1149	0.000500211	0.0349894		11	38	15	19	12	36	43	34	30	32	41	57	36	30	48		4.01076	12.8203	4.83737	7.62577	4.92453	10.7291	15.9681	10.635	13.6631	8.93877	9.49328	14.3788	9.91877	10.0159	13.0851		2.32503
531984	EEF2KMT	eukaryotic elongation factor 2 lysine methyltransferase	25	protein-coding	196483	EEF2KMT	eukaryotic elongation factor 2 lysine methyltransferase	16	protein-coding	Symbol_match_2019-01-10	0.941822	2.98765	13.875	0.000195377	0.0222771		10	11	16	14	25	19	22	16	16	26	42	31	42	31	33		3.64615	3.71113	5.15986	5.61899	10.2594	5.66259	8.16973	5.00469	7.28699	7.26275	9.72482	7.82008	11.5719	10.3498	8.99599		2.21604
112446131	LOC112446131	U1 spliceosomal RNA	3	snRNA	26871	RNU1-1	RNA, U1 small nuclear 1	1	snRNA	blastn_2019-01-10	0.966601	6.46278	12.2522	0.000464721	0.0335591		504	159	136	124	221	167	242	212	177	238	587	318	398	913	508		183.766	53.6427	43.8588	49.7682	90.6934	49.7712	89.867	66.3121	80.6123	66.4821	135.916	80.2188	109.658	304.817	138.484		7.52955
104976804	LOC104976804	uncharacterized LOC104976804	29	ncRNA	283131	NEAT1	nuclear paraspeckle assembly transcript 1	11	ncRNA	manually	0.986527	9.03715	41.3018	1.30451e-10	5.75381e-07		726	1230	1091	677	861	1922	1434	2480	1064	2411	3195	2785	1568	1738	2652		264.71	414.972	351.838	271.718	353.335	572.816	532.518	775.727	484.585	673.48	739.781	702.545	432.018	580.254	722.951		8.05371
112441710	LOC112441710	small nucleolar RNA SNORD15	15	snoRNA	114599	SNORD15B	small nucleolar RNA, C/D box 15B	11	snoRNA	ensembl_compara_95	0.989333	4.78504	15.0934	0.000102321	0.0165498		67	66	40	46	43	58	86	56	40	156	175	75	123	163	146		24.4292	22.2668	12.8997	18.4624	17.6462	17.2858	31.9362	17.5164	18.2175	43.5765	40.5201	18.9195	33.8891	54.4197	39.8005		4.66841
112448940	LOC112448940	small nucleolar RNA U13	11	snoRNA	692084	SNORD13	small nucleolar RNA, C/D box 13	8	snoRNA	blastn_2019-01-10	1.03915	5.40663	13.632	0.000222361	0.0239509		130	56	71	88	90	58	138	69	50	139	190	213	201	347	301		47.3999	18.893	22.8969	35.3194	36.934	17.2858	51.2465	21.5827	22.7718	38.8278	43.9932	53.7315	55.3798	115.851	82.0544		5.59693
112446862	LOC112446862	small nucleolar RNA SNORA23	5	snoRNA	677808	SNORA23	small nucleolar RNA, H/ACA box 23	11	snoRNA	blastn_2019-01-10	1.0493	2.97346	13.2311	0.000275335	0.0263932		18	18	11	12	8	22	26	16	10	26	52	32	31	55	30		6.56307	6.07276	3.54741	4.81628	3.28302	6.55669	9.65513	5.00469	4.55437	7.26275	12.0403	8.07234	8.54116	18.3625	8.17818		2.91897
101902037	LOC101902037	uncharacterized LOC101902037	19	ncRNA	105376843	SNHG25	small nucleolar RNA host gene 25	16	ncRNA	manually	1.05983	3.55132	15.2656	9.33999e-05	0.0158079		37	15	30	17	13	24	28	25	14	48	49	52	55	56	78		13.4907	5.06063	9.67474	6.82306	5.33491	7.15275	10.3978	7.81983	6.37611	13.4082	11.3456	13.1175	15.1537	18.6963	21.2633		3.85706
112442840	LOC112442840	small nucleolar RNA SNORD10	19	snoRNA	652966	SNORD10	small nucleolar RNA, C/D box 10	17	snoRNA	ensembl_compara_95	1.08762	4.00291	13.3818	0.000254075	0.0253308		36	31	23	26	31	23	40	19	26	105	68	55	89	97	106		13.1261	10.4586	7.4173	10.4353	12.7217	6.85472	14.854	5.94307	11.8414	29.3303	15.745	13.8743	24.5214	32.3847	28.8962		3.82029
101906565	LOC101906565	thymosin beta-4 pseudogene	1	pseudo	7114	TMSB4X	thymosin beta 4 X-linked	X	protein-coding	ensembl_compara_95	1.0888	2.71964	15.4981	8.25886e-05	0.0146656		19	11	9	6	12	22	12	11	13	18	35	28	36	22	35		6.92768	3.71113	2.90242	2.40814	4.92453	6.55669	4.45621	3.44072	5.92068	5.02806	8.10402	7.06329	9.91877	7.34499	9.54121		2.9869
112443631	LOC112443631	small nucleolar RNA SNORA73 family	2	snoRNA	6080	SNORA73A	small nucleolar RNA, H/ACA box 73A	1	snoRNA	ensembl_compara_95	1.1023	5.08489	27.5867	1.50212e-07	0.000180788		70	63	60	45	66	69	105	93	48	129	284	134	168	108	222		25.523	21.2547	19.3495	18.061	27.0849	20.5641	38.9919	29.0898	21.861	36.0344	65.7583	33.8029	46.2876	36.0572	60.5185		4.72917
100313148	MIR2332	microRNA 2332	19	ncRNA	677833	SNORA54	small nucleolar RNA, H/ACA box 54	11	snoRNA	blastn_2019-01-10	1.1029	3.76561	18.3628	1.82589e-05	0.0053454		25	24	24	16	29	29	45	28	15	61	79	61	97	39	77		9.11537	8.09701	7.73979	6.4217	11.9009	8.6429	16.7108	8.75821	6.83155	17.0395	18.2919	15.3879	26.7256	13.0207	20.9907		3.33848
784738	LOC784738	40S ribosomal protein S12 pseudogene	26	pseudo	6206	RPS12	ribosomal protein S12	6	protein-coding	manually	1.1305	4.07085	21.1507	4.24546e-06	0.00209765		36	28	26	24	46	34	28	35	21	63	126	70	110	46	104		13.1261	9.44652	8.38478	9.63255	18.8774	10.1331	10.3978	10.9478	9.56417	17.5982	29.1745	17.6582	30.3074	15.3577	28.351		3.82029
112442854	LOC112442854	U2 spliceosomal RNA	19	snRNA	6066	RNU2-1	RNA, U2 small nuclear 1	17	snRNA	ensembl_compara_95	1.16937	4.61462	14.7547	0.000122441	0.0174511		88	31	43	37	54	43	55	36	15	64	104	87	148	158	197		32.0861	10.4586	13.8671	14.8502	22.1604	12.8153	20.4243	11.2606	6.83155	17.8775	24.0805	21.9467	40.7772	52.7504	53.7034		5.04815
100126828	RMRP	RNA component of mitochondrial RNA processing endoribonuclease	8	ncRNA	6023	RMRP	RNA component of mitochondrial RNA processing endoribonuclease	9	ncRNA	Symbol_match_2019-01-10	1.17679	8.32029	40.9106	1.59356e-10	5.75381e-07		819	554	526	542	563	963	901	835	513	1065	3116	1238	1460	1957	1637		298.62	186.906	169.63	217.535	231.042	287.004	334.587	261.182	233.639	297.493	721.489	312.298	402.261	653.37	446.256		8.22699
781612	LOC781612	40S ribosomal protein S4, X isoform-like	3	pseudo	6191	RPS4X	ribosomal protein S4 X-linked	X	protein-coding	manually	1.20499	2.94535	28.1383	1.1295e-07	0.000152935		15	11	12	13	11	16	21	13	12	24	44	36	37	36	41		5.46922	3.71113	3.8699	5.21763	4.51415	4.7685	7.79837	4.06631	5.46524	6.70408	10.1879	9.08138	10.1943	12.0191	11.1768		2.69359
100034674	BEX3	brain expressed X-linked 3	X	protein-coding	27018	BEX3	brain expressed X-linked 3	X	protein-coding	Symbol_match_2019-01-10	1.22007	2.46364	11.8681	0.000571031	0.0375371		9	3	16	8	5	17	7	16	16	13	36	33	16	22	19		3.28153	1.01213	5.15986	3.21085	2.05189	5.06653	2.59946	5.00469	7.28699	3.63138	8.33556	8.3246	4.40834	7.34499	5.17951		2.09813
112443250	LOC112443250	5S ribosomal RNA	21	rRNA	100169757	RNA5S6	RNA, 5S ribosomal 6	1	rRNA	ensembl_compara_95	1.22415	3.98073	15.0926	0.000102366	0.0165498		64	21	23	21	33	29	43	19	17	54	111	66	79	130	81		23.3354	7.08489	7.4173	8.42848	13.5425	8.6429	15.9681	5.94307	7.74242	15.0842	25.7013	16.6492	21.7662	43.4022	22.0811		4.60498
112443648	LOC112443648	small nucleolar RNA SNORA16B/SNORA16A family	2	snoRNA	692073	SNORA16A	small nucleolar RNA, H/ACA box 16A	1	snoRNA	ensembl_compara_95	1.24	4.48018	12.3651	0.000437433	0.032454		92	24	28	27	52	32	53	43	23	119	108	72	111	130	180		33.5446	8.09701	9.02976	10.8366	21.3396	9.537	19.6816	13.4501	10.475	33.2411	25.0067	18.1628	30.5829	43.4022	49.0691		5.11039
112444539	LOC112444539	5S ribosomal RNA	26	rRNA	100169768	RNA5S17	RNA, 5S ribosomal 17	1	rRNA	ensembl_compara_95	1.29058	6.21149	22.0777	2.61833e-06	0.00141808		269	100	90	111	149	138	214	162	56	242	535	271	431	457	378		98.0814	33.7376	29.0242	44.5505	61.1462	41.1283	79.4692	50.6725	25.5044	67.5995	123.876	68.3626	118.75	152.576	103.045		6.63054
112446094	LOC112446094	small nucleolar RNA SNORD21	3	snoRNA	6083	SNORD21	small nucleolar RNA, C/D box 21	1	snoRNA	ensembl_compara_95	1.32324	4.09603	11.1378	0.000845858	0.0440358		61	22	14	21	41	31	51	32	12	43	52	76	78	123	178		22.2415	7.42226	4.51488	8.42848	16.8255	9.23897	18.9389	10.0094	5.46524	12.0115	12.0403	19.1718	21.4907	41.0652	48.5238		4.53863
112445209	LOC112445209	5S ribosomal RNA	X	pseudo	100169751	RNA5S1	RNA, 5S ribosomal 1	1	rRNA	manually	1.32702	4.7297	12.2697	0.000460381	0.0334687		184	26	31	37	73	33	59	46	22	78	141	101	164	222	176		67.0891	8.77177	9.99723	14.8502	29.9576	9.83503	21.9097	14.3885	10.0196	21.7883	32.6476	25.4783	45.1855	74.1177	47.9786		6.08935
112442111	LOC112442111	U4 spliceosomal RNA	17	snRNA	26834	RNU4-2	RNA, U4 small nuclear 2	12	snRNA	blastn_2019-01-10	1.34239	8.2459	22.7987	1.79889e-06	0.00103152		1023	403	385	522	560	454	800	871	429	990	1716	1025	1686	2773	2231		373.001	135.962	124.159	209.508	229.811	135.306	297.081	272.443	195.382	276.543	397.328	258.567	464.529	925.803	608.184		8.5469
512320	NUDT16	nudix hydrolase 16	1	protein-coding	131870	NUDT16	nudix hydrolase 16	3	protein-coding	Symbol_match_2019-01-10	1.39852	2.68757	20.929	4.76627e-06	0.00224471		8	8	19	5	6	19	14	22	18	16	41	23	28	28	26		2.91692	2.699	6.12734	2.00678	2.46226	5.66259	5.19892	6.88145	8.19786	4.46939	9.49328	5.80199	7.7146	9.34817	7.08775		1.96972
112442110	LOC112442110	U4 spliceosomal RNA	17	snRNA	26834	RNU4-2	RNA, U4 small nuclear 2	12	snRNA	ensembl_compara_95	1.42623	7.73895	28.7921	8.05775e-08	0.000124688		660	265	273	355	380	343	529	595	292	706	1227	730	1191	1717	1622		240.646	89.4045	88.0402	142.481	155.943	102.225	196.445	186.112	132.987	197.212	284.104	184.15	328.146	573.243	442.167		7.91675
112447196	LOC112447196	U1 spliceosomal RNA	6	snRNA	26871	RNU1-1	RNA, U1 small nuclear 1	1	snRNA	blastn_2019-01-10	1.47144	3.1497	18.1248	2.06886e-05	0.0058613		40	8	12	13	14	20	16	14	9	21	75	32	37	77	52		14.5846	2.699	3.8699	5.21763	5.74528	5.96062	5.94162	4.3791	4.09893	5.86607	17.3658	8.07234	10.1943	25.7075	14.1755		3.96205
112443528	LOC112443528	5S ribosomal RNA	22	rRNA	100169768	RNA5S17	RNA, 5S ribosomal 17	1	rRNA	blastn_2019-01-10	1.47713	8.38219	33.7586	6.23913e-09	1.35165e-05		1209	455	400	477	614	620	856	657	294	1005	2607	1310	2109	2211	1774		440.819	153.506	128.997	191.447	251.972	184.779	317.877	205.505	133.898	280.733	603.634	330.461	581.075	738.172	483.603		8.78731
513530	OXSM	3-oxoacyl-ACP synthase, mitochondrial	27	protein-coding	54995	OXSM	3-oxoacyl-ACP synthase, mitochondrial	3	protein-coding	Symbol_match_2019-01-10	1.55783	1.96354	11.4116	0.000729888	0.042005		3	17	4	5	3	6	5	5	15	11	16	14	19	29	21		1.09384	5.73539	1.28997	2.00678	1.23113	1.78819	1.85676	1.56397	6.83155	3.0727	3.70469	3.53165	5.23491	9.68204	5.72472		1.06615
513154	APLP1	amyloid beta precursor like protein 1	18	protein-coding	333	APLP1	amyloid beta precursor like protein 1	19	protein-coding	Symbol_match_2019-01-10	1.57324	1.98635	16.533	4.78096e-05	0.010244		4	5	3	6	3	7	14	6	11	15	21	21	12	18	14		1.45846	1.68688	0.967474	2.40814	1.23113	2.08622	5.19892	1.87676	5.0098	4.19005	4.86241	5.29747	3.30626	6.00954	3.81648		1.29775
112441711	LOC112441711	small nucleolar RNA SNORD15	15	snoRNA	6079	SNORD15A	small nucleolar RNA, C/D box 15A	11	snoRNA	ensembl_compara_95	1.63716	4.65513	43.0563	5.3188e-11	5.75381e-07		38	36	41	25	35	49	58	41	51	176	141	95	134	154	189		13.8554	12.1455	13.2221	10.0339	14.3632	14.6035	21.5384	12.8245	23.2273	49.1632	32.6476	23.9647	36.9199	51.4149	51.5225		3.89291
107132395	LOC107132395	60S ribosomal protein L23a pseudogene	4	pseudo	6147	RPL23A	ribosomal protein L23a	17	protein-coding	ensembl_compara_95	1.84947	3.06032	12.3213	0.000447825	0.0329989		1	15	6	5	9	55	7	58	18	27	28	53	76	9	28		0.364615	5.06063	1.93495	2.00678	3.6934	16.3917	2.59946	18.142	8.19786	7.54209	6.48322	13.3698	20.9396	3.00477	7.63296		0.448494
512780	ARL13A	ADP ribosylation factor like GTPase 13A	X	protein-coding	392509	ARL13A	ADP ribosylation factor like GTPase 13A	X	protein-coding	Symbol_match_2019-01-10	1.87671	2.35961	11.6566	0.000639737	0.0392292		3	8	31	1	2	19	25	13	10	8	51	27	10	11	27		1.09384	2.699	9.99723	0.401356	0.820755	5.66259	9.28378	4.06631	4.55437	2.23469	11.8087	6.81103	2.75521	3.6725	7.36036		1.06615
112443674	LOC112443674	small nucleolar RNA SNORD11	2	snoRNA	692058	SNORD11	small nucleolar RNA, C/D box 11	2	snoRNA	ensembl_compara_95	1.95133	2.87662	16.451	4.99237e-05	0.010244		7	5	12	6	23	9	18	17	9	16	16	29	37	79	82		2.5523	1.68688	3.8699	2.40814	9.43868	2.68228	6.68432	5.31748	4.09893	4.46939	3.70469	7.31555	10.1943	26.3752	22.3537		1.82876
112443643	LOC112443643	small nucleolar RNA SNORD103/SNORD85	2	snoRNA	692235	SNORD103B	small nucleolar RNA, C/D box 103B	1	snoRNA	blastn_2019-01-10	2.00611	2.73452	11.4333	0.000721404	0.042005		6	3	8	6	30	5	14	18	6	31	9	25	40	43	112		2.18769	1.01213	2.57993	2.40814	12.3113	1.49016	5.19892	5.63028	2.73262	8.65943	2.08389	6.30651	11.0209	14.3561	30.5319		1.67251
112448920	LOC112448920	small nucleolar RNA SNORD53/SNORD92	11	snoRNA	109617012	SNORD53B	small nucleolar RNA, C/D box 53B	2	snoRNA	ensembl_compara_95	2.10121	3.46162	16.8555	4.03363e-05	0.0089168		14	5	7	12	33	9	30	21	10	56	18	55	59	93	90		5.10461	1.68688	2.25744	4.81628	13.5425	2.68228	11.1405	6.56866	4.55437	15.6428	4.16778	13.8743	16.2558	31.0493	24.5345		2.6099
112446104	LOC112446104	small nucleolar RNA SNORD46	3	snoRNA	94161	SNORD46	small nucleolar RNA, C/D box 46	1	snoRNA	ensembl_compara_95	2.14797	4.82161	16.4435	5.01228e-05	0.010244		33	21	20	32	95	24	48	24	31	231	66	64	192	261	335		12.0323	7.08489	6.44983	12.8434	38.9859	7.15275	17.8249	7.50704	14.1185	64.5267	15.2819	16.1447	52.9001	87.1383	91.323		3.70402
112444953	LOC112444953	small nucleolar RNA SNORD27	29	snoRNA	9301	SNORD27	small nucleolar RNA, C/D box 27	11	snoRNA	ensembl_compara_95	2.45418	3.50145	11.0857	0.000869946	0.04466		8	3	6	13	65	4	21	23	11	44	7	21	57	122	148		2.91692	1.01213	1.93495	5.21763	26.6745	1.19212	7.79837	7.19424	5.0098	12.2908	1.6208	5.29747	15.7047	40.7313	40.3457		1.96972
112443666	LOC112443666	small nucleolar RNA SNORD70	2	snoRNA	692110	SNORD70	small nucleolar RNA, C/D box 70	2	snoRNA	ensembl_compara_95	2.84651	3.85024	16.4715	4.93875e-05	0.010244		8	6	6	12	76	9	34	24	6	96	15	54	110	116	292		2.91692	2.02425	1.93495	4.81628	31.1887	2.68228	12.6259	7.50704	2.73262	26.8163	3.47315	13.6221	30.3074	38.7281	79.6009		1.96972
[truncated: 14 more columns]

## Sheet: 3.DEG_FeEVsvsCo
Bta gene ID	Bta symbol	Description	Chr.	Gene type	Hsa gene ID	Hsa symbol	Description	Chr.	Gene type	Assigment	logFC	logCPM	LR	P-Value	FDR	counts	Con_1	Con_2	Con_4	Con_5	Con_6	Fre_2	Fre_3	Fre_4	Fre_5	Fre_7	Fro_3	Fro_4	Fro_5	Fro_6	Fro_7	cpm	Con_1	Con_2	Con_4	Con_5	Con_6	Fre_2	Fre_3	Fre_4	Fre_5	Fre_7	Fro_3	Fro_4	Fro_5	Fro_6	Fro_7	log2cpm	Con_1
100848700	LOC100848700	multidrug resistance-associated protein 4-like	12	protein-coding	10257	ABCC4	ATP binding cassette subfamily C member 4	13	protein-coding	blastn_2019-01-10	-1.7169	2.3769	14.4279	0.000145627	0.12031		10	39	12	20	17	8	3	9	7	2	13	36	16	12	25		3.64615	13.1576	3.8699	8.02713	6.97642	2.38425	1.11405	2.81514	3.18806	0.558673	3.01006	9.08138	4.40834	4.00636	6.81515		2.21604
618696	LOC618696	uncharacterized LOC618696	13	protein-coding	-					manually	-1.32061	5.2814	16.875	3.99231e-05	0.0833839		185	47	261	137	130	80	58	75	61	73	349	186	49	59	130		67.4537	15.8567	84.1703	54.9858	53.3491	23.8425	21.5384	23.4595	27.7816	20.3916	80.8086	46.9205	13.5006	19.6979	35.4388		6.09706
104968467	GPR83	G protein-coupled receptor 83	15	protein-coding	10888	GPR83	G protein-coupled receptor 83	11	protein-coding	Symbol_match_2019-01-10	-1.03656	2.61104	11.4228	0.000725496	0.341677		17	16	21	26	19	15	11	12	4	11	41	20	20	12	22		6.19845	5.39801	6.77232	10.4353	7.79717	4.47047	4.08486	3.75352	1.82175	3.0727	9.49328	5.04521	5.51043	4.00636	5.99733		2.84769
614589	ZC3HAV1	zinc finger CCCH-type containing, antiviral 1	4	protein-coding	56829	ZC3HAV1	zinc finger CCCH-type containing, antiviral 1	7	protein-coding	Symbol_match_2019-01-10	-1.00109	4.92307	16.2487	5.55477e-05	0.0833839		129	75	117	100	119	80	39	61	39	85	184	164	65	37	108		47.0353	25.3032	37.7315	40.1356	48.8349	23.8425	14.4827	19.0804	17.762	23.7436	42.604	41.3707	17.9089	12.3529	29.4414		5.58602
530999	CLSTN2	calsyntenin 2	1	protein-coding	64084	CLSTN2	calsyntenin 2	3	protein-coding	Symbol_match_2019-01-10	-0.964058	4.00543	10.8717	0.000976434	0.377741		62	33	60	45	51	31	12	36	16	79	105	85	56	37	47		22.6061	11.1334	19.3495	18.061	20.9292	9.23897	4.45621	11.2606	7.28699	22.0676	24.3121	21.4421	15.4292	12.3529	12.8125		4.56109
280795	FOS	Fos proto-oncogene, AP-1 transcription factor subunit	10	protein-coding	2353	FOS	Fos proto-oncogene, AP-1 transcription factor subunit	14	protein-coding	Symbol_match_2019-01-10	-0.821908	5.21693	14.3044	0.000155497	0.12031		166	82	143	116	161	132	82	90	61	60	201	128	97	85	93		60.5261	27.6648	46.1163	46.5573	66.0708	39.3401	30.4508	28.1514	27.7816	16.7602	46.5402	32.2893	26.7256	28.3784	25.3523		5.94313
508941	CCN1	cellular communication network factor 1	3	protein-coding	3491	CCN1	cellular communication network factor 1	1	protein-coding	Symbol_match_2019-01-10	-0.77759	5.54486	14.8992	0.000113414	0.111682		225	151	258	116	131	183	91	116	65	123	304	132	121	116	149		82.0383	50.9437	83.2028	46.5573	53.7594	54.5397	33.793	36.284	29.6034	34.3584	70.3892	33.2984	33.3381	38.7281	40.6183		6.37571
535716	SCHIP1	schwannomin interacting protein 1	1	protein-coding	29970	SCHIP1	schwannomin interacting protein 1	3	protein-coding	Symbol_match_2019-01-10	-0.776471	3.30628	13.7715	0.000206446	0.149081		32	28	36	42	34	23	18	22	16	30	36	38	25	23	34		11.6677	9.44652	11.6097	16.857	13.9528	6.85472	6.68432	6.88145	7.28699	8.3801	8.33556	9.5859	6.88804	7.67886	9.2686		3.66308
512798	EPHA2	EPH receptor A2	2	protein-coding	1969	EPHA2	EPH receptor A2	1	protein-coding	Symbol_match_2019-01-10	-0.75546	4.27826	15.8855	6.72917e-05	0.0833839		66	76	57	77	70	62	37	52	36	33	68	56	71	49	52		24.0646	25.6405	18.382	30.9044	28.7264	18.4779	13.74	16.2652	16.3957	9.21811	15.745	14.1266	19.562	16.3593	14.1755		4.64758
616039	LOC616039	serum basic protease inhibitor-like	13	protein-coding	105372631	LOC105372631	uncharacterized LOC105372631	20	ncRNA	manually	-0.653041	6.16197	11.303	0.000773819	0.345899		155	263	360	229	194	288	95	211	113	171	301	370	240	196	221		56.5153	88.7298	116.097	91.9106	79.6132	85.833	35.2784	65.9994	51.4643	47.7666	69.6946	93.3364	66.1251	65.4372	60.2459		5.84587
613546	ZNF568	zinc finger protein 568	18	protein-coding	374900	ZNF568	zinc finger protein 568	19	protein-coding	Symbol_match_2019-01-10	-0.638849	4.04199	15.6311	7.69793e-05	0.0833839		56	65	65	48	45	41	38	45	29	42	54	65	64	40	46		20.4184	21.9294	20.9619	19.2651	18.467	12.2193	14.1113	14.0757	13.2077	11.7321	12.5033	16.3969	17.6334	13.3545	12.5399		4.42078
614588	DNAJB9	DnaJ heat shock protein family (Hsp40) member B9	4	protein-coding	4189	DNAJB9	DnaJ heat shock protein family (Hsp40) member B9	7	protein-coding	Symbol_match_2019-01-10	-0.535494	5.58415	15.777	7.12644e-05	0.0833839		177	129	203	155	166	143	108	150	76	173	166	168	144	86	154		64.5368	43.5215	65.4658	62.2102	68.1227	42.6185	40.1059	46.919	34.6132	48.3252	38.4362	42.3798	39.6751	28.7122	41.9813		6.03423
515200	CTSL	cathepsin L	8	protein-coding	1514	CTSL	cathepsin L	9	protein-coding	Symbol_match_2019-01-10	-0.507499	8.06527	17.6309	2.68189e-05	0.078433		1008	745	971	713	947	638	580	852	509	822	1188	898	926	714	1067		367.532	251.345	313.139	286.167	388.627	190.144	215.384	266.5	231.817	229.615	275.074	226.53	255.133	238.378	290.87		8.52565
538794	CPEB4	cytoplasmic polyadenylation element binding protein 4	20	protein-coding	80315	CPEB4	cytoplasmic polyadenylation element binding protein 4	5	protein-coding	Symbol_match_2019-01-10	-0.448692	6.47692	11.0939	0.000866117	0.347473		293	281	379	266	257	284	173	293	158	284	387	384	242	150	294		106.832	94.8025	122.224	106.761	105.467	84.6408	64.2438	91.6484	71.959	79.3316	89.6073	96.868	66.6762	50.0795	80.1461		6.75264
512700	FLT3	fms related tyrosine kinase 3	12	protein-coding	2322	FLT3	fms related tyrosine kinase 3	13	protein-coding	Symbol_match_2019-01-10	-0.445106	5.653	11.8197	0.000586078	0.288563		175	164	207	174	140	200	112	163	99	132	185	179	137	123	138		63.8076	55.3296	66.7557	69.836	57.4528	59.6062	41.5913	50.9853	45.0882	36.8724	42.8355	45.1546	37.7464	41.0652	37.6196		6.01809
540020	ZNF845	zinc finger protein 845	18	protein-coding	91664	ZNF845	zinc finger protein 845	19	protein-coding	Symbol_match_2019-01-10	-0.38065	5.82576	13.389	0.0002531	0.171349		186	205	194	143	156	142	138	166	108	187	230	224	194	177	192		67.8184	69.162	62.5633	57.3939	64.0189	42.3204	51.2465	51.9237	49.1872	52.2359	53.255	56.5063	53.4512	59.0938	52.3403		6.10472
533847	ZNF532	zinc finger protein 532	24	protein-coding	55205	ZNF532	zinc finger protein 532	18	protein-coding	Symbol_match_2019-01-10	0.346465	6.99965	12.8243	0.000342147	0.191031		316	346	330	266	301	473	393	473	297	543	455	457	451	399	513		115.218	116.732	106.422	106.761	123.524	140.969	145.941	147.951	135.265	151.68	105.352	115.283	124.26	133.211	139.847		6.86069
353354	DNMT3B	DNA methyltransferase 3 beta	13	protein-coding	1789	DNMT3B	DNA methyltransferase 3 beta	20	protein-coding	Symbol_match_2019-01-10	0.351185	8.01016	11.2451	0.000798326	0.345899		633	763	735	502	503	800	848	915	585	1204	1001	995	992	827	923		230.801	257.418	237.031	201.481	206.42	238.425	314.906	286.206	266.43	336.321	231.775	250.999	273.317	276.105	251.615		7.85674
506812	CPT1A	carnitine palmitoyltransferase 1A	29	protein-coding	1374	CPT1A	carnitine palmitoyltransferase 1A	11	protein-coding	Symbol_match_2019-01-10	0.454449	5.89965	12.7674	0.000352717	0.191031		112	171	178	112	117	262	182	217	160	202	264	260	225	164	182		40.8369	57.6912	57.4035	44.9519	48.0142	78.0842	67.5859	67.8761	72.8699	56.426	61.1275	65.5877	61.9923	54.7536	49.6143		5.3867
514209	ASNS	asparagine synthetase (glutamine-hydrolyzing)	4	protein-coding	440	ASNS	asparagine synthetase (glutamine-hydrolyzing)	7	protein-coding	Symbol_match_2019-01-10	0.528629	7.24332	13.0521	0.000302937	0.182301		331	391	382	306	261	601	459	525	444	570	363	591	751	651	492		120.688	131.914	123.192	122.815	107.109	179.117	170.45	164.216	202.214	159.222	84.0503	149.086	206.917	217.345	134.122		6.92704
513942	ZFP1	ZFP1 zinc finger protein	18	protein-coding	162239	ZFP1	ZFP1 zinc finger protein	16	protein-coding	Symbol_match_2019-01-10	0.785675	4.43548	17.4847	2.89635e-05	0.078433		36	73	43	40	32	97	74	102	44	78	78	85	69	64	91		13.1261	24.6284	13.8671	16.0543	13.1321	28.909	27.48	31.9049	20.0392	21.7883	18.0604	21.4421	19.011	21.3673	24.8071		3.82029
787650	LONRF2	LON peptidase N-terminal domain and ring finger 2	11	protein-coding	164832	LONRF2	LON peptidase N-terminal domain and ring finger 2	2	protein-coding	Symbol_match_2019-01-10	0.799999	4.81697	12.5454	0.000397187	0.204873		52	45	75	51	57	133	91	114	56	152	144	198	47	55	94		18.96	15.1819	24.1869	20.4692	23.3915	39.6381	33.793	35.6584	25.5044	42.4592	33.3422	49.9476	12.9495	18.3625	25.625		4.31904
541113	LRRC2	leucine rich repeat containing 2	22	protein-coding	79442	LRRC2	leucine rich repeat containing 2	3	protein-coding	Symbol_match_2019-01-10	0.815061	3.65444	14.3806	0.000149331	0.12031		19	23	30	16	22	50	32	55	18	56	69	62	44	39	41		6.92768	7.75964	9.67474	6.4217	9.0283	14.9016	11.8832	17.2036	8.19786	15.6428	15.9765	15.6402	12.1229	13.0207	11.1768		2.9869
615429	SRRD	SRR1 domain containing	17	protein-coding	402055	SRRD	SRR1 domain containing	22	protein-coding	Symbol_match_2019-01-10	0.820962	2.99649	11.1303	0.000849276	0.347473		17	12	12	18	10	37	19	28	21	29	35	36	22	21	34		6.19845	4.04851	3.8699	7.22441	4.10377	11.0272	7.05567	8.75821	9.56417	8.10076	8.10402	9.08138	6.06147	7.01113	9.2686		2.84769
104976804	LOC104976804	uncharacterized LOC104976804	29	ncRNA	283131	NEAT1	nuclear paraspeckle assembly transcript 1	11	ncRNA	manually	0.865794	9.03715	32.0889	1.47275e-08	0.000159529		726	1230	1091	677	861	1922	1434	2480	1064	2411	3195	2785	1568	1738	2652		264.71	414.972	351.838	271.718	353.335	572.816	532.518	775.727	484.585	673.48	739.781	702.545	432.018	580.254	722.951		8.05371
520104	LOC520104	zinc finger protein 709-like	7	protein-coding	163051	ZNF709	zinc finger protein 709	19	protein-coding	manually	0.983156	3.41012	13.1639	0.000285401	0.181851		11	38	15	19	12	36	43	34	30	32	41	57	36	30	48		4.01076	12.8203	4.83737	7.62577	4.92453	10.7291	15.9681	10.635	13.6631	8.93877	9.49328	14.3788	9.91877	10.0159	13.0851		2.32503
517509	CGNL1	cingulin like 1	10	protein-coding	84952	CGNL1	cingulin like 1	15	protein-coding	Symbol_match_2019-01-10	1.19859	2.89344	20.7374	5.26783e-06	0.0285306		11	12	13	8	14	30	21	43	23	31	20	26	32	20	21		4.01076	4.04851	4.19239	3.21085	5.74528	8.94093	7.79837	13.4501	10.475	8.65943	4.63087	6.55877	8.81669	6.67727	5.72472		2.32503
107132395	LOC107132395	60S ribosomal protein L23a pseudogene	4	pseudo	6147	RPL23A	ribosomal protein L23a	17	protein-coding	ensembl_compara_95	2.07044	3.06032	15.6755	7.51918e-05	0.0833839		1	15	6	5	9	55	7	58	18	27	28	53	76	9	28		0.364615	5.06063	1.93495	2.00678	3.6934	16.3917	2.59946	18.142	8.19786	7.54209	6.48322	13.3698	20.9396	3.00477	7.63296		0.448494
[truncated: 14 more columns]

## Sheet: 4.DEG_FoEVsvsFeEVs
Bta gene ID	Bta symbol	Description	Chr.	Gene type	Hsa gene ID	Hsa symbol	Description	Chr.	Gene type	Assigment	logFC	logCPM	LR	P-Value	FDR	counts	Con_1	Con_2	Con_4	Con_5	Con_6	Fre_2	Fre_3	Fre_4	Fre_5	Fre_7	Fro_3	Fro_4	Fro_5	Fro_6	Fro_7	cpm	Con_1	Con_2	Con_4	Con_5	Con_6	Fre_2	Fre_3	Fre_4	Fre_5	Fre_7	Fro_3	Fro_4	Fro_5	Fro_6	Fro_7	log2cpm	Con_1
521549	ZFP69	ZFP69 zinc finger protein	3	protein-coding	339559	ZFP69	ZFP69 zinc finger protein	1	protein-coding	Symbol_match_2019-01-10	-0.834694	3.06551	11.6122	0.000655194	0.129936		25	29	31	28	16	24	25	38	20	28	14	29	20	14	18		9.11537	9.78389	9.99723	11.238	6.56604	7.15275	9.28378	11.8861	9.10873	7.82142	3.24161	7.31555	5.51043	4.67409	4.90691		3.33848
616329	ZNF606	zinc finger protein 606	18	protein-coding	80095	ZNF606	zinc finger protein 606	19	protein-coding	Symbol_match_2019-01-10	-0.771375	3.90763	14.2804	0.000157496	0.0588274		39	48	35	40	28	79	43	65	31	64	56	57	34	19	36		14.22	16.194	11.2872	16.0543	11.4906	23.5445	15.9681	20.3316	14.1185	17.8775	12.9664	14.3788	9.36773	6.3434	9.81381		3.92789
536741	MME	membrane metalloendopeptidase	1	protein-coding	4311	MME	membrane metalloendopeptidase	3	protein-coding	Symbol_match_2019-01-10	-0.655331	4.19496	12.6157	0.000382527	0.0983344		70	60	56	56	52	57	67	56	46	64	40	55	63	36	40		25.523	20.2425	18.0595	22.476	21.3396	16.9878	24.8805	17.5164	20.9501	17.8775	9.26174	13.8743	17.3579	12.0191	10.9042		4.72917
508231	RSBN1	round spermatid basic protein 1	3	protein-coding	54665	RSBN1	round spermatid basic protein 1	1	protein-coding	Symbol_match_2019-01-10	-0.591941	4.0152	12.7138	0.000362968	0.0958943		48	51	49	49	36	62	56	46	42	63	52	52	42	24	50		17.5015	17.2062	15.8021	19.6665	14.7736	18.4779	20.7957	14.3885	19.1283	17.5982	12.0403	13.1175	11.5719	8.01272	13.6303		4.20957
540802	ASB3	ankyrin repeat and SOCS box containing 3	11	protein-coding	51130	ASB3	ankyrin repeat and SOCS box containing 3	2	protein-coding	Symbol_match_2019-01-10	-0.52324	4.43496	11.0132	0.00090465	0.151933		65	57	72	51	47	94	72	61	62	81	77	70	78	44	53		23.7	19.2304	23.2194	20.4692	19.2877	28.0149	26.7373	19.0804	28.2371	22.6263	17.8288	17.6582	21.4907	14.69	14.4481		4.62644
511081	COMMD2	COMM domain containing 2	1	protein-coding	51122	COMMD2	COMM domain containing 2	3	protein-coding	Symbol_match_2019-01-10	-0.488943	4.77097	13.0842	0.000297791	0.0848861		64	91	93	79	66	103	86	98	54	117	89	76	92	59	85		23.3354	30.7012	29.9917	31.7071	27.0849	30.6972	31.9362	30.6537	24.5936	32.6824	20.6074	19.1718	25.348	19.6979	23.1715		4.60498
282514	PAFAH1B2	platelet activating factor acetylhydrolase 1b catalytic subunit 2	15	protein-coding	5049	PAFAH1B2	platelet activating factor acetylhydrolase 1b catalytic subunit 2	11	protein-coding	Symbol_match_2019-01-10	-0.475996	4.89836	11.2169	0.000810555	0.144961		75	89	82	87	84	128	96	86	77	114	120	86	97	58	88		27.3461	30.0264	26.4443	34.918	34.4717	38.148	35.6497	26.9002	35.0686	31.8444	27.7852	21.6944	26.7256	19.3641	23.9893		4.82508
521240	WDR75	WD repeat domain 75	2	protein-coding	84128	WDR75	WD repeat domain 75	2	protein-coding	Symbol_match_2019-01-10	-0.387967	6.34019	13.428	0.000247902	0.0767222		220	293	267	203	208	279	262	232	221	311	261	283	251	199	255		80.2153	98.851	86.1052	81.4753	85.3585	83.1507	97.294	72.568	100.651	86.8737	60.4328	71.3897	69.1559	66.4388	69.5145		6.34368
540705	ETNK1	ethanolamine kinase 1	5	protein-coding	55500	ETNK1	ethanolamine kinase 1	12	protein-coding	Symbol_match_2019-01-10	-0.385968	7.18742	11.5993	0.000659755	0.129936		455	545	540	516	403	510	421	418	374	418	497	511	370	292	418		165.9	183.87	174.145	207.1	165.382	151.996	156.339	130.748	170.333	116.763	115.077	128.905	101.943	97.4881	113.949		7.38284
510498	SBF2	SET binding factor 2	15	protein-coding	81846	SBF2	SET binding factor 2	11	protein-coding	Symbol_match_2019-01-10	-0.377621	6.51327	15.1596	9.87951e-05	0.0486431		276	267	269	230	275	317	267	297	225	399	323	313	295	233	266		100.634	90.0793	86.7502	92.3119	112.854	94.4759	99.1508	92.8996	102.473	111.455	74.7885	78.9575	81.2788	77.7901	72.5132		6.66724
613372	NAA25	N(alpha)-acetyltransferase 25, NatB auxiliary subunit	17	protein-coding	80018	NAA25	N(alpha)-acetyltransferase 25, NatB auxiliary subunit	12	protein-coding	Symbol_match_2019-01-10	-0.373593	5.94902	11.2037	0.000816345	0.144961		164	212	216	183	140	242	186	190	160	213	211	188	209	142	201		59.7968	71.5236	69.6581	73.4482	57.4528	72.1235	69.0713	59.4307	72.8699	59.4987	48.8557	47.425	57.584	47.4086	54.7938		5.92592
536760	DENND4C	DENN domain containing 4C	8	protein-coding	55667	DENND4C	DENN domain containing 4C	9	protein-coding	Symbol_match_2019-01-10	-0.314886	7.77676	12.2424	0.000467154	0.115005		685	689	717	721	555	769	663	689	522	796	725	788	692	528	700		249.761	232.452	231.226	289.378	227.759	229.186	246.206	215.514	237.738	222.352	167.869	198.781	190.661	176.28	190.824		7.97017
767908	RPL39	ribosomal protein L39	X	protein-coding	6170	RPL39	ribosomal protein L39	X	protein-coding	Symbol_match_2019-01-10	0.365119	8.95703	11.9842	0.000536542	0.12108		1420	1125	1505	909	1208	1348	1200	1520	1048	1648	2911	2248	2000	1651	2087		517.753	379.548	485.35	364.833	495.736	401.746	445.621	475.446	477.298	460.347	674.023	567.082	551.043	551.208	568.928		9.0189
317654	SLC9A1	solute carrier family 9 member A1	2	protein-coding	6548	SLC9A1	solute carrier family 9 member A1	1	protein-coding	Symbol_match_2019-01-10	0.386546	5.55715	12.1726	0.000484975	0.116739		154	123	148	133	108	137	104	131	89	127	232	198	197	155	171		56.1507	41.4972	47.7287	53.3804	44.3208	40.8303	38.6205	40.9759	40.5339	35.4757	53.7181	49.9476	54.2777	51.7488	46.6156		5.8367
533851	PDLIM7	PDZ and LIM domain 7	7	protein-coding	9260	PDLIM7	PDZ and LIM domain 7	5	protein-coding	Symbol_match_2019-01-10	0.416087	5.82237	12.0511	0.000517626	0.119296		130	126	157	112	113	182	136	181	95	195	327	259	184	240	253		47.3999	42.5093	50.6312	44.9519	46.3726	54.2417	50.5038	56.6156	43.2665	54.4706	75.7147	65.3355	50.6959	80.1272	68.9693		5.59693
515371	PDZD11	PDZ domain containing 11	X	protein-coding	51248	PDZD11	PDZ domain containing 11	X	protein-coding	Symbol_match_2019-01-10	0.452343	5.30957	13.2577	0.000271459	0.0794714		88	112	133	77	88	105	81	125	82	116	234	182	155	138	158		32.0861	37.7861	42.8914	30.9044	36.1132	31.2933	30.0794	39.0991	37.3458	32.403	54.1812	45.9114	42.7058	46.0731	43.0717		5.04815
535038	TMEM147	transmembrane protein 147	18	protein-coding	10430	TMEM147	transmembrane protein 147	19	protein-coding	Symbol_match_2019-01-10	0.467497	5.52019	11.602	0.000658813	0.129936		137	123	106	88	88	140	92	145	90	144	237	184	187	223	225		49.9522	41.4972	34.1841	35.3194	36.1132	41.7244	34.1643	45.355	40.9893	40.2245	54.8758	46.4159	51.5225	74.4515	61.3363		5.67107
506990	PPDPF	pancreatic progenitor cell differentiation and proliferation factor	13	protein-coding	79144	PPDPF	pancreatic progenitor cell differentiation and proliferation factor	20	protein-coding	Symbol_match_2019-01-10	0.483075	5.53071	14.4136	0.000146738	0.0567668		108	111	144	97	105	109	106	130	85	173	245	203	179	207	204		39.3784	37.4487	46.4388	38.9316	43.0896	32.4854	39.3632	40.6631	38.7121	48.3252	56.7281	51.2089	49.3183	69.1097	55.6116		5.33551
538173	PGP	phosphoglycolate phosphatase	25	protein-coding	283871	PGP	phosphoglycolate phosphatase	16	protein-coding	Symbol_match_2019-01-10	0.495359	5.11904	13.5476	0.000232591	0.0763461		96	90	99	70	87	88	78	107	54	112	190	121	156	135	146		35.003	30.3638	31.9267	28.0949	35.7028	26.2267	28.9654	33.4689	24.5936	31.2857	43.9932	30.5235	42.9813	45.0715	39.8005		5.17005
281637	ARRB1	arrestin beta 1	15	protein-coding	408	ARRB1	arrestin beta 1	11	protein-coding	Symbol_match_2019-01-10	0.504917	6.56632	12.938	0.000321975	0.0884803		336	227	290	212	144	228	257	208	202	299	550	456	363	377	379		122.511	76.5843	93.5225	85.0875	59.0943	67.9511	95.4373	65.061	91.9982	83.5216	127.349	115.031	100.014	125.866	103.318		6.94849
507447	RNF126	ring finger protein 126	7	protein-coding	55658	RNF126	ring finger protein 126	19	protein-coding	Symbol_match_2019-01-10	0.543538	4.91136	14.6815	0.000127287	0.0537757		73	57	69	65	69	93	67	91	42	96	191	146	120	121	121		26.6169	19.2304	22.2519	26.0882	28.316	27.7169	24.8805	28.4642	19.1283	26.8163	44.2248	36.83	33.0626	40.3975	32.9853		4.78748
281999	PRDX4	peroxiredoxin 4	X	protein-coding	10549	PRDX4	peroxiredoxin 4	X	protein-coding	Symbol_match_2019-01-10	0.553221	4.73438	11.3461	0.000756061	0.141201		47	58	92	64	68	70	61	62	56	73	170	134	116	85	92		17.1369	19.5678	29.6692	25.6868	27.9057	20.8622	22.6524	19.3932	25.5044	20.3916	39.3624	33.8029	31.9605	28.3784	25.0797		4.18086
615854	NSMF	NMDA receptor synaptonuclear signaling and neuronal migration factor	11	protein-coding	26012	NSMF	NMDA receptor synaptonuclear signaling and neuronal migration factor	9	protein-coding	Symbol_match_2019-01-10	0.562046	4.38416	15.7375	7.27653e-05	0.0394097		57	48	51	36	35	61	45	60	39	60	127	104	82	82	90		20.783	16.194	16.4471	14.4488	14.3632	18.1799	16.7108	18.7676	17.762	16.7602	29.406	26.2351	22.5928	27.3768	24.5345		4.44513
508628	LOC508628	ribosomal protein S6 pseudogene	2	pseudo	6194	RPS6	ribosomal protein S6	9	protein-coding	ensembl_compara_95	0.576456	5.05379	11.6079	0.000656736	0.129936		77	92	76	56	83	104	74	92	46	109	121	130	181	140	175		28.0753	31.0386	24.5093	22.476	34.0613	30.9952	27.48	28.777	20.9501	30.4477	28.0168	32.7939	49.8694	46.7409	47.706		4.86172
538903	SIGMAR1	sigma non-opioid intracellular receptor 1	8	protein-coding	10280	SIGMAR1	sigma non-opioid intracellular receptor 1	9	protein-coding	Symbol_match_2019-01-10	0.57675	4.8553	12.9105	0.000326737	0.0884803		66	47	66	48	66	84	56	92	52	100	182	101	132	130	140		24.0646	15.8567	21.2844	19.2651	27.0849	25.0346	20.7957	28.777	23.6827	27.9337	42.1409	25.4783	36.3688	43.4022	38.1648		4.64758
788801	LOC788801	ferritin light chain	23	protein-coding	2512	FTL	ferritin light chain	19	protein-coding	ensembl_compara_95	0.609904	5.6575	17.3372	3.13005e-05	0.0260805		121	86	117	104	126	165	92	164	65	151	248	247	223	211	259		44.1184	29.0143	37.7315	41.7411	51.7076	49.1751	34.1643	51.2981	29.6034	42.1798	57.4228	62.3083	61.4413	70.4452	70.6049		5.49564
509251	S100A5	S100 calcium binding protein A5	3	protein-coding	6276	S100A5	S100 calcium binding protein A5	1	protein-coding	Symbol_match_2019-01-10	0.627373	5.42639	16.6721	4.44304e-05	0.0303502		85	86	116	64	115	113	86	139	73	145	276	225	137	184	209		30.9923	29.0143	37.409	25.6868	47.1934	33.6775	31.9362	43.4782	33.2469	40.5038	63.906	56.7586	37.7464	61.4308	56.9746		4.99965
784208	LOC784208	ribosomal protein S4 X-linked pseudogene	9	pseudo	6191	RPS4X	ribosomal protein S4 X-linked	X	protein-coding	manually	0.632306	4.30771	13.5677	0.000230112	0.0763461		63	37	57	39	40	39	45	49	37	65	109	78	95	68	102		22.9707	12.4829	18.382	15.6529	16.4151	11.6232	16.7108	15.3269	16.8512	18.1569	25.2382	19.6763	26.1745	22.7027	27.8058		4.5832
533809	DDX49	DEAD-box helicase 49	7	protein-coding	54555	DDX49	DEAD-box helicase 49	19	protein-coding	Symbol_match_2019-01-10	0.658343	4.26142	12.0982	0.000504718	0.11885		50	48	45	41	51	57	36	51	38	40	94	59	98	90	81		18.2307	16.194	14.5121	16.4556	20.9292	16.9878	13.3686	15.9525	17.3066	11.1735	21.7651	14.8834	27.0011	30.0477	22.0811		4.26534
504663	MRPL36	mitochondrial ribosomal protein L36	20	protein-coding	64979	MRPL36	mitochondrial ribosomal protein L36	5	protein-coding	Symbol_match_2019-01-10	0.669693	3.82903	13.4893	0.000239924	0.0764368		44	34	37	33	39	33	24	31	20	53	64	66	69	46	58		16.0431	11.4708	11.9322	13.2448	16.0047	9.83503	8.91243	9.69659	9.10873	14.8048	14.8188	16.6492	19.011	15.3577	15.8111		4.09111
504305	IMPDH1	inosine monophosphate dehydrogenase 1	4	protein-coding	3614	IMPDH1	inosine monophosphate dehydrogenase 1	7	protein-coding	Symbol_match_2019-01-10	0.679874	3.93807	11.8332	0.000581843	0.127437		36	40	42	41	37	45	35	28	30	32	78	77	64	72	41		13.1261	13.495	13.5446	16.4556	15.184	13.4114	12.9973	8.75821	13.6631	8.93877	18.0604	19.4241	17.6334	24.0382	11.1768		3.82029
112443631	LOC112443631	small nucleolar RNA SNORA73 family	2	snoRNA	6080	SNORA73A	small nucleolar RNA, H/ACA box 73A	1	snoRNA	ensembl_compara_95	0.706378	5.08489	11.8128	0.000588241	0.127437		70	63	60	45	66	69	105	93	48	129	284	134	168	108	222		25.523	21.2547	19.3495	18.061	27.0849	20.5641	38.9919	29.0898	21.861	36.0344	65.7583	33.8029	46.2876	36.0572	60.5185		4.72917
353114	NNAT	neuronatin	13	protein-coding	4826	NNAT	neuronatin	20	protein-coding	Symbol_match_2019-01-10	0.722259	3.48313	11.044	0.000889752	0.151933		25	23	33	26	30	34	15	24	11	44	63	56	46	33	49		9.11537	7.75964	10.6422	10.4353	12.3113	10.1331	5.57027	7.50704	5.0098	12.2908	14.5872	14.1266	12.674	11.0175	13.3577		3.33848
100126828	RMRP	RNA component of mitochondrial RNA processing endoribonuclease	8	ncRNA	6023	RMRP	RNA component of mitochondrial RNA processing endoribonuclease	9	ncRNA	Symbol_match_2019-01-10	0.779107	8.32029	18.9113	1.36939e-05	0.0196485		819	554	526	542	563	963	901	835	513	1065	3116	1238	1460	1957	1637		298.62	186.906	169.63	217.535	231.042	287.004	334.587	261.182	233.639	297.493	721.489	312.298	402.261	653.37	446.256		8.22699
777775	TUBA4A	tubulin alpha 4a	2	protein-coding	7277	TUBA4A	tubulin alpha 4a	2	protein-coding	Symbol_match_2019-01-10	0.818478	3.62985	10.9393	0.000941465	0.153282		29	28	48	27	26	52	18	18	20	32	89	68	44	37	46		10.5738	9.44652	15.4796	10.8366	10.6698	15.4976	6.68432	5.63028	9.10873	8.93877	20.6074	17.1537	12.1229	12.3529	12.5399		3.53279
112446131	LOC112446131	U1 spliceosomal RNA	3	snRNA	26871	RNU1-1	RNA, U1 small nuclear 1	1	snRNA	blastn_2019-01-10	0.85996	6.46278	10.8243	0.00100175	0.153282		504	159	136	124	221	167	242	212	177	238	587	318	398	913	508		183.766	53.6427	43.8588	49.7682	90.6934	49.7712	89.867	66.3121	80.6123	66.4821	135.916	80.2188	109.658	304.817	138.484		7.52955
781612	LOC781612	40S ribosomal protein S4, X isoform-like	3	pseudo	6191	RPS4X	ribosomal protein S4 X-linked	X	protein-coding	manually	0.865123	2.94535	16.6551	4.48304e-05	0.0303502		15	11	12	13	11	16	21	13	12	24	44	36	37	36	41		5.46922	3.71113	3.8699	5.21763	4.51415	4.7685	7.79837	4.06631	5.46524	6.70408	10.1879	9.08138	10.1943	12.0191	11.1768		2.69359
538716	HOXC13	homeobox C13	5	protein-coding	3229	HOXC13	homeobox C13	12	protein-coding	Symbol_match_2019-01-10	0.873277	2.5803	11.4662	0.000708721	0.134682		16	20	20	9	14	14	10	14	7	9	30	29	23	22	19		5.83384	6.74751	6.44983	3.61221	5.74528	4.17244	3.71351	4.3791	3.18806	2.51403	6.9463	7.31555	6.33699	7.34499	5.17951		2.7727
100848095	NPTXR	neuronal pentraxin receptor	5	protein-coding	23467	NPTXR	neuronal pentraxin receptor	22	protein-coding	Symbol_match_2019-01-10	0.887949	2.91752	11.109	0.000859093	0.150092		18	19	23	13	22	27	11	17	5	16	45	35	35	16	33		6.56307	6.41014	7.4173	5.21763	9.0283	8.04684	4.08486	5.31748	2.27718	4.46939	10.4195	8.82912	9.64325	5.34181	8.99599		2.91897
783439	C3H1orf226	chromosome 3 C1orf226 homolog	3	protein-coding	400793	C1orf226	chromosome 1 open reading frame 226	1	protein-coding	blastn_2019-01-10	0.89246	2.83526	11.5098	0.000692303	0.133911		16	19	17	17	10	21	13	10	12	16	42	30	28	48	29		5.83384	6.41014	5.48235	6.82306	4.10377	6.25865	4.82757	3.12793	5.46524	4.46939	9.72482	7.56781	7.7146	16.0254	7.90557		2.7727
112443339	LOC112443339	U1 spliceosomal RNA	21	snRNA	26860	RNU1-13P	RNA, U1 small nuclear 13, pseudogene	1	pseudo	ensembl_compara_95	0.89562	6.69021	16.1522	5.84508e-05	0.0372435		451	288	153	159	220	275	290	213	143	253	500	300	585	494	659		164.441	97.1642	49.3412	63.8156	90.283	81.9586	107.692	66.6249	65.1274	70.6722	115.772	75.6781	161.18	164.928	179.647		7.37018
112442429	LOC112442429	small nucleolar RNA SNORA46	18	snoRNA	677827	SNORA46	small nucleolar RNA, H/ACA box 46	16	snoRNA	ensembl_compara_95	0.89885	3.58738	14.4635	0.000142901	0.0567668		59	22	22	24	17	19	32	22	20	35	74	54	50	63	55		21.5123	7.42226	7.09481	9.63255	6.97642	5.66259	11.8832	6.88145	9.10873	9.77678	17.1342	13.6221	13.7761	21.0334	14.9933		4.49264
112448304	LOC112448304	small nucleolar RNA SNORA63	1	snoRNA	6043	SNORA63	small nucleolar RNA, H/ACA box 63	3	snoRNA	ensembl_compara_95	0.919513	5.89394	26.4905	2.64841e-07	0.00143438		121	130	132	106	115	135	165	116	68	268	410	262	254	295	322		44.1184	43.8588	42.5689	42.5438	47.1934	40.2342	61.2729	36.284	30.9697	74.8622	94.9328	66.0922	69.9824	98.4897	87.7791		5.49564
112442787	LOC112442787	U8 small nucleolar RNA	19	snoRNA	727676	SNORD118	small nucleolar RNA, C/D box 118	17	snoRNA	ensembl_compara_95	0.922003	5.52813	25.5983	4.20415e-07	0.00151798		123	74	104	85	95	96	129	125	57	130	443	252	186	194	253		44.8476	24.9658	33.5391	34.1153	38.9859	28.611	47.9043	39.0991	25.9599	36.3138	102.574	63.5696	51.247	64.7695	68.9693		5.51878
514547	MAP1LC3A	microtubule associated protein 1 light chain 3 alpha	13	protein-coding	84557	MAP1LC3A	microtubule associated protein 1 light chain 3 alpha	20	protein-coding	Symbol_match_2019-01-10	0.944943	3.53143	10.9988	0.000911712	0.151933		34	14	26	23	20	33	12	37	12	31	93	60	30	59	46		12.3969	4.72326	8.38478	9.23119	8.20755	9.83503	4.45621	11.5733	5.46524	8.65943	21.5335	15.1356	8.26564	19.6979	12.5399		3.74383
112441711	LOC112441711	small nucleolar RNA SNORD15	15	snoRNA	6079	SNORD15A	small nucleolar RNA, C/D box 15A	11	snoRNA	ensembl_compara_95	1.00645	4.65513	15.8547	6.83982e-05	0.0389942		38	36	41	25	35	49	58	41	51	176	141	95	134	154	189		13.8554	12.1455	13.2221	10.0339	14.3632	14.6035	21.5384	12.8245	23.2273	49.1632	32.6476	23.9647	36.9199	51.4149	51.5225		3.89291
618944	C23H6orf52	chromosome 23 open reading frame, human C6orf52	23	ncRNA	347744	C6orf52	chromosome 6 open reading frame 52	6	protein-coding	ensembl_compara_95	1.01237	2.5665	14.8901	0.000113958	0.0531309		18	7	17	15	12	11	9	12	7	13	32	22	26	25	25		6.56307	2.36163	5.48235	6.02034	4.92453	3.27834	3.34216	3.75352	3.18806	3.63138	7.40939	5.54973	7.16356	8.34658	6.81515		2.91897
112442111	LOC112442111	U4 spliceosomal RNA	17	snRNA	26834	RNU4-2	RNA, U4 small nuclear 2	12	snRNA	blastn_2019-01-10	1.04279	8.2459	14.8289	0.00011772	0.0531309		1023	403	385	522	560	454	800	871	429	990	1716	1025	1686	2773	2231		373.001	135.962	124.159	209.508	229.811	135.306	297.081	272.443	195.382	276.543	397.328	258.567	464.529	925.803	608.184		8.5469
112442840	LOC112442840	small nucleolar RNA SNORD10	19	snoRNA	652966	SNORD10	small nucleolar RNA, C/D box 10	17	snoRNA	ensembl_compara_95	1.04638	4.00291	11.2587	0.000792496	0.144961		36	31	23	26	31	23	40	19	26	105	68	55	89	97	106		13.1261	10.4586	7.4173	10.4353	12.7217	6.85472	14.854	5.94307	11.8414	29.3303	15.745	13.8743	24.5214	32.3847	28.8962		3.82029
112444539	LOC112444539	5S ribosomal RNA	26	rRNA	100169768	RNA5S17	RNA, 5S ribosomal 17	1	rRNA	ensembl_compara_95	1.09632	6.21149	16.6934	4.39343e-05	0.0303502		269	100	90	111	149	138	214	162	56	242	535	271	431	457	378		98.0814	33.7376	29.0242	44.5505	61.1462	41.1283	79.4692	50.6725	25.5044	67.5995	123.876	68.3626	118.75	152.576	103.045		6.63054
784738	LOC784738	40S ribosomal protein S12 pseudogene	26	pseudo	6206	RPS12	ribosomal protein S12	6	protein-coding	manually	1.09752	4.07085	20.6288	5.57506e-06	0.0100648		36	28	26	24	46	34	28	35	21	63	126	70	110	46	104		13.1261	9.44652	8.38478	9.63255	18.8774	10.1331	10.3978	10.9478	9.56417	17.5982	29.1745	17.6582	30.3074	15.3577	28.351		3.82029
112442110	LOC112442110	U4 spliceosomal RNA	17	snRNA	26834	RNU4-2	RNA, U4 small nuclear 2	12	snRNA	ensembl_compara_95	1.10358	7.73895	18.8007	1.45115e-05	0.0196485		660	265	273	355	380	343	529	595	292	706	1227	730	1191	1717	1622		240.646	89.4045	88.0402	142.481	155.943	102.225	196.445	186.112	132.987	197.212	284.104	184.15	328.146	573.243	442.167		7.91675
101906455	LOC101906455	thymosin beta-4 pseudogene	14	pseudo	9087	TMSB4Y	thymosin beta 4 Y-linked	Y	protein-coding	ensembl_compara_95	1.10538	3.60949	24.9896	5.76392e-07	0.00156087		39	12	32	17	31	26	17	30	11	32	75	64	62	43	63		14.22	4.04851	10.3197	6.82306	12.7217	7.74881	6.31297	9.38379	5.0098	8.93877	17.3658	16.1447	17.0823	14.3561	17.1742		3.92789
508138	THAP3	THAP domain containing 3	16	protein-coding	90326	THAP3	THAP domain containing 3	1	protein-coding	Symbol_match_2019-01-10	1.1275	2.25946	13.7401	0.000209929	0.0733533		13	10	10	14	5	8	6	8	6	12	30	22	14	18	25		4.73999	3.37376	3.22491	5.61899	2.05189	2.38425	2.22811	2.50235	2.73262	3.35204	6.9463	5.54973	3.8573	6.00954	6.81515		2.52105
100297779	LOC100297779	P antigen family member 5	X	protein-coding	139793	PAGE3	PAGE family member 3	X	protein-coding	manually	1.17084	3.06339	15.9761	6.41471e-05	0.0386023		8	26	16	19	16	32	14	11	14	7	43	43	41	36	41		2.91692	8.77177	5.15986	7.62577	6.56604	9.537	5.19892	3.44072	6.37611	1.95536	9.95637	10.8472	11.2964	12.0191	11.1768		1.96972
112443250	LOC112443250	5S ribosomal RNA	21	rRNA	100169757	RNA5S6	RNA, 5S ribosomal 6	1	rRNA	ensembl_compara_95	1.17132	3.98073	15.1879	9.73229e-05	0.0486431		64	21	23	21	33	29	43	19	17	54	111	66	79	130	81		23.3354	7.08489	7.4173	8.42848	13.5425	8.6429	15.9681	5.94307	7.74242	15.0842	25.7013	16.6492	21.7662	43.4022	22.0811		4.60498
520376	ELAVL3	ELAV like RNA binding protein 3	7	protein-coding	1995	ELAVL3	ELAV like RNA binding protein 3	19	protein-coding	Symbol_match_2019-01-10	1.19046	3.1912	13.2792	0.000268367	0.0794714		26	9	37	22	15	13	17	19	15	13	35	50	56	58	25		9.47999	3.03638	11.9322	8.82984	6.15566	3.8744	6.31297	5.94307	6.83155	3.63138	8.10402	12.613	15.4292	19.3641	6.81515		3.38956
112448940	LOC112448940	small nucleolar RNA U13	11	snoRNA	692084	SNORD13	small nucleolar RNA, C/D box 13	8	snoRNA	blastn_2019-01-10	1.21404	5.40663	17.7186	2.56109e-05	0.0252197		130	56	71	88	90	58	138	69	50	139	190	213	201	347	301		47.3999	18.893	22.8969	35.3194	36.934	17.2858	51.2465	21.5827	22.7718	38.8278	43.9932	53.7315	55.3798	115.851	82.0544		5.59693
112443528	LOC112443528	5S ribosomal RNA	22	rRNA	100169768	RNA5S17	RNA, 5S ribosomal 17	1	rRNA	blastn_2019-01-10	1.30699	8.38219	28.4944	9.39713e-08	0.0010179		1209	455	400	477	614	620	856	657	294	1005	2607	1310	2109	2211	1774		440.819	153.506	128.997	191.447	251.972	184.779	317.877	205.505	133.898	280.733	603.634	330.461	581.075	738.172	483.603		8.78731
112446094	LOC112446094	small nucleolar RNA SNORD21	3	snoRNA	6083	SNORD21	small nucleolar RNA, C/D box 21	1	snoRNA	ensembl_compara_95	1.33003	4.09603	11.7521	0.00060773	0.129077		61	22	14	21	41	31	51	32	12	43	52	76	78	123	178		22.2415	7.42226	4.51488	8.42848	16.8255	9.23897	18.9389	10.0094	5.46524	12.0115	12.0403	19.1718	21.4907	41.0652	48.5238		4.53863
112446152	LOC112446152	U5 spliceosomal RNA	3	snRNA	100873832	RNU5E-6P	RNA, U5E small nuclear 6, pseudogene	1	pseudo	ensembl_compara_95	1.3362	4.13187	14.6552	0.000129077	0.0537757		78	20	17	31	52	17	61	40	19	33	86	80	101	105	94		28.44	6.74751	5.48235	12.442	21.3396	5.06653	22.6524	12.5117	8.6533	9.21811	19.9127	20.1808	27.8277	35.0556	25.625		4.8797
112447196	LOC112447196	U1 spliceosomal RNA	6	snRNA	26871	RNU1-1	RNA, U1 small nuclear 1	1	snRNA	blastn_2019-01-10	1.38952	3.1497	18.5235	1.67824e-05	0.0201986		40	8	12	13	14	20	16	14	9	21	75	32	37	77	52		14.5846	2.699	3.8699	5.21763	5.74528	5.96062	5.94162	4.3791	4.09893	5.86607	17.3658	8.07234	10.1943	25.7075	14.1755		3.96205
112442854	LOC112442854	U2 spliceosomal RNA	19	snRNA	6066	RNU2-1	RNA, U2 small nuclear 1	17	snRNA	ensembl_compara_95	1.45907	4.61462	23.824	1.05557e-06	0.00228679		88	31	43	37	54	43	55	36	15	64	104	87	148	158	197		32.0861	10.4586	13.8671	14.8502	22.1604	12.8153	20.4243	11.2606	6.83155	17.8775	24.0805	21.9467	40.7772	52.7504	53.7034		5.04815
112445209	LOC112445209	5S ribosomal RNA	X	pseudo	100169751	RNA5S1	RNA, 5S ribosomal 1	1	rRNA	manually	1.45927	4.7297	17.4393	2.96627e-05	0.0260805		184	26	31	37	73	33	59	46	22	78	141	101	164	222	176		67.0891	8.77177	9.99723	14.8502	29.9576	9.83503	21.9097	14.3885	10.0196	21.7883	32.6476	25.4783	45.1855	74.1177	47.9786		6.08935
112445065	LOC112445065	germ cell-less protein-like 1 pseudogene	X	pseudo	64395	GMCL1	germ cell-less 1, spermatogenesis associated	2	protein-coding	manually	1.6313	3.55077	14.0284	0.000180068	0.0650167		13	16	66	26	17	18	18	18	25	5	118	78	15	64	52		4.73999	5.39801	21.2844	10.4353	6.97642	5.36456	6.68432	5.63028	11.3859	1.39668	27.3221	19.6763	4.13282	21.3673	14.1755		2.52105
112446113	LOC112446113	small Cajal body-specific RNA 4	3	ncRNA	677771	SCARNA4	small Cajal body-specific RNA 4	1	ncRNA	ensembl_compara_95	1.76816	2.33583	18.0819	2.116e-05	0.0229205		24	12	11	8	11	5	15	6	2	7	32	21	19	43	20		8.75076	4.04851	3.54741	3.21085	4.51415	1.49016	5.57027	1.87676	0.910873	1.95536	7.40939	5.29747	5.23491	14.3561	5.45212		3.28551
112446104	LOC112446104	small nucleolar RNA SNORD46	3	snoRNA	94161	SNORD46	small nucleolar RNA, C/D box 46	1	snoRNA	ensembl_compara_95	1.86955	4.82161	12.5778	0.00039036	0.0983344		33	21	20	32	95	24	48	24	31	231	66	64	192	261	335		12.0323	7.08489	6.44983	12.8434	38.9859	7.15275	17.8249	7.50704	14.1185	64.5267	15.2819	16.1447	52.9001	87.1383	91.323		3.70402
[truncated: 14 more columns]

## Sheet: 5.UP DEG Fro_embry
Bta gene ID	Bta symbol	Description	Gene type	Hsa gene ID	Hsa symbol	Description
100141266	LOC100141266	tubulin alpha-1C chain-like	protein-coding	84790	TUBA1C	tubulin alpha 1c
788861	RPS17	ribosomal protein S17	protein-coding	6218	RPS17	ribosomal protein S17
353121	CAPG	capping actin protein, gelsolin like	protein-coding	822	CAPG	capping actin protein, gelsolin like
507484	SPINT2	serine peptidase inhibitor, Kunitz type 2	protein-coding	10653	SPINT2	serine peptidase inhibitor, Kunitz type 2
508954	SORD	sorbitol dehydrogenase	protein-coding	6652	SORD	sorbitol dehydrogenase
767908	RPL39	ribosomal protein L39	protein-coding	6170	RPL39	ribosomal protein L39
282126	YWHAH	tyrosine 3-monooxygenase/tryptophan 5-monooxygenase activation protein eta	protein-coding	7533	YWHAH	tyrosine 3-monooxygenase/tryptophan 5-monooxygenase activation protein eta
768242	ABHD12	abhydrolase domain containing 12	protein-coding	26090	ABHD12	abhydrolase domain containing 12
286793	PRDX2	peroxiredoxin 2	protein-coding	7001	PRDX2	peroxiredoxin 2
615251	TMA7	translation machinery associated 7 homolog	protein-coding	51372	TMA7	translation machinery associated 7 homolog
536553	AP2S1	adaptor related protein complex 2 subunit sigma 1	protein-coding	1175	AP2S1	adaptor related protein complex 2 subunit sigma 1
615178	RPS21	ribosomal protein S21	protein-coding	6227	RPS21	ribosomal protein S21
513453	TALDO1	transaldolase 1	protein-coding	6888	TALDO1	transaldolase 1
618702	RPL28	ribosomal protein L28	protein-coding	6158	RPL28	ribosomal protein L28
515539	FAM50A	family with sequence similarity 50 member A	protein-coding	9130	FAM50A	family with sequence similarity 50 member A
512072	PTPRF	protein tyrosine phosphatase, receptor type F	protein-coding	5792	PTPRF	protein tyrosine phosphatase, receptor type F
506990	PPDPF	pancreatic progenitor cell differentiation and proliferation factor	protein-coding	79144	PPDPF	pancreatic progenitor cell differentiation and proliferation factor
404161	NDUFB11	NADH:ubiquinone oxidoreductase subunit B11	protein-coding	54539	NDUFB11	NADH:ubiquinone oxidoreductase subunit B11
768327	RPL36	ribosomal protein L36	protein-coding	25873	RPL36	ribosomal protein L36
617210	ETFB	electron transfer flavoprotein subunit beta	protein-coding	2109	ETFB	electron transfer flavoprotein subunit beta
510951	SLC39A4	solute carrier family 39 member 4	protein-coding	55630	SLC39A4	solute carrier family 39 member 4
618250	S100A14	S100 calcium binding protein A14	protein-coding	57402	S100A14	S100 calcium binding protein A14
534383	FBH1	F-box DNA helicase 1	protein-coding	84893	FBH1	F-box DNA helicase 1
517087	RNH1	ribonuclease/angiogenin inhibitor 1	protein-coding	6050	RNH1	ribonuclease/angiogenin inhibitor 1
504687	CXHXorf56	chromosome X CXorf56 homolog	protein-coding	63932	CXorf56	chromosome X open reading frame 56
338053	ATP5MC1	ATP synthase membrane subunit c locus 1	protein-coding	516	ATP5MC1	ATP synthase membrane subunit c locus 1
338065	NDUFB7	NADH:ubiquinone oxidoreductase subunit B7	protein-coding	4713	NDUFB7	NADH:ubiquinone oxidoreductase subunit B7
282462	MEA1	male-enhanced antigen 1	protein-coding	4201	MEA1	male-enhanced antigen 1
282016	PSMD4	proteasome 26S subunit, non-ATPase 4	protein-coding	5710	PSMD4	proteasome 26S subunit, non-ATPase 4
614425	ABHD17A	abhydrolase domain containing 17A	protein-coding	81926	ABHD17A	abhydrolase domain containing 17A
616030	RNF167	ring finger protein 167	protein-coding	26001	RNF167	ring finger protein 167
100138517	NUP62	nucleoporin 62	protein-coding	23636	NUP62	nucleoporin 62
510492	ROGDI	rogdi atypical leucine zipper	protein-coding	79641	ROGDI	rogdi atypical leucine zipper
509469	MRPL52	mitochondrial ribosomal protein L52	protein-coding	122704	MRPL52	mitochondrial ribosomal protein L52
532719	GDPD5	glycerophosphodiester phosphodiesterase domain containing 5	protein-coding	81544	GDPD5	glycerophosphodiester phosphodiesterase domain containing 5
534450	LRP5	LDL receptor related protein 5	protein-coding	4041	LRP5	LDL receptor related protein 5
618084	QDPR	quinoid dihydropteridine reductase	protein-coding	5860	QDPR	quinoid dihydropteridine reductase
535038	TMEM147	transmembrane protein 147	protein-coding	10430	TMEM147	transmembrane protein 147
100295800	COX17	cytochrome c oxidase copper chaperone COX17	protein-coding	10063	COX17	cytochrome c oxidase copper chaperone COX17
338084	NDUFA13	NADH:ubiquinone oxidoreductase subunit A13	protein-coding	51079	NDUFA13	NADH:ubiquinone oxidoreductase subunit A13
338063	NDUFA7	NADH:ubiquinone oxidoreductase subunit A7	protein-coding	4701	NDUFA7	NADH:ubiquinone oxidoreductase subunit A7
785503	LOC785503	AP-2 complex subunit mu-like	protein-coding	1173	AP2M1	adaptor related protein complex 2 subunit mu 1
508291	HIP1R	huntingtin interacting protein 1 related	protein-coding	9026	HIP1R	huntingtin interacting protein 1 related
526370	LENG8	leukocyte receptor cluster member 8	protein-coding	114823	LENG8	leukocyte receptor cluster member 8
506480	KRT18	keratin 18	protein-coding	3875	KRT18	keratin 18
781022	LOC781022	ferritin heavy chain pseudogene	pseudo	2495	FTH1	ferritin heavy chain 1
535981	CLPP	caseinolytic mitochondrial matrix peptidase proteolytic subunit	protein-coding	8192	CLPP	caseinolytic mitochondrial matrix peptidase proteolytic subunit
508628	LOC508628	ribosomal protein S6 pseudogene	pseudo	6194	RPS6	ribosomal protein S6
533851	PDLIM7	PDZ and LIM domain 7	protein-coding	9260	PDLIM7	PDZ and LIM domain 7
523847	CHMP2A	charged multivesicular body protein 2A	protein-coding	27243	CHMP2A	charged multivesicular body protein 2A
507199	MVB12A	multivesicular body subunit 12A	protein-coding	93343	MVB12A	multivesicular body subunit 12A
512915	ZBTB17	zinc finger and BTB domain containing 17	protein-coding	7709	ZBTB17	zinc finger and BTB domain containing 17
767981	SEM1	SEM1, 26S proteasome complex subunit	protein-coding	7979	SEM1	SEM1, 26S proteasome complex subunit
613695	C9H6orf203	chromosome 9 C6orf203 homolog	protein-coding	51250	C6orf203	chromosome 6 open reading frame 203
615465	TSTD1	thiosulfate sulfurtransferase like domain containing 1	protein-coding	100131187	TSTD1	thiosulfate sulfurtransferase like domain containing 1
618357	MRPS34	mitochondrial ribosomal protein S34	protein-coding	65993	MRPS34	mitochondrial ribosomal protein S34
516004	MRPS26	mitochondrial ribosomal protein S26	protein-coding	64949	MRPS26	mitochondrial ribosomal protein S26
286838	NDST2	N-deacetylase and N-sulfotransferase 2	protein-coding	8509	NDST2	N-deacetylase and N-sulfotransferase 2
507447	RNF126	ring finger protein 126	protein-coding	55658	RNF126	ring finger protein 126
508023	DOCK6	dedicator of cytokinesis 6	protein-coding	57572	DOCK6	dedicator of cytokinesis 6
511306	POP1	POP1 homolog, ribonuclease P/MRP subunit	protein-coding	10940	POP1	POP1 homolog, ribonuclease P/MRP subunit
100847700	LOC100847700	cytochrome c	protein-coding	54205	CYCS	cytochrome c, somatic
510968	FIBP	FGF1 intracellular binding protein	protein-coding	9158	FIBP	FGF1 intracellular binding protein
506908	CLIP2	CAP-Gly domain containing linker protein 2	protein-coding	7461	CLIP2	CAP-Gly domain containing linker protein 2
788801	LOC788801	ferritin light chain	protein-coding	2512	FTL	ferritin light chain
515269	SPG7	SPG7, paraplegin matrix AAA peptidase subunit	protein-coding	6687	SPG7	SPG7, paraplegin matrix AAA peptidase subunit
615854	NSMF	NMDA receptor synaptonuclear signaling and neuronal migration factor	protein-coding	26012	NSMF	NMDA receptor synaptonuclear signaling and neuronal migration factor
516565	CLMP	CXADR like membrane protein	protein-coding	79827	CLMP	CXADR like membrane protein
515465	MRPL58	mitochondrial ribosomal protein L58	protein-coding	3396	MRPL58	mitochondrial ribosomal protein L58
507309	VAMP8	vesicle associated membrane protein 8	protein-coding	8673	VAMP8	vesicle associated membrane protein 8
509540	METTL22	methyltransferase like 22	protein-coding	79091	METTL22	methyltransferase like 22
541113	LRRC2	leucine rich repeat containing 2	protein-coding	79442	LRRC2	leucine rich repeat containing 2
112443339	LOC112443339	U1 spliceosomal RNA	snRNA	26860	RNU1-13P	RNA, U1 small nuclear 13, pseudogene
506521	MRPL41	mitochondrial ribosomal protein L41	protein-coding	64975	MRPL41	mitochondrial ribosomal protein L41
615666	MRPL57	mitochondrial ribosomal protein L57	protein-coding	78988	MRPL57	mitochondrial ribosomal protein L57
509251	S100A5	S100 calcium binding protein A5	protein-coding	6276	S100A5	S100 calcium binding protein A5
101907335	LOC101907335	antigen WC1.1-like	protein-coding	283316	CD163L1	CD163 molecule like 1
538903	SIGMAR1	sigma non-opioid intracellular receptor 1	protein-coding	10280	SIGMAR1	sigma non-opioid intracellular receptor 1
379035	TERC	telomerase RNA component	ncRNA	7012	TERC	telomerase RNA component
510082	PRPH	peripherin	protein-coding	5630	PRPH	peripherin
444880	PAM16	presequence translocase associated motor 16	protein-coding	51025	PAM16	presequence translocase associated motor 16
100297758	HIST2H2AA4	histone cluster 2, H2aa4	protein-coding	723790	HIST2H2AA4	histone cluster 2 H2A family member a4
782419	ZNF703	zinc finger protein 703	protein-coding	80139	ZNF703	zinc finger protein 703
508714	TSR3	TSR3, acp transferase ribosome maturation factor	protein-coding	115939	TSR3	TSR3, acp transferase ribosome maturation factor
112442429	LOC112442429	small nucleolar RNA SNORA46	snoRNA	677827	SNORA46	small nucleolar RNA, H/ACA box 46
112442787	LOC112442787	U8 small nucleolar RNA	snoRNA	727676	SNORD118	small nucleolar RNA, C/D box 118
112448304	LOC112448304	small nucleolar RNA SNORA63	snoRNA	6043	SNORA63	small nucleolar RNA, H/ACA box 63
520104	LOC520104	zinc finger protein 709-like	protein-coding	163051	ZNF709	zinc finger protein 709
531984	EEF2KMT	eukaryotic elongation factor 2 lysine methyltransferase	protein-coding	196483	EEF2KMT	eukaryotic elongation factor 2 lysine methyltransferase
112446131	LOC112446131	U1 spliceosomal RNA	snRNA	26871	RNU1-1	RNA, U1 small nuclear 1
104976804	LOC104976804	uncharacterized LOC104976804	ncRNA	283131	NEAT1	nuclear paraspeckle assembly transcript 1
112441710	LOC112441710	small nucleolar RNA SNORD15	snoRNA	114599	SNORD15B	small nucleolar RNA, C/D box 15B
112448940	LOC112448940	small nucleolar RNA U13	snoRNA	692084	SNORD13	small nucleolar RNA, C/D box 13
112446862	LOC112446862	small nucleolar RNA SNORA23	snoRNA	677808	SNORA23	small nucleolar RNA, H/ACA box 23
101902037	LOC101902037	uncharacterized LOC101902037	ncRNA	105376843	SNHG25	small nucleolar RNA host gene 25
112442840	LOC112442840	small nucleolar RNA SNORD10	snoRNA	652966	SNORD10	small nucleolar RNA, C/D box 10
101906565	LOC101906565	thymosin beta-4 pseudogene	pseudo	7114	TMSB4X	thymosin beta 4 X-linked
112443631	LOC112443631	small nucleolar RNA SNORA73 family	snoRNA	6080	SNORA73A	small nucleolar RNA, H/ACA box 73A
100313148	MIR2332	microRNA 2332	ncRNA	677833	SNORA54	small nucleolar RNA, H/ACA box 54
784738	LOC784738	40S ribosomal protein S12 pseudogene	pseudo	6206	RPS12	ribosomal protein S12
112442854	LOC112442854	U2 spliceosomal RNA	snRNA	6066	RNU2-1	RNA, U2 small nuclear 1
100126828	RMRP	RNA component of mitochondrial RNA processing endoribonuclease	ncRNA	6023	RMRP	RNA component of mitochondrial RNA processing endoribonuclease
781612	LOC781612	40S ribosomal protein S4, X isoform-like	pseudo	6191	RPS4X	ribosomal protein S4 X-linked
100034674	BEX3	brain expressed X-linked 3	protein-coding	27018	BEX3	brain expressed X-linked 3
112443250	LOC112443250	5S ribosomal RNA	rRNA	100169757	RNA5S6	RNA, 5S ribosomal 6
112443648	LOC112443648	small nucleolar RNA SNORA16B/SNORA16A family	snoRNA	692073	SNORA16A	small nucleolar RNA, H/ACA box 16A
112444539	LOC112444539	5S ribosomal RNA	rRNA	100169768	RNA5S17	RNA, 5S ribosomal 17
112446094	LOC112446094	small nucleolar RNA SNORD21	snoRNA	6083	SNORD21	small nucleolar RNA, C/D box 21
112445209	LOC112445209	5S ribosomal RNA	pseudo	100169751	RNA5S1	RNA, 5S ribosomal 1
112442111	LOC112442111	U4 spliceosomal RNA	snRNA	26834	RNU4-2	RNA, U4 small nuclear 2
512320	NUDT16	nudix hydrolase 16	protein-coding	131870	NUDT16	nudix hydrolase 16
112442110	LOC112442110	U4 spliceosomal RNA	snRNA	26834	RNU4-2	RNA, U4 small nuclear 2
112447196	LOC112447196	U1 spliceosomal RNA	snRNA	26871	RNU1-1	RNA, U1 small nuclear 1
112443528	LOC112443528	5S ribosomal RNA	rRNA	100169768	RNA5S17	RNA, 5S ribosomal 17
513530	OXSM	3-oxoacyl-ACP synthase, mitochondrial	protein-coding	54995	OXSM	3-oxoacyl-ACP synthase, mitochondrial
513154	APLP1	amyloid beta precursor like protein 1	protein-coding	333	APLP1	amyloid beta precursor like protein 1
112441711	LOC112441711	small nucleolar RNA SNORD15	snoRNA	6079	SNORD15A	small nucleolar RNA, C/D box 15A
107132395	LOC107132395	60S ribosomal protein L23a pseudogene	pseudo	6147	RPL23A	ribosomal protein L23a
512780	ARL13A	ADP ribosylation factor like GTPase 13A	protein-coding	392509	ARL13A	ADP ribosylation factor like GTPase 13A
112443674	LOC112443674	small nucleolar RNA SNORD11	snoRNA	692058	SNORD11	small nucleolar RNA, C/D box 11
112443643	LOC112443643	small nucleolar RNA SNORD103/SNORD85	snoRNA	692235	SNORD103B	small nucleolar RNA, C/D box 103B
112448920	LOC112448920	small nucleolar RNA SNORD53/SNORD92	snoRNA	109617012	SNORD53B	small nucleolar RNA, C/D box 53B
112446104	LOC112446104	small nucleolar RNA SNORD46	snoRNA	94161	SNORD46	small nucleolar RNA, C/D box 46
112444953	LOC112444953	small nucleolar RNA SNORD27	snoRNA	9301	SNORD27	small nucleolar RNA, C/D box 27
112443666	LOC112443666	small nucleolar RNA SNORD70	snoRNA	692110	SNORD70	small nucleolar RNA, C/D box 70

## Sheet: 6.Down DEG Fro_embry
Bta gene ID	Bta symbol	Description	Gene type	Hsa gene ID	Hsa symbol	Description
507526	CDH17	cadherin 17	protein-coding	1015	CDH17	cadherin 17
281040	CAV1	caveolin 1	protein-coding	857	CAV1	caveolin 1
539573	MEIS2	Meis homeobox 2	protein-coding	4212	MEIS2	Meis homeobox 2
281530	THBS1	thrombospondin 1	protein-coding	7057	THBS1	thrombospondin 1
518850	SUSD1	sushi domain containing 1	protein-coding	64420	SUSD1	sushi domain containing 1
512171	ADAMTS1	ADAM metallopeptidase with thrombospondin type 1 motif 1	protein-coding	9510	ADAMTS1	ADAM metallopeptidase with thrombospondin type 1 motif 1
539084	SLC5A11	solute carrier family 5 member 11	protein-coding	115584	SLC5A11	solute carrier family 5 member 11
519311	PTPDC1	protein tyrosine phosphatase domain containing 1	protein-coding	138639	PTPDC1	protein tyrosine phosphatase domain containing 1
521549	ZFP69	ZFP69 zinc finger protein	protein-coding	339559	ZFP69	ZFP69 zinc finger protein
538951	NANOG	Nanog homeobox	protein-coding	79923	NANOG	Nanog homeobox
534319	NID1	nidogen 1	protein-coding	4811	NID1	nidogen 1
540583	RAB30	RAB30, member RAS oncogene family	protein-coding	27314	RAB30	RAB30, member RAS oncogene family
535202	SLCO5A1	solute carrier organic anion transporter family member 5A1	protein-coding	81796	SLCO5A1	solute carrier organic anion transporter family member 5A1
536741	MME	membrane metalloendopeptidase	protein-coding	4311	MME	membrane metalloendopeptidase
508193	SLC39A8	solute carrier family 39 member 8	protein-coding	64116	SLC39A8	solute carrier family 39 member 8
100297935	TMEM132D	transmembrane protein 132D	protein-coding	121256	TMEM132D	transmembrane protein 132D
280795	FOS	Fos proto-oncogene, AP-1 transcription factor subunit	protein-coding	2353	FOS	Fos proto-oncogene, AP-1 transcription factor subunit
537963	STXBP4	syntaxin binding protein 4	protein-coding	252983	STXBP4	syntaxin binding protein 4
507820	SENP7	SUMO specific peptidase 7	protein-coding	57337	SENP7	SUMO specific peptidase 7
540705	ETNK1	ethanolamine kinase 1	protein-coding	55500	ETNK1	ethanolamine kinase 1
514291	EMILIN2	elastin microfibril interfacer 2	protein-coding	84034	EMILIN2	elastin microfibril interfacer 2
614588	DNAJB9	DnaJ heat shock protein family (Hsp40) member B9	protein-coding	4189	DNAJB9	DnaJ heat shock protein family (Hsp40) member B9
512798	EPHA2	EPH receptor A2	protein-coding	1969	EPHA2	EPH receptor A2
515333	LOC515333	multidrug resistance-associated protein 4	protein-coding	10257	ABCC4	ATP binding cassette subfamily C member 4
104968459	OTUD1	OTU deubiquitinase 1	protein-coding	220213	OTUD1	OTU deubiquitinase 1
508941	CCN1	cellular communication network factor 1	protein-coding	3491	CCN1	cellular communication network factor 1
407183	PFKFB3	6-phosphofructo-2-kinase/fructose-2,6-biphosphatase 3	protein-coding	5209	PFKFB3	6-phosphofructo-2-kinase/fructose-2,6-biphosphatase 3
509630	KIAA1958	KIAA1958	protein-coding	158405	KIAA1958	KIAA1958
539347	TMEM263	transmembrane protein 263	protein-coding	90488	TMEM263	transmembrane protein 263
100336940	SPTLC3	serine palmitoyltransferase long chain base subunit 3	protein-coding	55304	SPTLC3	serine palmitoyltransferase long chain base subunit 3
512700	FLT3	fms related tyrosine kinase 3	protein-coding	2322	FLT3	fms related tyrosine kinase 3
513587	CREBRF	CREB3 regulatory factor	protein-coding	153222	CREBRF	CREB3 regulatory factor
281148	ETS2	ETS proto-oncogene 2, transcription factor	protein-coding	2114	ETS2	ETS proto-oncogene 2, transcription factor
529416	FLRT3	fibronectin leucine rich transmembrane protein 3	protein-coding	23767	FLRT3	fibronectin leucine rich transmembrane protein 3
338044	SLC38A2	solute carrier family 38 member 2	protein-coding	54407	SLC38A2	solute carrier family 38 member 2
540532	ZBTB44	zinc finger and BTB domain containing 44	protein-coding	29068	ZBTB44	zinc finger and BTB domain containing 44
535820	EIF2AK3	eukaryotic translation initiation factor 2 alpha kinase 3	protein-coding	9451	EIF2AK3	eukaryotic translation initiation factor 2 alpha kinase 3
529230	CEP170	centrosomal protein 170	protein-coding	9859	CEP170	centrosomal protein 170
505907	HSPA13	heat shock protein family A (Hsp70) member 13	protein-coding	6782	HSPA13	heat shock protein family A (Hsp70) member 13
539633	HLTF	helicase like transcription factor	protein-coding	6596	HLTF	helicase like transcription factor
523239	ZC3HAV1L	zinc finger CCCH-type containing, antiviral 1 like	protein-coding	92092	ZC3HAV1L	zinc finger CCCH-type containing, antiviral 1 like
536020	CACHD1	cache domain containing 1	protein-coding	57685	CACHD1	cache domain containing 1
523461	LOC523461	zinc finger protein 805	protein-coding	9422	ZNF264	zinc finger protein 264
508844	MKLN1	muskelin 1	protein-coding	4289	MKLN1	muskelin 1
541264	ZNF292	zinc finger protein 292	protein-coding	23036	ZNF292	zinc finger protein 292
511417	SHOC2	SHOC2, leucine rich repeat scaffold protein	protein-coding	8036	SHOC2	SHOC2, leucine rich repeat scaffold protein
538624	FRS2	fibroblast growth factor receptor substrate 2	protein-coding	10818	FRS2	fibroblast growth factor receptor substrate 2
509827	ATF2	activating transcription factor 2	protein-coding	1386	ATF2	activating transcription factor 2
781153	ABHD17B	abhydrolase domain containing 17B	protein-coding	51104	ABHD17B	abhydrolase domain containing 17B
512354	WDR47	WD repeat domain 47	protein-coding	22911	WDR47	WD repeat domain 47
616217	RYBP	RING1 and YY1 binding protein	protein-coding	23429	RYBP	RING1 and YY1 binding protein
524925	TTK	TTK protein kinase	protein-coding	7272	TTK	TTK protein kinase
539035	RNF13	ring finger protein 13	protein-coding	11342	RNF13	ring finger protein 13
616937	KIAA2026	KIAA2026 ortholog	protein-coding	158358	KIAA2026	KIAA2026
539998	FBXO33	F-box protein 33	protein-coding	254170	FBXO33	F-box protein 33
515854	SGK1	serum/glucocorticoid regulated kinase 1	protein-coding	6446	SGK1	serum/glucocorticoid regulated kinase 1
541291	NAPEPLD	N-acyl phosphatidylethanolamine phospholipase D	protein-coding	222236	NAPEPLD	N-acyl phosphatidylethanolamine phospholipase D
533484	DHX40	DEAH-box helicase 40	protein-coding	79665	DHX40	DEAH-box helicase 40
613851	SLC30A7	solute carrier family 30 member 7	protein-coding	148867	SLC30A7	solute carrier family 30 member 7
537782	APAF1	apoptotic peptidase activating factor 1	protein-coding	317	APAF1	apoptotic peptidase activating factor 1
533187	BBX	BBX, HMG-box containing	protein-coding	56987	BBX	BBX, HMG-box containing
519474	TERF1	telomeric repeat binding factor 1	protein-coding	7013	TERF1	telomeric repeat binding factor 1
317721	MFAP3	microfibril associated protein 3	protein-coding	4238	MFAP3	microfibril associated protein 3
538742	MIER1	MIER1 transcriptional regulator	protein-coding	57708	MIER1	MIER1 transcriptional regulator
615849	RAB4A	RAB4A, member RAS oncogene family	protein-coding	5867	RAB4A	RAB4A, member RAS oncogene family
521975	TRIM32	tripartite motif containing 32	protein-coding	22954	TRIM32	tripartite motif containing 32
615098	RPP30	ribonuclease P/MRP subunit p30	protein-coding	10556	RPP30	ribonuclease P/MRP subunit p30
538523	NFAT5	nuclear factor of activated T cells 5	protein-coding	10725	NFAT5	nuclear factor of activated T cells 5
536760	DENND4C	DENN domain containing 4C	protein-coding	55667	DENND4C	DENN domain containing 4C
540423	MPZL2	myelin protein zero like 2	protein-coding	10205	MPZL2	myelin protein zero like 2
539067	LRIF1	ligand dependent nuclear receptor interacting factor 1	protein-coding	55791	LRIF1	ligand dependent nuclear receptor interacting factor 1
613629	SIRT1	sirtuin 1	protein-coding	23411	SIRT1	sirtuin 1
505089	SEC24A	SEC24 homolog A, COPII coat complex component	protein-coding	10802	SEC24A	SEC24 homolog A, COPII coat complex component
407231	MEF2A	myocyte enhancer factor 2A	protein-coding	4205	MEF2A	myocyte enhancer factor 2A
540766	SP3	Sp3 transcription factor	protein-coding	6670	SP3	Sp3 transcription factor
514255	SLC20A1	solute carrier family 20 member 1	protein-coding	6574	SLC20A1	solute carrier family 20 member 1
613372	NAA25	N(alpha)-acetyltransferase 25, NatB auxiliary subunit	protein-coding	80018	NAA25	N(alpha)-acetyltransferase 25, NatB auxiliary subunit
504474	STT3B	STT3B, catalytic subunit of the oligosaccharyltransferase complex	protein-coding	201595	STT3B	STT3B, catalytic subunit of the oligosaccharyltransferase complex
615146	SOCS6	suppressor of cytokine signaling 6	protein-coding	9306	SOCS6	suppressor of cytokine signaling 6
511451	CAB39	calcium binding protein 39	protein-coding	51719	CAB39	calcium binding protein 39
538498	ZZZ3	zinc finger ZZ-type containing 3	protein-coding	26009	ZZZ3	zinc finger ZZ-type containing 3
535030	TNKS	tankyrase	protein-coding	8658	TNKS	tankyrase
508660	DDX46	DEAD-box helicase 46	protein-coding	9879	DDX46	DEAD-box helicase 46
521240	WDR75	WD repeat domain 75	protein-coding	84128	WDR75	WD repeat domain 75
616786	TMF1	TATA element modulatory factor 1	protein-coding	7110	TMF1	TATA element modulatory factor 1
112443502	LOC112443502	uncharacterized LOC112443502	protein-coding	105376938	LOC105376938	uncharacterized LOC105376938
781355	NEK7	NIMA related kinase 7	protein-coding	140609	NEK7	NIMA related kinase 7
512310	NDFIP2	Nedd4 family interacting protein 2	protein-coding	54602	NDFIP2	Nedd4 family interacting protein 2
508040	WASHC5	WASH complex subunit 5	protein-coding	9897	WASHC5	WASH complex subunit 5
540258	RBM25	RNA binding motif protein 25	protein-coding	58517	RBM25	RNA binding motif protein 25
282132	ADAM10	ADAM metallopeptidase domain 10	protein-coding	102	ADAM10	ADAM metallopeptidase domain 10
523962	MAP3K1	mitogen-activated protein kinase kinase kinase 1	protein-coding	4214	MAP3K1	mitogen-activated protein kinase kinase kinase 1
531359	GOLPH3	golgi phosphoprotein 3	protein-coding	64083	GOLPH3	golgi phosphoprotein 3
535998	EPS15	epidermal growth factor receptor pathway substrate 15	protein-coding	2060	EPS15	epidermal growth factor receptor pathway substrate 15
506562	BZW1	basic leucine zipper and W2 domains 1	protein-coding	9689	BZW1	basic leucine zipper and W2 domains 1
788087	MCL1	MCL1, BCL2 family apoptosis regulator	protein-coding	4170	MCL1	MCL1, BCL2 family apoptosis regulator

## Sheet: 7.AllmRNAs oEVs
Bta Gene ID	Bta Symbol	Alias	Chr.	Description	Type of gene	Hsa Gene ID	Hsa Symbol	Chr.	Description	Type of gene	Ortholog match
280675	AR	-	X	androgen receptor	protein-coding	367	AR	X	androgen receptor	protein-coding	Symbol_match_2019-01-10
280677	C3	-	7	complement C3	protein-coding	718	C3	19	complement C3	protein-coding	Symbol_match_2019-01-10
280678	C4A	C4	23	complement component 4A	protein-coding	720	C4A	6	complement C4A (Rodgers blood group)	protein-coding	Symbol_match_2019-01-10
280682	CS	-	5	citrate synthase	protein-coding	1431	CS	12	citrate synthase	protein-coding	Symbol_match_2019-01-10
280685	F2	-	15	coagulation factor II, thrombin	protein-coding	2147	F2	11	coagulation factor II, thrombin	protein-coding	Symbol_match_2019-01-10
280686	F3	TF	3	coagulation factor III, tissue factor	protein-coding	2152	F3	1	coagulation factor III, tissue factor	protein-coding	Symbol_match_2019-01-10
280691	H4	-	23	histone H4	protein-coding
280695	MB	GLNG	5	myoglobin	protein-coding	4151	MB	22	myoglobin	protein-coding	Symbol_match_2019-01-10
280699	SERPINA1	PI	21	serpin family A member 1	protein-coding	5265	SERPINA1	14	serpin family A member 1	protein-coding	Symbol_match_2019-01-10
280701	PPA1	PP	28	pyrophosphatase (inorganic) 1	protein-coding	5464	PPA1	10	pyrophosphatase (inorganic) 1	protein-coding	Symbol_match_2019-01-10
280706	TG	-	14	thyroglobulin	protein-coding	7038	TG	8	thyroglobulin	protein-coding	Symbol_match_2019-01-10
280710	TNK2	ACK|ACK1	1	tyrosine kinase non receptor 2	protein-coding	10188	TNK2	3	tyrosine kinase non receptor 2	protein-coding	Symbol_match_2019-01-10
280712	ADA	-	13	adenosine deaminase	protein-coding	100	ADA	20	adenosine deaminase	protein-coding	Symbol_match_2019-01-10
280714	AHR	-	4	aryl hydrocarbon receptor	protein-coding	196	AHR	7	aryl hydrocarbon receptor	protein-coding	Symbol_match_2019-01-10
280715	AK1	-	11	adenylate kinase 1	protein-coding	203	AK1	9	adenylate kinase 1	protein-coding	Symbol_match_2019-01-10
280716	AK2	-	2	adenylate kinase 2	protein-coding	204	AK2	1	adenylate kinase 2	protein-coding	Symbol_match_2019-01-10
280719	AMT	-	22	aminomethyltransferase	protein-coding	275	AMT	3	aminomethyltransferase	protein-coding	Symbol_match_2019-01-10
280720	BRB	BRN	10	brain ribonuclease	protein-coding	6035	RNASE1	14	ribonuclease A family member 1, pancreatic	protein-coding	ensembl_compara_95
280722	APP	-	1	amyloid beta precursor protein	protein-coding	351	APP	21	amyloid beta precursor protein	protein-coding	Symbol_match_2019-01-10
280726	ASS1	ASS|CN	11	argininosuccinate synthase 1	protein-coding	445	ASS1	9	argininosuccinate synthase 1	protein-coding	Symbol_match_2019-01-10
280729	B2M	-	10	beta-2-microglobulin	protein-coding	567	B2M	15	beta-2-microglobulin	protein-coding	Symbol_match_2019-01-10
280730	BAX	-	18	BCL2 associated X, apoptosis regulator	protein-coding	581	BAX	19	BCL2 associated X, apoptosis regulator	protein-coding	Symbol_match_2019-01-10
280733	BGN	-	X	biglycan	protein-coding	633	BGN	X	biglycan	protein-coding	Symbol_match_2019-01-10
280737	BTC	-	6	betacellulin	protein-coding	685	BTC	4	betacellulin	protein-coding	Symbol_match_2019-01-10
280740	CA2	-	14	carbonic anhydrase II	protein-coding	760	CA2	8	carbonic anhydrase 2	protein-coding	Symbol_match_2019-01-10
280746	CD9	-	5	CD9 molecule	protein-coding	928	CD9	12	CD9 molecule	protein-coding	Symbol_match_2019-01-10
280750	CLU	gpIII	8	clusterin	protein-coding	1191	CLU	8	clusterin	protein-coding	Symbol_match_2019-01-10
280752	CNP	-	19	2',3'-cyclic nucleotide 3' phosphodiesterase	protein-coding	1267	CNP	17	2',3'-cyclic nucleotide 3' phosphodiesterase	protein-coding	Symbol_match_2019-01-10
280759	DBT	BCKAD-E2|BCKADE2|E2|E2b	3	dihydrolipoamide branched chain transacylase E2	protein-coding	1629	DBT	1	dihydrolipoamide branched chain transacylase E2	protein-coding	Symbol_match_2019-01-10
280760	DCN	-	5	decorin	protein-coding	1634	DCN	12	decorin	protein-coding	Symbol_match_2019-01-10
280763	DDO	-	9	D-aspartate oxidase	protein-coding	8528	DDO	6	D-aspartate oxidase	protein-coding	Symbol_match_2019-01-10
280765	DES	-	2	desmin	protein-coding	1674	DES	2	desmin	protein-coding	Symbol_match_2019-01-10
280785	KERA	-	5	keratocan	protein-coding	11081	KERA	12	keratocan	protein-coding	Symbol_match_2019-01-10
280794	FN1	FN	2	fibronectin 1	protein-coding	2335	FN1	2	fibronectin 1	protein-coding	Symbol_match_2019-01-10
280795	FOS	-	10	Fos proto-oncogene, AP-1 transcription factor subunit	protein-coding	2353	FOS	14	Fos proto-oncogene, AP-1 transcription factor subunit	protein-coding	Symbol_match_2019-01-10
280796	FUS	-	25	FUS RNA binding protein	protein-coding	2521	FUS	16	FUS RNA binding protein	protein-coding	Symbol_match_2019-01-10
280798	GAA	-	19	glucosidase alpha, acid	protein-coding	2548	GAA	17	glucosidase alpha, acid	protein-coding	Symbol_match_2019-01-10
280801	GAT	-	15	glycine-N-acyltransferase-like	protein-coding	10249	GLYAT	11	glycine-N-acyltransferase	protein-coding	blastn_2019-01-10
280808	GPI	-	18	glucose-6-phosphate isomerase	protein-coding	2821	GPI	19	glucose-6-phosphate isomerase	protein-coding	Symbol_match_2019-01-10
280812	GYG1	GYG	1	glycogenin 1	protein-coding	2992	GYG1	3	glycogenin 1	protein-coding	Symbol_match_2019-01-10
280815	NPC2	HE1	10	NPC intracellular cholesterol transporter 2	protein-coding	10577	NPC2	14	NPC intracellular cholesterol transporter 2	protein-coding	Symbol_match_2019-01-10
280816	CFH	HF1	16	complement factor H	protein-coding	3075	CFH	1	complement factor H	protein-coding	Symbol_match_2019-01-10
280817	HK1	-	28	hexokinase 1	protein-coding	3098	HK1	10	hexokinase 1	protein-coding	Symbol_match_2019-01-10
280821	JCHAIN	IGJ	6	joining chain of multimeric IgA and IgM	protein-coding	3512	JCHAIN	4	joining chain of multimeric IgA and IgM	protein-coding	Symbol_match_2019-01-10
280831	JUN	-	3	Jun proto-oncogene, AP-1 transcription factor subunit	protein-coding	3725	JUN	1	Jun proto-oncogene, AP-1 transcription factor subunit	protein-coding	Symbol_match_2019-01-10
280832	KIT	c-kit	6	KIT proto-oncogene receptor tyrosine kinase	protein-coding	3815	KIT	4	KIT proto-oncogene receptor tyrosine kinase	protein-coding	Symbol_match_2019-01-10
280834	EVC2	LBN	6	EvC ciliary complex subunit 2	protein-coding	132884	EVC2	4	EvC ciliary complex subunit 2	protein-coding	Symbol_match_2019-01-10
280839	LHB	-	18	luteinizing hormone beta polypeptide	protein-coding	3972	LHB	19	luteinizing hormone beta polypeptide	protein-coding	Symbol_match_2019-01-10
280841	LOX	-	7	lysyl oxidase	protein-coding	4015	LOX	5	lysyl oxidase	protein-coding	Symbol_match_2019-01-10
280843	LPL	-	8	lipoprotein lipase	protein-coding	4023	LPL	8	lipoprotein lipase	protein-coding	Symbol_match_2019-01-10
280846	LTF	Lf	22	lactotransferrin	protein-coding	4057	LTF	3	lactotransferrin	protein-coding	Symbol_match_2019-01-10
280851	CD46	MCP	16	CD46 molecule	protein-coding	4179	CD46	1	CD46 molecule	protein-coding	Symbol_match_2019-01-10
280852	MDK	-	15	midkine	protein-coding	4192	MDK	11	midkine	protein-coding	Symbol_match_2019-01-10
280855	MET	HGFR|c-met	4	MET proto-oncogene, receptor tyrosine kinase	protein-coding	4233	MET	7	MET proto-oncogene, receptor tyrosine kinase	protein-coding	Symbol_match_2019-01-10
280858	MIF	-	17	macrophage migration inhibitory factor	protein-coding	4282	MIF	22	macrophage migration inhibitory factor	protein-coding	Symbol_match_2019-01-10
280863	MOG	-	23	myelin oligodendrocyte glycoprotein	protein-coding	4340	MOG	6	myelin oligodendrocyte glycoprotein	protein-coding	Symbol_match_2019-01-10
280869	MTR	-	28	5-methyltetrahydrofolate-homocysteine methyltransferase	protein-coding	4548	MTR	1	5-methyltetrahydrofolate-homocysteine methyltransferase	protein-coding	Symbol_match_2019-01-10
280871	MMUT	MUT	23	methylmalonyl-CoA mutase	protein-coding	4594	MMUT	6	methylmalonyl-CoA mutase	protein-coding	Symbol_match_2019-01-10
280872	MX1	Mx1-b|Mx1B	1	MX dynamin like GTPase 1	protein-coding	4599	MX1	21	MX dynamin like GTPase 1	protein-coding	Symbol_match_2019-01-10
280873	MX2	-	1	MX dynamin like GTPase 2	protein-coding	4600	MX2	21	MX dynamin like GTPase 2	protein-coding	Symbol_match_2019-01-10
280875	CPSF4	NAR	25	cleavage and polyadenylation specific factor 4	protein-coding	10898	CPSF4	7	cleavage and polyadenylation specific factor 4	protein-coding	Symbol_match_2019-01-10
280878	NNT	-	20	nicotinamide nucleotide transhydrogenase	protein-coding	23530	NNT	5	nicotinamide nucleotide transhydrogenase	protein-coding	Symbol_match_2019-01-10
280890	PAM	-	7	peptidylglycine alpha-amidating monooxygenase	protein-coding	5066	PAM	5	peptidylglycine alpha-amidating monooxygenase	protein-coding	Symbol_match_2019-01-10
280891	PDP1	PDP|PPM2C	14	pyruvate dehyrogenase phosphatase catalytic subunit 1	protein-coding	54704	PDP1	8	pyruvate dehyrogenase phosphatase catalytic subunit 1	protein-coding	Symbol_match_2019-01-10
280904	PTN	-	4	pleiotrophin	protein-coding	5764	PTN	7	pleiotrophin	protein-coding	Symbol_match_2019-01-10
280909	REN	-	16	renin	protein-coding	5972	REN	1	renin	protein-coding	Symbol_match_2019-01-10
280916	RP1	-	14	RP1, axonemal microtubule associated	protein-coding	6101	RP1	8	RP1, axonemal microtubule associated	protein-coding	Symbol_match_2019-01-10
280924	SCD	SCD1	26	stearoyl-CoA desaturase	protein-coding	6319	SCD	10	stearoyl-CoA desaturase	protein-coding	Symbol_match_2019-01-10
280933	ST7	-	4	suppression of tumorigenicity 7	protein-coding	7982	ST7	7	suppression of tumorigenicity 7	protein-coding	Symbol_match_2019-01-10
280946	TST	-	5	thiosulfate sulfurtransferase	protein-coding	7263	TST	22	thiosulfate sulfurtransferase	protein-coding	Symbol_match_2019-01-10
280948	TTR	-	24	transthyretin	protein-coding	7276	TTR	18	transthyretin	protein-coding	Symbol_match_2019-01-10
280950	TXN	-	8	thioredoxin	protein-coding	7295	TXN	9	thioredoxin	protein-coding	Symbol_match_2019-01-10
280951	TYR	-	29	tyrosinase	protein-coding	7299	TYR	11	tyrosinase	protein-coding	Symbol_match_2019-01-10
280952	KDM6A	UTX	X	lysine demethylase 6A	protein-coding	7403	KDM6A	X	lysine demethylase 6A	protein-coding	Symbol_match_2019-01-10
280955	VIM	-	13	vimentin	protein-coding	7431	VIM	10	vimentin	protein-coding	Symbol_match_2019-01-10
280960	XDH	XOR	11	xanthine dehydrogenase	protein-coding	7498	XDH	2	xanthine dehydrogenase	protein-coding	Symbol_match_2019-01-10
280961	ZFX	-	X	zinc finger protein X-linked	protein-coding	7543	ZFX	X	zinc finger protein X-linked	protein-coding	Symbol_match_2019-01-10
280968	TPPP	p25	20	tubulin polymerization promoting protein	protein-coding	11076	TPPP	5	tubulin polymerization promoting protein	protein-coding	Symbol_match_2019-01-10
280969	ABAT	GABA-AT|GABA-T|L-AIBAT	25	4-aminobutyrate aminotransferase	protein-coding	18	ABAT	16	4-aminobutyrate aminotransferase	protein-coding	Symbol_match_2019-01-10
280976	ACO2	-	5	aconitase 2	protein-coding	50	ACO2	22	aconitase 2	protein-coding	Symbol_match_2019-01-10
280977	ACP1	-	8	acid phosphatase 1	protein-coding	52	ACP1	2	acid phosphatase 1	protein-coding	Symbol_match_2019-01-10
280979	ACTB	-	25	actin beta	protein-coding	60	ACTB	7	actin beta	protein-coding	Symbol_match_2019-01-10
280981	PLIN2	ADFP	8	perilipin 2	protein-coding	123	PLIN2	9	perilipin 2	protein-coding	Symbol_match_2019-01-10
280991	AKT1	AKT	21	AKT serine/threonine kinase 1	protein-coding	207	AKT1	14	AKT serine/threonine kinase 1	protein-coding	Symbol_match_2019-01-10
280994	ALPL	TNS-AP	2	alkaline phosphatase, biomineralization associated	protein-coding	249	ALPL	1	alkaline phosphatase, biomineralization associated	protein-coding	Symbol_match_2019-01-10
280997	AMD1	-	9	adenosylmethionine decarboxylase 1	protein-coding	262	AMD1	6	adenosylmethionine decarboxylase 1	protein-coding	Symbol_match_2019-01-10
281004	APOE	-	18	apolipoprotein E	protein-coding	348	APOE	19	apolipoprotein E	protein-coding	Symbol_match_2019-01-10
281008	AQP4	AQP-4|MIWC|WCH4	24	aquaporin 4	protein-coding	361	AQP4	18	aquaporin 4	protein-coding	Symbol_match_2019-01-10
281010	ARNT	-	3	aryl hydrocarbon receptor nuclear translocator	protein-coding	405	ARNT	1	aryl hydrocarbon receptor nuclear translocator	protein-coding	Symbol_match_2019-01-10
281017	ATRN	-	13	attractin	protein-coding	8455	ATRN	20	attractin	protein-coding	Symbol_match_2019-01-10
281022	ARFGEF1	BIG1	14	ADP ribosylation factor guanine nucleotide exchange factor 1	protein-coding	10565	ARFGEF1	8	ADP ribosylation factor guanine nucleotide exchange factor 1	protein-coding	Symbol_match_2019-01-10
281023	AP3D1	BLVR	7	adaptor related protein complex 3 subunit delta 1	protein-coding	8943	AP3D1	19	adaptor related protein complex 3 subunit delta 1	protein-coding	Symbol_match_2019-01-10
281031	BTF3	-	20	basic transcription factor 3	protein-coding	689	BTF3	5	basic transcription factor 3	protein-coding	Symbol_match_2019-01-10
281032	BTG1	-	5	BTG anti-proliferation factor 1	protein-coding	694	BTG1	12	BTG anti-proliferation factor 1	protein-coding	Symbol_match_2019-01-10
281033	TSPO	BZRP	5	translocator protein	protein-coding	706	TSPO	22	translocator protein	protein-coding	Symbol_match_2019-01-10
281035	SERPING1	C1NH	15	serpin family G member 1	protein-coding	710	SERPING1	11	serpin family G member 1	protein-coding	Symbol_match_2019-01-10
281036	CALR	-	7	calreticulin	protein-coding	811	CALR	19	calreticulin	protein-coding	Symbol_match_2019-01-10
281039	CAST	-	7	calpastatin	protein-coding	831	CAST	5	calpastatin	protein-coding	Symbol_match_2019-01-10
281040	CAV1	-	4	caveolin 1	protein-coding	857	CAV1	7	caveolin 1	protein-coding	Symbol_match_2019-01-10
281043	CCL2	MCP-1|MCP-1A|MCP1|MCP1A|SCYA2	19	chemokine (C-C motif) ligand 2	protein-coding	6347	CCL2	17	C-C motif chemokine ligand 2	protein-coding	Symbol_match_2019-01-10
281047	CCT8	-	1	chaperonin containing TCP1 subunit 8	protein-coding	10694	CCT8	21	chaperonin containing TCP1 subunit 8	protein-coding	Symbol_match_2019-01-10
281048	CD14	-	7	CD14 molecule	protein-coding	929	CD14	5	CD14 molecule	protein-coding	Symbol_match_2019-01-10
281052	CD36	GPIIIB|GPIV|PAS-4	4	CD36 molecule	protein-coding	948	CD36	7	CD36 molecule	protein-coding	Symbol_match_2019-01-10
281054	CD3E	-	15	CD3e molecule	protein-coding	916	CD3E	11	CD3e molecule	protein-coding	Symbol_match_2019-01-10
281056	CD247	CD3Z	3	CD247 molecule	protein-coding	919	CD247	1	CD247 molecule	protein-coding	Symbol_match_2019-01-10
281057	CD44	-	15	CD44 molecule	protein-coding	960	CD44	11	CD44 molecule (Indian blood group)	protein-coding	Symbol_match_2019-01-10
281061	CDK1	CDC2	28	cyclin dependent kinase 1	protein-coding	983	CDK1	10	cyclin dependent kinase 1	protein-coding	Symbol_match_2019-01-10
281062	CDH2	-	24	cadherin 2	protein-coding	1000	CDH2	18	cadherin 2	protein-coding	Symbol_match_2019-01-10
281063	CDH3	-	18	cadherin 3	protein-coding	1001	CDH3	16	cadherin 3	protein-coding	Symbol_match_2019-01-10
281066	CDK5	-	4	cyclin dependent kinase 5	protein-coding	1020	CDK5	7	cyclin dependent kinase 5	protein-coding	Symbol_match_2019-01-10
281072	LYST	CHS1	28	lysosomal trafficking regulator	protein-coding	1130	LYST	1	lysosomal trafficking regulator	protein-coding	Symbol_match_2019-01-10
281073	CHUK	-	26	conserved helix-loop-helix ubiquitous kinase	protein-coding	1147	CHUK	10	conserved helix-loop-helix ubiquitous kinase	protein-coding	Symbol_match_2019-01-10
281078	CLTA	CLTA2	8	clathrin light chain A	protein-coding	1211	CLTA	9	clathrin light chain A	protein-coding	Symbol_match_2019-01-10
281080	CLTC	-	19	clathrin heavy chain	protein-coding	1213	CLTC	17	clathrin heavy chain	protein-coding	Symbol_match_2019-01-10
281090	COX4I1	COX4	18	cytochrome c oxidase subunit 4I1	protein-coding	1327	COX4I1	16	cytochrome c oxidase subunit 4I1	protein-coding	Symbol_match_2019-01-10
281091	COX8A	COX8|COX8L	29	cytochrome c oxidase subunit VIIIA (ubiquitous)	protein-coding	1351	COX8A	11	cytochrome c oxidase subunit 8A	protein-coding	Symbol_match_2019-01-10
281092	CROT	-	4	carnitine O-octanoyltransferase	protein-coding	54677	CROT	7	carnitine O-octanoyltransferase	protein-coding	Symbol_match_2019-01-10
281093	CRYZ	-	3	crystallin zeta	protein-coding	1429	CRYZ	1	crystallin zeta	protein-coding	Symbol_match_2019-01-10
281094	CSF1	-	3	colony stimulating factor 1	protein-coding	1435	CSF1	1	colony stimulating factor 1	protein-coding	Symbol_match_2019-01-10
281102	CST3	-	13	cystatin C	protein-coding	1471	CST3	20	cystatin C	protein-coding	Symbol_match_2019-01-10
281103	CCN2	CTGF	9	cellular communication network factor 2	protein-coding	1490	CCN2	6	cellular communication network factor 2	protein-coding	Symbol_match_2019-01-10
281105	CTSB	CATB	8	cathepsin B	protein-coding	1508	CTSB	8	cathepsin B	protein-coding	Symbol_match_2019-01-10
281108	CTSV	CTSL|CTSL1|CTSL2	8	cathepsin V	protein-coding	1515	CTSV	9	cathepsin V	protein-coding	Symbol_match_2019-01-10
281110	CYB5A	CYB5	24	cytochrome b5 type A	protein-coding	1528	CYB5A	18	cytochrome b5 type A	protein-coding	Symbol_match_2019-01-10
281111	CYBA	-	18	cytochrome b-245 alpha chain	protein-coding	1535	CYBA	16	cytochrome b-245 alpha chain	protein-coding	Symbol_match_2019-01-10
281112	CYBB	NOX2	X	cytochrome b-245 beta chain	protein-coding	1536	CYBB	X	cytochrome b-245 beta chain	protein-coding	Symbol_match_2019-01-10
281115	DHX9	DDX9|RHA	16	DExH-box helicase 9	protein-coding	1660	DHX9	1	DExH-box helicase 9	protein-coding	Symbol_match_2019-01-10
281119	DNMT1	DNMT	7	DNA methyltransferase 1	protein-coding	1786	DNMT1	19	DNA methyltransferase 1	protein-coding	Symbol_match_2019-01-10
281122	DPP4	ACT3|ADCP-I|CD26|DPPIV|WC10	2	dipeptidyl peptidase 4	protein-coding	1803	DPP4	2	dipeptidyl peptidase 4	protein-coding	Symbol_match_2019-01-10
281123	DPP6	DPP VI	4	dipeptidyl peptidase like 6	protein-coding	1804	DPP6	7	dipeptidyl peptidase like 6	protein-coding	Symbol_match_2019-01-10
281124	DPYD	-	3	dihydropyrimidine dehydrogenase	protein-coding	1806	DPYD	1	dihydropyrimidine dehydrogenase	protein-coding	Symbol_match_2019-01-10
281128	DSC2	-	24	desmocollin 2	protein-coding	1824	DSC2	18	desmocollin 2	protein-coding	Symbol_match_2019-01-10
281129	DSC3	-	24	desmocollin 3	protein-coding	1825	DSC3	18	desmocollin 3	protein-coding	Symbol_match_2019-01-10
281133	ECE1	-	2	endothelin converting enzyme 1	protein-coding	1889	ECE1	1	endothelin converting enzyme 1	protein-coding	Symbol_match_2019-01-10
281134	ECE2	EEF1AKMT4|EEF1AKMT4-ECE2	1	endothelin converting enzyme 2	protein-coding	9718	ECE2	3	endothelin converting enzyme 2	protein-coding	Symbol_match_2019-01-10
281135	S1PR1	EDG1|S1P1	3	sphingosine-1-phosphate receptor 1	protein-coding	1901	S1PR1	1	sphingosine-1-phosphate receptor 1	protein-coding	Symbol_match_2019-01-10
281136	LPAR1	EDG2	8	lysophosphatidic acid receptor 1	protein-coding	1902	LPAR1	9	lysophosphatidic acid receptor 1	protein-coding	Symbol_match_2019-01-10
281138	EEF2	EF-2	7	eukaryotic translation elongation factor 2	protein-coding	1938	EEF2	19	eukaryotic translation elongation factor 2	protein-coding	Symbol_match_2019-01-10
281139	CELA1	ELA1	5	chymotrypsin like elastase family member 1	protein-coding	1990	CELA1	12	chymotrypsin like elastase family member 1	protein-coding	Symbol_match_2019-01-10
281141	ENO1	-	16	enolase 1	protein-coding	2023	ENO1	1	enolase 1	protein-coding	Symbol_match_2019-01-10
281142	ENSA	-	3	endosulfine alpha	protein-coding	2029	ENSA	1	endosulfine alpha	protein-coding	Symbol_match_2019-01-10
281146	ESR2	ERB	10	estrogen receptor 2	protein-coding	2100	ESR2	14	estrogen receptor 2	protein-coding	Symbol_match_2019-01-10
281148	ETS2	-	1	ETS proto-oncogene 2, transcription factor	protein-coding	2114	ETS2	21	ETS proto-oncogene 2, transcription factor	protein-coding	Symbol_match_2019-01-10
281151	EXT2	-	15	exostosin glycosyltransferase 2	protein-coding	2132	EXT2	11	exostosin glycosyltransferase 2	protein-coding	Symbol_match_2019-01-10
281152	FASN	-	19	fatty acid synthase	protein-coding	2194	FASN	17	fatty acid synthase	protein-coding	Symbol_match_2019-01-10
281154	FBN1	-	10	fibrillin 1	protein-coding	2200	FBN1	15	fibrillin 1	protein-coding	Symbol_match_2019-01-10
281156	FDPS	-	3	farnesyl diphosphate synthase	protein-coding	2224	FDPS	1	farnesyl diphosphate synthase	protein-coding	Symbol_match_2019-01-10
281157	FDX1	-	15	ferredoxin 1	protein-coding	2230	FDX1	11	ferredoxin 1	protein-coding	Symbol_match_2019-01-10
281158	FECH	-	24	ferrochelatase	protein-coding	2235	FECH	18	ferrochelatase	protein-coding	Symbol_match_2019-01-10
281160	FGF1	ECGF|EDGF|EDGF II|FGF-1|HBGF-1|aFGF	7	fibroblast growth factor 1	protein-coding	2246	FGF1	5	fibroblast growth factor 1	protein-coding	Symbol_match_2019-01-10
281161	FGF2	BFGF|FGF-2|HBGF-2	17	fibroblast growth factor 2	protein-coding	2247	FGF2	4	fibroblast growth factor 2	protein-coding	Symbol_match_2019-01-10
281165	FLNA	-	X	filamin A	protein-coding	2316	FLNA	X	filamin A	protein-coding	Symbol_match_2019-01-10
281168	FMOD	-	16	fibromodulin	protein-coding	2331	FMOD	1	fibromodulin	protein-coding	Symbol_match_2019-01-10
281169	FNTA	-	27	farnesyltransferase, CAAX box, alpha	protein-coding	2339	FNTA	8	farnesyltransferase, CAAX box, alpha	protein-coding	Symbol_match_2019-01-10
281173	FTH1	FTH	29	ferritin heavy chain 1	protein-coding	2495	FTH1	11	ferritin heavy chain 1	protein-coding	Symbol_match_2019-01-10
281177	FUT8	-	10	fucosyltransferase 8	protein-coding	2530	FUT8	14	fucosyltransferase 8	protein-coding	Symbol_match_2019-01-10
281179	G6PD	-	X	glucose-6-phosphate dehydrogenase	protein-coding	2539	G6PD	X	glucose-6-phosphate dehydrogenase	protein-coding	Symbol_match_2019-01-10
281181	GAPDH	GAPD	5	glyceraldehyde-3-phosphate dehydrogenase	protein-coding	2597	GAPDH	12	glyceraldehyde-3-phosphate dehydrogenase	protein-coding	Symbol_match_2019-01-10
281183	GART	-	1	phosphoribosylglycinamide formyltransferase, phosphoribosylglycinamide synthetase, phosphoribosylaminoimidazole synthetase	protein-coding	2618	GART	21	phosphoribosylglycinamide formyltransferase, phosphoribosylglycinamide synthetase, phosphoribosylaminoimidazole synthetase	protein-coding	Symbol_match_2019-01-10
281188	GDI1	-	X	GDP dissociation inhibitor 1	protein-coding	2664	GDI1	X	GDP dissociation inhibitor 1	protein-coding	Symbol_match_2019-01-10
281190	GGCX	-	11	gamma-glutamyl carboxylase	protein-coding	2677	GGCX	2	gamma-glutamyl carboxylase	protein-coding	Symbol_match_2019-01-10
281193	GJA1	-	9	gap junction protein alpha 1	protein-coding	2697	GJA1	6	gap junction protein alpha 1	protein-coding	Symbol_match_2019-01-10
281194	GJB1	-	X	gap junction protein beta 1	protein-coding	2705	GJB1	X	gap junction protein beta 1	protein-coding	Symbol_match_2019-01-10
281195	GLCE	-	10	glucuronic acid epimerase	protein-coding	26035	GLCE	15	glucuronic acid epimerase	protein-coding	Symbol_match_2019-01-10
281196	GLG1	-	18	golgi glycoprotein 1	protein-coding	2734	GLG1	16	golgi glycoprotein 1	protein-coding	Symbol_match_2019-01-10
281199	GLUL	-	16	glutamate-ammonia ligase	protein-coding	2752	GLUL	1	glutamate-ammonia ligase	protein-coding	Symbol_match_2019-01-10
281201	GNB1	-	16	G protein subunit beta 1	protein-coding	2782	GNB1	1	G protein subunit beta 1	protein-coding	Symbol_match_2019-01-10
281202	GNB2	-	25	G protein subunit beta 2	protein-coding	2783	GNB2	7	G protein subunit beta 2	protein-coding	Symbol_match_2019-01-10
281203	GNG2	-	10	G protein subunit gamma 2	protein-coding	54331	GNG2	14	G protein subunit gamma 2	protein-coding	Symbol_match_2019-01-10
281204	GNG3	-	29	G protein subunit gamma 3	protein-coding	2785	GNG3	11	G protein subunit gamma 3	protein-coding	Symbol_match_2019-01-10
281206	GOT1	cAspAT|cCAT	26	glutamic-oxaloacetic transaminase 1	protein-coding	2805	GOT1	10	glutamic-oxaloacetic transaminase 1	protein-coding	Symbol_match_2019-01-10
281209	GPX1	-	22	glutathione peroxidase 1	protein-coding	2876	GPX1	3	glutathione peroxidase 1	protein-coding	Symbol_match_2019-01-10
281210	GPX3	-	7	glutathione peroxidase 3	protein-coding	2878	GPX3	5	glutathione peroxidase 3	protein-coding	Symbol_match_2019-01-10
281214	CXCL2	GRO3	6	chemokine (C-X-C motif) ligand 2	protein-coding	2920	CXCL2	4	C-X-C motif chemokine ligand 2	protein-coding	Symbol_match_2019-01-10
281216	GUCY1A1	GUCY1A3	17	guanylate cyclase 1 soluble subunit alpha 1	protein-coding	2982	GUCY1A1	4	guanylate cyclase 1 soluble subunit alpha 1	protein-coding	Symbol_match_2019-01-10
281217	GUK1	-	7	guanylate kinase 1	protein-coding	2987	GUK1	1	guanylate kinase 1	protein-coding	Symbol_match_2019-01-10
281225	UBE2K	E2-25K|HIP2|HYPG|LIG	6	ubiquitin conjugating enzyme E2 K	protein-coding	3093	UBE2K	4	ubiquitin conjugating enzyme E2 K	protein-coding	Symbol_match_2019-01-10
281226	MOCOS	HMCS|MCS	24	molybdenum cofactor sulfurase	protein-coding	55034	MOCOS	18	molybdenum cofactor sulfurase	protein-coding	Symbol_match_2019-01-10
281227	HMMR	rhamm	7	hyaluronan mediated motility receptor	protein-coding	3161	HMMR	5	hyaluronan mediated motility receptor	protein-coding	Symbol_match_2019-01-10
281229	HPRT1	HGPRT|HPRT	X	hypoxanthine phosphoribosyltransferase 1	protein-coding	3251	HPRT1	X	hypoxanthine phosphoribosyltransferase 1	protein-coding	Symbol_match_2019-01-10
281230	HPSE	-	6	heparanase	protein-coding	10855	HPSE	4	heparanase	protein-coding	Symbol_match_2019-01-10
281231	HRH1	-	22	histamine receptor H1	protein-coding	3269	HRH1	3	histamine receptor H1	protein-coding	Symbol_match_2019-01-10
281235	IDH1	-	2	isocitrate dehydrogenase (NADP(+)) 1, cytosolic	protein-coding	3417	IDH1	2	isocitrate dehydrogenase (NADP(+)) 1, cytosolic	protein-coding	Symbol_match_2019-01-10
281240	IGF2	-	29	insulin like growth factor 2	protein-coding	3481	IGF2	11	insulin like growth factor 2	protein-coding	Symbol_match_2019-01-10
281248	IL15	-	17	interleukin 15	protein-coding	3600	IL15	4	interleukin 15	protein-coding	Symbol_match_2019-01-10
281249	IL18	-	15	interleukin 18	protein-coding	3606	IL18	11	interleukin 18	protein-coding	Symbol_match_2019-01-10
281258	F11R	JAM1	3	F11 receptor	protein-coding	50848	F11R	1	F11 receptor	protein-coding	Symbol_match_2019-01-10
281259	DNAJC12	JDP1	28	DnaJ heat shock protein family (Hsp40) member C12	protein-coding	56521	DNAJC12	10	DnaJ heat shock protein family (Hsp40) member C12	protein-coding	Symbol_match_2019-01-10
281268	KRT5	-	5	keratin 5	protein-coding	3852	KRT5	12	keratin 5	protein-coding	Symbol_match_2019-01-10
281269	KRT8	KRT2-8	5	keratin 8	protein-coding	3856	KRT8	12	keratin 8	protein-coding	Symbol_match_2019-01-10
281274	LDHA	-	29	lactate dehydrogenase A	protein-coding	3939	LDHA	11	lactate dehydrogenase A	protein-coding	Symbol_match_2019-01-10
281275	LDHB	-	5	lactate dehydrogenase B	protein-coding	3945	LDHB	12	lactate dehydrogenase B	protein-coding	Symbol_match_2019-01-10
281276	LDLR	-	7	low density lipoprotein receptor	protein-coding	3949	LDLR	19	low density lipoprotein receptor	protein-coding	Symbol_match_2019-01-10
281278	ADGRL2	LEC2|LPHN2	3	adhesion G protein-coupled receptor L2	protein-coding	23266	ADGRL2	1	adhesion G protein-coupled receptor L2	protein-coding	Symbol_match_2019-01-10
281281	LGMN	-	21	legumain	protein-coding	5641	LGMN	14	legumain	protein-coding	Symbol_match_2019-01-10
281291	M6PR	CD-MPR|CDMPR	5	mannose-6-phosphate receptor, cation dependent	protein-coding	4074	M6PR	12	mannose-6-phosphate receptor, cation dependent	protein-coding	Symbol_match_2019-01-10
281293	MAOA	-	X	monoamine oxidase A	protein-coding	4128	MAOA	X	monoamine oxidase A	protein-coding	Symbol_match_2019-01-10
281294	MAP2	-	2	microtubule associated protein 2	protein-coding	4133	MAP2	2	microtubule associated protein 2	protein-coding	Symbol_match_2019-01-10
281295	MAP4	-	22	microtubule associated protein 4	protein-coding	4134	MAP4	3	microtubule associated protein 4	protein-coding	Symbol_match_2019-01-10
281296	MAPT	tau	19	microtubule associated protein tau	protein-coding	4137	MAPT	17	microtubule associated protein tau	protein-coding	Symbol_match_2019-01-10
281302	MCM3	-	23	minichromosome maintenance complex component 3	protein-coding	4172	MCM3	6	minichromosome maintenance complex component 3	protein-coding	Symbol_match_2019-01-10
281306	MDH2	-	25	malate dehydrogenase 2	protein-coding	4191	MDH2	7	malate dehydrogenase 2	protein-coding	Symbol_match_2019-01-10
281312	MSRA	-	8	methionine sulfoxide reductase A	protein-coding	4482	MSRA	8	methionine sulfoxide reductase A	protein-coding	Symbol_match_2019-01-10
281333	MUC1	mucin	3	mucin 1, cell surface associated	protein-coding	4582	MUC1	1	mucin 1, cell surface associated	protein-coding	Symbol_match_2019-01-10
281341	MYL6	-	5	myosin light chain 6	protein-coding	4637	MYL6	12	myosin light chain 6	protein-coding	Symbol_match_2019-01-10
281346	NCF2	-	16	neutrophil cytosolic factor 2	protein-coding	4688	NCF2	1	neutrophil cytosolic factor 2	protein-coding	Symbol_match_2019-01-10
281349	NEU3	-	15	neuraminidase 3	protein-coding	10825	NEU3	11	neuraminidase 3	protein-coding	Symbol_match_2019-01-10
281351	NMT1	-	19	N-myristoyltransferase 1	protein-coding	4836	NMT1	17	N-myristoyltransferase 1	protein-coding	Symbol_match_2019-01-10
281357	NPR2	-	8	natriuretic peptide receptor 2	protein-coding	4882	NPR2	9	natriuretic peptide receptor 2	protein-coding	Symbol_match_2019-01-10
281358	NPR3	-	20	natriuretic peptide receptor 3	protein-coding	4883	NPR3	5	natriuretic peptide receptor 3	protein-coding	Symbol_match_2019-01-10
281360	DHRS4	NDRD|PSCD	10	dehydrogenase/reductase (SDR family) member 4	protein-coding	10901	DHRS4	14	dehydrogenase/reductase 4	protein-coding	Symbol_match_2019-01-10
281361	NRG1	-	27	neuregulin 1	protein-coding	3084	NRG1	8	neuregulin 1	protein-coding	Symbol_match_2019-01-10
281363	NT5E	-	9	5'-nucleotidase ecto	protein-coding	4907	NT5E	6	5'-nucleotidase ecto	protein-coding	Symbol_match_2019-01-10
281365	ODC1	-	11	ornithine decarboxylase 1	protein-coding	4953	ODC1	2	ornithine decarboxylase 1	protein-coding	Symbol_match_2019-01-10
281370	UBB	-	19	ubiquitin B	protein-coding	7314	UBB	17	ubiquitin B	protein-coding	Symbol_match_2019-01-10
281373	P4HB	PDI	19	prolyl 4-hydroxylase subunit beta	protein-coding	5034	P4HB	17	prolyl 4-hydroxylase subunit beta	protein-coding	Symbol_match_2019-01-10
[truncated: 11,986 more rows]

## Sheet: 8.Top 500 mRNAs oEVs
Top 500 Evs Bta gene ID	Bta Gene ID oEVs	Symbol	Description	Type of gene	Hsa Gene ID	Hsa symbol	Description
[truncated: 500 more rows]

[truncated: 7 more sheets: 9.VennD_Results_Fig5, 10.GSEA_gene_set_lists, 11.GSEA_ResulTOP500RNAS_OEVS_S1, 12.GSEA_ResultsNCRNAS OEVS, 13.ChEA3_TF_analysis_results, 14.VennD_Results_Fig6, 15.Metascape_circ_comparison]
