# Supplementary material for: The Oviductal Extracellular Vesicles’ RNA Cargo Regulates the Bovine Embryonic Transcriptome
Source: Int J Mol Sci. 2020 Feb 14;21(4):1303. doi: 10.3390/ijms21041303 (PMC7072903; doi:10.3390/ijms21041303)
Supplement: Supplementary file 1 [file ijms-21-01303-s001.zip › Bauersachs et al. Supplementary Data S2.xlsx]

## Sheet: 1.FA_FovsCo_96DW
GroupID	Category	Term	Description	LogP	Log(q-value)	InTerm_InList	Genes	Symbols
1_Summary	GO Biological Processes	GO:0034976	response to endoplasmic reticulum stress	-5.72321	-1.40567	9/285	317,857,4189,6782,7057,9451,23411,153222,201595,7110,9306,11342,22954,23429,54602,254170	APAF1,CAV1,DNAJB9,HSPA13,THBS1,EIF2AK3,SIRT1,CREBRF,STT3B,TMF1,SOCS6,RNF13,TRIM32,RYBP,NDFIP2,FBXO33
1_Member	GO Biological Processes	GO:0034976	response to endoplasmic reticulum stress	-5.72321	-1.40567	9/285	317,857,4189,6782,7057,9451,23411,153222,201595	APAF1,CAV1,DNAJB9,HSPA13,THBS1,EIF2AK3,SIRT1,CREBRF,STT3B
1_Member	GO Biological Processes	GO:0051603	proteolysis involved in cellular protein catabolic process	-4.60434	-0.863703	12/718	857,4189,6782,7110,9306,11342,22954,23411,23429,54602,201595,254170	CAV1,DNAJB9,HSPA13,TMF1,SOCS6,RNF13,TRIM32,SIRT1,RYBP,NDFIP2,STT3B,FBXO33
1_Member	GO Biological Processes	GO:0044257	cellular protein catabolic process	-4.29361	-0.766058	12/773	857,4189,6782,7110,9306,11342,22954,23411,23429,54602,201595,254170	CAV1,DNAJB9,HSPA13,TMF1,SOCS6,RNF13,TRIM32,SIRT1,RYBP,NDFIP2,STT3B,FBXO33
1_Member	GO Biological Processes	GO:0006986	response to unfolded protein	-4.15598	-0.766058	6/176	4189,6782,7057,9451,153222,201595	DNAJB9,HSPA13,THBS1,EIF2AK3,CREBRF,STT3B
1_Member	GO Biological Processes	GO:0010498	proteasomal protein catabolic process	-3.95553	-0.673325	9/477	857,4189,6782,7110,9306,23411,23429,201595,254170	CAV1,DNAJB9,HSPA13,TMF1,SOCS6,SIRT1,RYBP,STT3B,FBXO33
1_Member	GO Biological Processes	GO:0035966	response to topologically incorrect protein	-3.86298	-0.650218	6/199	4189,6782,7057,9451,153222,201595	DNAJB9,HSPA13,THBS1,EIF2AK3,CREBRF,STT3B
1_Member	GO Biological Processes	GO:0006511	ubiquitin-dependent protein catabolic process	-3.7668	-0.625347	10/623	857,4189,6782,11342,22954,23411,23429,54602,201595,254170	CAV1,DNAJB9,HSPA13,RNF13,TRIM32,SIRT1,RYBP,NDFIP2,STT3B,FBXO33
1_Member	GO Biological Processes	GO:0019941	modification-dependent protein catabolic process	-3.73325	-0.61983	10/629	857,4189,6782,11342,22954,23411,23429,54602,201595,254170	CAV1,DNAJB9,HSPA13,RNF13,TRIM32,SIRT1,RYBP,NDFIP2,STT3B,FBXO33
1_Member	GO Biological Processes	GO:0043632	modification-dependent macromolecule catabolic process	-3.67279	-0.610519	10/640	857,4189,6782,11342,22954,23411,23429,54602,201595,254170	CAV1,DNAJB9,HSPA13,RNF13,TRIM32,SIRT1,RYBP,NDFIP2,STT3B,FBXO33
1_Member	GO Biological Processes	GO:0030433	ubiquitin-dependent ERAD pathway	-3.59124	-0.574726	4/78	857,4189,6782,201595	CAV1,DNAJB9,HSPA13,STT3B
1_Member	GO Biological Processes	GO:0036503	ERAD pathway	-3.18067	-0.431335	4/100	857,4189,6782,201595	CAV1,DNAJB9,HSPA13,STT3B
1_Member	GO Biological Processes	GO:0030968	endoplasmic reticulum unfolded protein response	-2.87216	-0.273698	4/121	4189,6782,9451,153222	DNAJB9,HSPA13,EIF2AK3,CREBRF
1_Member	GO Biological Processes	GO:0043161	proteasome-mediated ubiquitin-dependent protein catabolic process	-2.86696	-0.273698	7/420	857,4189,6782,23411,23429,201595,254170	CAV1,DNAJB9,HSPA13,SIRT1,RYBP,STT3B,FBXO33
1_Member	GO Biological Processes	GO:0034620	cellular response to unfolded protein	-2.64042	-0.197938	4/140	4189,6782,9451,153222	DNAJB9,HSPA13,EIF2AK3,CREBRF
1_Member	GO Biological Processes	GO:0035967	cellular response to topologically incorrect protein	-2.42229	-0.100668	4/161	4189,6782,9451,153222	DNAJB9,HSPA13,EIF2AK3,CREBRF
1_Member	Reactome Gene Sets	R-HSA-381119	Unfolded Protein Response (UPR)	-2.22749	-0.00554924	3/93	4189,9451,153222	DNAJB9,EIF2AK3,CREBRF
2_Summary	Reactome Gene Sets	R-HSA-9006934	Signaling by Receptor Tyrosine Kinases	-4.77936	-0.863703	10/471	102,857,2060,2322,4205,5867,7057,9306,10818,23767,317,1969,2353,3491,4212,8036,23411,9451,252983,4214,8658,51719,140609	ADAM10,CAV1,EPS15,FLT3,MEF2A,RAB4A,THBS1,SOCS6,FRS2,FLRT3,APAF1,EPHA2,FOS,CCN1,MEIS2,SHOC2,SIRT1,EIF2AK3,STXBP4,MAP3K1,TNKS,CAB39,NEK7
2_Member	Reactome Gene Sets	R-HSA-9006934	Signaling by Receptor Tyrosine Kinases	-4.77936	-0.863703	10/471	102,857,2060,2322,4205,5867,7057,9306,10818,23767	ADAM10,CAV1,EPS15,FLT3,MEF2A,RAB4A,THBS1,SOCS6,FRS2,FLRT3
2_Member	GO Biological Processes	GO:0070848	response to growth factor	-4.48227	-0.863703	12/739	317,857,1969,2322,2353,3491,4212,7057,8036,10818,23411,23767	APAF1,CAV1,EPHA2,FLT3,FOS,CCN1,MEIS2,THBS1,SHOC2,FRS2,SIRT1,FLRT3
2_Member	GO Biological Processes	GO:0071363	cellular response to growth factor stimulus	-3.32152	-0.447884	10/709	317,857,2322,2353,3491,7057,8036,10818,23411,23767	APAF1,CAV1,FLT3,FOS,CCN1,THBS1,SHOC2,FRS2,SIRT1,FLRT3
2_Member	GO Biological Processes	GO:0007169	transmembrane receptor protein tyrosine kinase signaling pathway	-3.26027	-0.447884	10/722	1969,2060,2322,7057,8036,9451,10818,23411,23767,252983	EPHA2,EPS15,FLT3,THBS1,SHOC2,EIF2AK3,FRS2,SIRT1,FLRT3,STXBP4
2_Member	GO Biological Processes	GO:0051347	positive regulation of transferase activity	-2.97358	-0.306093	9/651	2322,3491,4214,7057,8658,10818,23411,51719,140609	FLT3,CCN1,MAP3K1,THBS1,TNKS,FRS2,SIRT1,CAB39,NEK7
2_Member	GO Biological Processes	GO:0008543	fibroblast growth factor receptor signaling pathway	-2.96796	-0.306093	4/114	7057,8036,10818,23767	THBS1,SHOC2,FRS2,FLRT3
2_Member	GO Biological Processes	GO:0071902	positive regulation of protein serine/threonine kinase activity	-2.67096	-0.199485	6/336	2322,4214,7057,10818,23411,51719	FLT3,MAP3K1,THBS1,FRS2,SIRT1,CAB39
2_Member	GO Biological Processes	GO:0044344	cellular response to fibroblast growth factor stimulus	-2.60707	-0.187155	4/143	7057,8036,10818,23767	THBS1,SHOC2,FRS2,FLRT3
2_Member	GO Biological Processes	GO:0071774	response to fibroblast growth factor	-2.53223	-0.178479	4/150	7057,8036,10818,23767	THBS1,SHOC2,FRS2,FLRT3
2_Member	GO Biological Processes	GO:0071900	regulation of protein serine/threonine kinase activity	-2.3552	-0.0790495	7/519	857,2322,4214,7057,10818,23411,51719	CAV1,FLT3,MAP3K1,THBS1,FRS2,SIRT1,CAB39
2_Member	GO Biological Processes	GO:0045860	positive regulation of protein kinase activity	-2.28862	-0.035541	7/534	2322,3491,4214,7057,10818,23411,51719	FLT3,CCN1,MAP3K1,THBS1,FRS2,SIRT1,CAB39
2_Member	GO Biological Processes	GO:0033674	positive regulation of kinase activity	-2.1186	0	7/575	2322,3491,4214,7057,10818,23411,51719	FLT3,CCN1,MAP3K1,THBS1,FRS2,SIRT1,CAB39
3_Summary	GO Biological Processes	GO:0010942	positive regulation of cell death	-4.53405	-0.863703	12/730	102,317,857,1386,2353,3491,4170,7013,7057,9451,23411,23429,1969,22954,4189,10818,252983,7272,4205,2322,153222,9510,10802,6446,79923	ADAM10,APAF1,CAV1,ATF2,FOS,CCN1,MCL1,TERF1,THBS1,EIF2AK3,SIRT1,RYBP,EPHA2,TRIM32,DNAJB9,FRS2,STXBP4,TTK,MEF2A,FLT3,CREBRF,ADAMTS1,SEC24A,SGK1,NANOG
3_Member	GO Biological Processes	GO:0010942	positive regulation of cell death	-4.53405	-0.863703	12/730	102,317,857,1386,2353,3491,4170,7013,7057,9451,23411,23429	ADAM10,APAF1,CAV1,ATF2,FOS,CCN1,MCL1,TERF1,THBS1,EIF2AK3,SIRT1,RYBP
3_Member	GO Biological Processes	GO:0043065	positive regulation of apoptotic process	-4.17513	-0.766058	11/672	102,317,857,1386,3491,4170,7013,7057,9451,23411,23429	ADAM10,APAF1,CAV1,ATF2,CCN1,MCL1,TERF1,THBS1,EIF2AK3,SIRT1,RYBP
3_Member	GO Biological Processes	GO:0043068	positive regulation of programmed cell death	-4.12936	-0.766058	11/680	102,317,857,1386,3491,4170,7013,7057,9451,23411,23429	ADAM10,APAF1,CAV1,ATF2,CCN1,MCL1,TERF1,THBS1,EIF2AK3,SIRT1,RYBP
3_Member	GO Biological Processes	GO:0097193	intrinsic apoptotic signaling pathway	-3.833	-0.650218	7/289	317,857,1969,4170,9451,22954,23411	APAF1,CAV1,EPHA2,MCL1,EIF2AK3,TRIM32,SIRT1
3_Member	Canonical Pathways	M40	PID E2F PATHWAY	-3.67934	-0.610519	4/74	317,4170,23411,23429	APAF1,MCL1,SIRT1,RYBP
3_Member	GO Biological Processes	GO:1905897	regulation of response to endoplasmic reticulum stress	-3.46785	-0.510888	4/84	857,4189,9451,23411	CAV1,DNAJB9,EIF2AK3,SIRT1
3_Member	GO Biological Processes	GO:2001242	regulation of intrinsic apoptotic signaling pathway	-3.30616	-0.447884	5/165	857,4170,9451,22954,23411	CAV1,MCL1,EIF2AK3,TRIM32,SIRT1
3_Member	GO Biological Processes	GO:2001235	positive regulation of apoptotic signaling pathway	-3.14595	-0.414184	5/179	317,857,4170,7057,23411	APAF1,CAV1,MCL1,THBS1,SIRT1
3_Member	GO Biological Processes	GO:0032570	response to progesterone	-3.12966	-0.414184	3/45	857,2353,7057	CAV1,FOS,THBS1
3_Member	GO Biological Processes	GO:0008630	intrinsic apoptotic signaling pathway in response to DNA damage	-3.11671	-0.411953	4/104	1969,4170,22954,23411	EPHA2,MCL1,TRIM32,SIRT1
3_Member	GO Biological Processes	GO:0010952	positive regulation of peptidase activity	-2.95968	-0.306093	5/197	317,857,3491,9451,23411	APAF1,CAV1,CCN1,EIF2AK3,SIRT1
3_Member	GO Biological Processes	GO:2001233	regulation of apoptotic signaling pathway	-2.95154	-0.306093	7/406	317,857,4170,7057,9451,22954,23411	APAF1,CAV1,MCL1,THBS1,EIF2AK3,TRIM32,SIRT1
3_Member	GO Biological Processes	GO:0043281	regulation of cysteine-type endopeptidase activity involved in apoptotic process	-2.79196	-0.226025	5/215	317,3491,7057,9451,23411	APAF1,CCN1,THBS1,EIF2AK3,SIRT1
3_Member	GO Biological Processes	GO:2001244	positive regulation of intrinsic apoptotic signaling pathway	-2.74519	-0.220807	3/61	857,4170,23411	CAV1,MCL1,SIRT1
3_Member	GO Biological Processes	GO:0043280	positive regulation of cysteine-type endopeptidase activity involved in apoptotic process	-2.73343	-0.220807	4/132	317,3491,9451,23411	APAF1,CCN1,EIF2AK3,SIRT1
3_Member	GO Biological Processes	GO:0070059	intrinsic apoptotic signaling pathway in response to endoplasmic reticulum stress	-2.72488	-0.220807	3/62	317,9451,23411	APAF1,EIF2AK3,SIRT1
3_Member	GO Biological Processes	GO:0050673	epithelial cell proliferation	-2.7188	-0.220807	7/446	857,1386,1969,7057,10818,23411,252983	CAV1,ATF2,EPHA2,THBS1,FRS2,SIRT1,STXBP4
3_Member	Canonical Pathways	M145	PID P53 DOWNSTREAM PATHWAY	-2.67458	-0.199485	4/137	317,857,1969,4170	APAF1,CAV1,EPHA2,MCL1
3_Member	GO Biological Processes	GO:2000116	regulation of cysteine-type endopeptidase activity	-2.59209	-0.186011	5/239	317,3491,7057,9451,23411	APAF1,CCN1,THBS1,EIF2AK3,SIRT1
3_Member	GO Biological Processes	GO:0097190	apoptotic signaling pathway	-2.58768	-0.186011	8/602	317,857,1969,4170,7057,9451,22954,23411	APAF1,CAV1,EPHA2,MCL1,THBS1,EIF2AK3,TRIM32,SIRT1
3_Member	GO Biological Processes	GO:0007178	transmembrane receptor protein serine/threonine kinase signaling pathway	-2.56445	-0.183043	6/353	857,2353,3491,7057,7272,23411	CAV1,FOS,CCN1,THBS1,TTK,SIRT1
3_Member	GO Biological Processes	GO:0090092	regulation of transmembrane receptor protein serine/threonine kinase signaling pathway	-2.56106	-0.183043	5/243	857,3491,7057,7272,23411	CAV1,CCN1,THBS1,TTK,SIRT1
3_Member	GO Biological Processes	GO:0051592	response to calcium ion	-2.54268	-0.180858	4/149	857,2353,4205,7057	CAV1,FOS,MEF2A,THBS1
3_Member	GO Biological Processes	GO:2001056	positive regulation of cysteine-type endopeptidase activity	-2.54268	-0.180858	4/149	317,3491,9451,23411	APAF1,CCN1,EIF2AK3,SIRT1
3_Member	GO Biological Processes	GO:0045862	positive regulation of proteolysis	-2.49884	-0.154422	6/364	317,857,3491,9451,22954,23411	APAF1,CAV1,CCN1,EIF2AK3,TRIM32,SIRT1
3_Member	GO Biological Processes	GO:0071560	cellular response to transforming growth factor beta stimulus	-2.49342	-0.153604	5/252	317,857,2353,7057,23411	APAF1,CAV1,FOS,THBS1,SIRT1
3_Member	GO Biological Processes	GO:0071559	response to transforming growth factor beta	-2.4499	-0.123583	5/258	317,857,2353,7057,23411	APAF1,CAV1,FOS,THBS1,SIRT1
3_Member	GO Biological Processes	GO:0048545	response to steroid hormone	-2.38013	-0.0876983	6/385	857,2322,2353,7057,23411,153222	CAV1,FLT3,FOS,THBS1,SIRT1,CREBRF
3_Member	GO Biological Processes	GO:0050678	regulation of epithelial cell proliferation	-2.36383	-0.0837148	6/388	857,1386,7057,10818,23411,252983	CAV1,ATF2,THBS1,FRS2,SIRT1,STXBP4
3_Member	GO Biological Processes	GO:1901888	regulation of cell junction assembly	-2.29418	-0.0373341	3/88	857,1969,7057	CAV1,EPHA2,THBS1
3_Member	GO Biological Processes	GO:0010950	positive regulation of endopeptidase activity	-2.26827	-0.0250185	4/178	317,3491,9451,23411	APAF1,CCN1,EIF2AK3,SIRT1
3_Member	GO Biological Processes	GO:0030335	positive regulation of cell migration	-2.24559	-0.0108361	7/544	102,857,3491,7057,9510,22954,23411	ADAM10,CAV1,CCN1,THBS1,ADAMTS1,TRIM32,SIRT1
3_Member	GO Biological Processes	GO:0042632	cholesterol homeostasis	-2.18935	0	3/96	857,10802,23411	CAV1,SEC24A,SIRT1
3_Member	GO Biological Processes	GO:0055092	sterol homeostasis	-2.17693	0	3/97	857,10802,23411	CAV1,SEC24A,SIRT1
3_Member	GO Biological Processes	GO:0010035	response to inorganic substance	-2.17071	0	7/562	857,1386,2353,4205,7057,9451,23411	CAV1,ATF2,FOS,MEF2A,THBS1,EIF2AK3,SIRT1
3_Member	GO Biological Processes	GO:2001243	negative regulation of intrinsic apoptotic signaling pathway	-2.16465	0	3/98	4170,22954,23411	MCL1,TRIM32,SIRT1
3_Member	GO Biological Processes	GO:2000147	positive regulation of cell motility	-2.14646	0	7/568	102,857,3491,7057,9510,22954,23411	ADAM10,CAV1,CCN1,THBS1,ADAMTS1,TRIM32,SIRT1
3_Member	GO Biological Processes	GO:1901654	response to ketone	-2.14588	0	4/193	857,2353,7057,23411	CAV1,FOS,THBS1,SIRT1
3_Member	GO Biological Processes	GO:0051090	regulation of DNA-binding transcription factor activity	-2.14166	0	6/432	857,1386,2353,6446,22954,23411	CAV1,ATF2,FOS,SGK1,TRIM32,SIRT1
3_Member	GO Biological Processes	GO:0001935	endothelial cell proliferation	-2.09999	0	4/199	857,1969,7057,23411	CAV1,EPHA2,THBS1,SIRT1
3_Member	GO Biological Processes	GO:0090100	positive regulation of transmembrane receptor protein serine/threonine kinase signaling pathway	-2.09378	0	3/104	3491,7057,7272	CCN1,THBS1,TTK
3_Member	GO Biological Processes	GO:0051272	positive regulation of cellular component movement	-2.07957	0	7/585	102,857,3491,7057,9510,22954,23411	ADAM10,CAV1,CCN1,THBS1,ADAMTS1,TRIM32,SIRT1
3_Member	GO Biological Processes	GO:0007179	transforming growth factor beta receptor signaling pathway	-2.07766	0	4/202	857,2353,7057,23411	CAV1,FOS,THBS1,SIRT1
3_Member	KEGG Pathway	hsa05205	Proteoglycans in cancer	-2.0703	0	4/203	857,7057,10818,79923	CAV1,THBS1,FRS2,NANOG
3_Member	GO Biological Processes	GO:0001525	angiogenesis	-2.06804	0	7/588	857,1386,1969,3491,7057,9451,23411	CAV1,ATF2,EPHA2,CCN1,THBS1,EIF2AK3,SIRT1
3_Member	GO Biological Processes	GO:0052547	regulation of peptidase activity	-2.05004	0	6/452	317,857,3491,7057,9451,23411	APAF1,CAV1,CCN1,THBS1,EIF2AK3,SIRT1
3_Member	GO Biological Processes	GO:0040017	positive regulation of locomotion	-2.03017	0	7/598	102,857,3491,7057,9510,22954,23411	ADAM10,CAV1,CCN1,THBS1,ADAMTS1,TRIM32,SIRT1
4_Summary	Canonical Pathways	M17200	SA B CELL RECEPTOR COMPLEXES	-3.94947	-0.673325	3/24	1386,2353,4214,4205,3491,23411,317,6670,4170	ATF2,FOS,MAP3K1,MEF2A,CCN1,SIRT1,APAF1,SP3,MCL1
4_Member	Canonical Pathways	M17200	SA B CELL RECEPTOR COMPLEXES	-3.94947	-0.673325	3/24	1386,2353,4214	ATF2,FOS,MAP3K1
4_Member	Reactome Gene Sets	R-HSA-450282	MAPK targets/ Nuclear events mediated by MAP kinases	-3.61162	-0.574726	3/31	1386,2353,4205	ATF2,FOS,MEF2A
4_Member	Reactome Gene Sets	R-HSA-168142	Toll Like Receptor 10 (TLR10) Cascade	-3.44822	-0.510888	4/85	1386,2353,4205,4214	ATF2,FOS,MEF2A,MAP3K1
4_Member	Reactome Gene Sets	R-HSA-168176	Toll Like Receptor 5 (TLR5) Cascade	-3.44822	-0.510888	4/85	1386,2353,4205,4214	ATF2,FOS,MEF2A,MAP3K1
4_Member	Reactome Gene Sets	R-HSA-975871	MyD88 cascade initiated on plasma membrane	-3.44822	-0.510888	4/85	1386,2353,4205,4214	ATF2,FOS,MEF2A,MAP3K1
4_Member	Reactome Gene Sets	R-HSA-975138	TRAF6 mediated induction of NFkB and MAP kinases upon TLR7/8 or 9 activation	-3.31745	-0.447884	4/92	1386,2353,4205,4214	ATF2,FOS,MEF2A,MAP3K1
4_Member	Reactome Gene Sets	R-HSA-168181	Toll Like Receptor 7/8 (TLR7/8) Cascade	-3.29966	-0.447884	4/93	1386,2353,4205,4214	ATF2,FOS,MEF2A,MAP3K1
4_Member	Reactome Gene Sets	R-HSA-975155	MyD88 dependent cascade initiated on endosome	-3.29966	-0.447884	4/93	1386,2353,4205,4214	ATF2,FOS,MEF2A,MAP3K1
4_Member	Reactome Gene Sets	R-HSA-166058	MyD88:MAL(TIRAP) cascade initiated on plasma membrane	-3.26469	-0.447884	4/95	1386,2353,4205,4214	ATF2,FOS,MEF2A,MAP3K1
4_Member	Reactome Gene Sets	R-HSA-168188	Toll Like Receptor TLR6:TLR2 Cascade	-3.26469	-0.447884	4/95	1386,2353,4205,4214	ATF2,FOS,MEF2A,MAP3K1
4_Member	Reactome Gene Sets	R-HSA-168138	Toll Like Receptor 9 (TLR9) Cascade	-3.23052	-0.440253	4/97	1386,2353,4205,4214	ATF2,FOS,MEF2A,MAP3K1
4_Member	Reactome Gene Sets	R-HSA-168179	Toll Like Receptor TLR1:TLR2 Cascade	-3.21372	-0.440253	4/98	1386,2353,4205,4214	ATF2,FOS,MEF2A,MAP3K1
4_Member	Reactome Gene Sets	R-HSA-181438	Toll Like Receptor 2 (TLR2) Cascade	-3.21372	-0.440253	4/98	1386,2353,4205,4214	ATF2,FOS,MEF2A,MAP3K1
4_Member	Canonical Pathways	M12	PID RHOA PATHWAY	-3.12966	-0.414184	3/45	1386,2353,3491	ATF2,FOS,CCN1
4_Member	Reactome Gene Sets	R-HSA-166016	Toll Like Receptor 4 (TLR4) Cascade	-2.76995	-0.22432	4/129	1386,2353,4205,4214	ATF2,FOS,MEF2A,MAP3K1
4_Member	Reactome Gene Sets	R-HSA-450294	MAP kinase activation	-2.6853	-0.200267	3/64	1386,2353,4205	ATF2,FOS,MEF2A
4_Member	KEGG Pathway	hsa05031	Amphetamine addiction	-2.61	-0.187155	3/68	1386,2353,23411	ATF2,FOS,SIRT1
4_Member	KEGG Pathway	hsa05161	Hepatitis B	-2.59613	-0.186011	4/144	317,1386,2353,4214	APAF1,ATF2,FOS,MAP3K1
4_Member	Canonical Pathways	M167	PID AP1 PATHWAY	-2.57413	-0.186011	3/70	1386,2353,3491	ATF2,FOS,CCN1
4_Member	Reactome Gene Sets	R-HSA-448424	Interleukin-17 signaling	-2.53936	-0.180858	3/72	1386,2353,4205	ATF2,FOS,MEF2A
4_Member	Reactome Gene Sets	R-HSA-168898	Toll-like Receptor Cascades	-2.48116	-0.145891	4/155	1386,2353,4205,4214	ATF2,FOS,MEF2A,MAP3K1
4_Member	Canonical Pathways	M2	PID SMAD2 3NUCLEAR PATHWAY	-2.37993	-0.0876983	3/82	1386,2353,6670	ATF2,FOS,SP3
4_Member	GO Biological Processes	GO:1901216	positive regulation of neuron death	-2.21463	-0.00215451	3/94	1386,2353,4170	ATF2,FOS,MCL1
4_Member	Reactome Gene Sets	R-HSA-168164	Toll Like Receptor 3 (TLR3) Cascade	-2.21463	-0.00215451	3/94	1386,2353,4205	ATF2,FOS,MEF2A
4_Member	Reactome Gene Sets	R-HSA-166166	MyD88-independent TLR4 cascade	-2.15251	0	3/99	1386,2353,4205	ATF2,FOS,MEF2A
4_Member	Reactome Gene Sets	R-HSA-937061	TRIF(TICAM1)-mediated TLR4 signaling	-2.15251	0	3/99	1386,2353,4205	ATF2,FOS,MEF2A
4_Member	Canonical Pathways	M164	PID ERBB1 DOWNSTREAM PATHWAY	-2.08242	0	3/105	1386,2353,4214	ATF2,FOS,MAP3K1
5_Summary	Canonical Pathways	M105	PID TELOMERASE PATHWAY	-3.82163	-0.650218	4/68	2353,6670,7013,8658,23411,57708,140609,7272,317,1386,7057,23429,51719,9897	FOS,SP3,TERF1,TNKS,SIRT1,MIER1,NEK7,TTK,APAF1,ATF2,THBS1,RYBP,CAB39,WASHC5
5_Member	Canonical Pathways	M105	PID TELOMERASE PATHWAY	-3.82163	-0.650218	4/68	2353,6670,7013,8658	FOS,SP3,TERF1,TNKS
5_Member	GO Biological Processes	GO:2001252	positive regulation of chromosome organization	-3.20149	-0.440253	5/174	7013,8658,23411,57708,140609	TERF1,TNKS,SIRT1,MIER1,NEK7
5_Member	GO Biological Processes	GO:0051972	regulation of telomerase activity	-2.97046	-0.306093	3/51	7013,8658,140609	TERF1,TNKS,NEK7
5_Member	GO Biological Processes	GO:0032210	regulation of telomere maintenance via telomerase	-2.89822	-0.279654	3/54	7013,8658,140609	TERF1,TNKS,NEK7
5_Member	GO Biological Processes	GO:0016233	telomere capping	-2.8751	-0.273698	3/55	7013,8658,140609	TERF1,TNKS,NEK7
5_Member	GO Biological Processes	GO:1904356	regulation of telomere maintenance via telomere lengthening	-2.72488	-0.220807	3/62	7013,8658,140609	TERF1,TNKS,NEK7
5_Member	GO Biological Processes	GO:0033044	regulation of chromosome organization	-2.61377	-0.187155	6/345	7013,7272,8658,23411,57708,140609	TERF1,TTK,TNKS,SIRT1,MIER1,NEK7
5_Member	GO Biological Processes	GO:2001251	negative regulation of chromosome organization	-2.5745	-0.186011	4/146	7013,7272,8658,23411	TERF1,TTK,TNKS,SIRT1
5_Member	GO Biological Processes	GO:0007004	telomere maintenance via telomerase	-2.57413	-0.186011	3/70	7013,8658,140609	TERF1,TNKS,NEK7
5_Member	GO Biological Processes	GO:0006278	RNA-dependent DNA biosynthetic process	-2.45682	-0.126052	3/77	7013,8658,140609	TERF1,TNKS,NEK7
5_Member	GO Biological Processes	GO:0045786	negative regulation of cell cycle	-2.41821	-0.100668	8/642	317,1386,7013,7057,7272,8658,23429,51719	APAF1,ATF2,TERF1,THBS1,TTK,TNKS,RYBP,CAB39
5_Member	GO Biological Processes	GO:0032204	regulation of telomere maintenance	-2.39489	-0.0876983	3/81	7013,8658,140609	TERF1,TNKS,NEK7
5_Member	GO Biological Processes	GO:0010833	telomere maintenance via telomere lengthening	-2.37993	-0.0876983	3/82	7013,8658,140609	TERF1,TNKS,NEK7
5_Member	GO Biological Processes	GO:0034502	protein localization to chromosome	-2.37993	-0.0876983	3/82	7013,7272,8658	TERF1,TTK,TNKS
5_Member	GO Biological Processes	GO:0007051	spindle organization	-2.19346	0	4/187	7272,8658,9897,140609	TTK,TNKS,WASHC5,NEK7
5_Member	GO Biological Processes	GO:0071897	DNA biosynthetic process	-2.09251	0	4/200	7013,8658,23411,140609	TERF1,TNKS,SIRT1,NEK7
5_Member	GO Biological Processes	GO:2000278	regulation of DNA biosynthetic process	-2.00609	0	3/112	7013,8658,140609	TERF1,TNKS,NEK7
6_Summary	Canonical Pathways	M3008	NABA ECM GLYCOPROTEINS	-2.96951	-0.306093	5/196	3491,4238,4811,7057,84034,102,9510,857,1969,9306,10725	CCN1,MFAP3,NID1,THBS1,EMILIN2,ADAM10,ADAMTS1,CAV1,EPHA2,SOCS6,NFAT5
6_Member	Canonical Pathways	M3008	NABA ECM GLYCOPROTEINS	-2.96951	-0.306093	5/196	3491,4238,4811,7057,84034	CCN1,MFAP3,NID1,THBS1,EMILIN2
6_Member	Reactome Gene Sets	R-HSA-1474244	Extracellular matrix organization	-2.91235	-0.285007	6/301	102,4238,4811,7057,9510,84034	ADAM10,MFAP3,NID1,THBS1,ADAMTS1,EMILIN2
6_Member	GO Biological Processes	GO:0030155	regulation of cell adhesion	-2.78621	-0.226025	9/693	102,857,1969,3491,4811,7057,9306,10725,84034	ADAM10,CAV1,EPHA2,CCN1,NID1,THBS1,SOCS6,NFAT5,EMILIN2
6_Member	Canonical Pathways	M5884	NABA CORE MATRISOME	-2.33287	-0.0689166	5/275	3491,4238,4811,7057,84034	CCN1,MFAP3,NID1,THBS1,EMILIN2
7_Summary	GO Biological Processes	GO:0018105	peptidyl-serine phosphorylation	-2.92715	-0.290853	6/299	857,6446,7272,8658,9451,51719,54602,7057	CAV1,SGK1,TTK,TNKS,EIF2AK3,CAB39,NDFIP2,THBS1
7_Member	GO Biological Processes	GO:0018105	peptidyl-serine phosphorylation	-2.92715	-0.290853	6/299	857,6446,7272,8658,9451,51719	CAV1,SGK1,TTK,TNKS,EIF2AK3,CAB39
7_Member	GO Biological Processes	GO:0018209	peptidyl-serine modification	-2.76371	-0.22432	6/322	857,6446,7272,8658,9451,51719	CAV1,SGK1,TTK,TNKS,EIF2AK3,CAB39
7_Member	GO Biological Processes	GO:0032410	negative regulation of transporter activity	-2.26701	-0.0250185	3/90	857,51719,54602	CAV1,CAB39,NDFIP2
7_Member	GO Biological Processes	GO:0034766	negative regulation of ion transmembrane transport	-2.09378	0	3/104	857,7057,51719	CAV1,THBS1,CAB39
8_Summary	GO Biological Processes	GO:0009612	response to mechanical stimulus	-2.83688	-0.251729	5/210	2353,4212,4214,7057,54407,8658,9451,23411,6782	FOS,MEIS2,MAP3K1,THBS1,SLC38A2,TNKS,EIF2AK3,SIRT1,HSPA13
8_Member	GO Biological Processes	GO:0009612	response to mechanical stimulus	-2.83688	-0.251729	5/210	2353,4212,4214,7057,54407	FOS,MEIS2,MAP3K1,THBS1,SLC38A2
8_Member	GO Biological Processes	GO:0071496	cellular response to external stimulus	-2.65169	-0.198725	6/339	2353,4214,8658,9451,23411,54407	FOS,MAP3K1,TNKS,EIF2AK3,SIRT1,SLC38A2
8_Member	GO Biological Processes	GO:0009266	response to temperature stimulus	-2.5534	-0.180858	5/244	2353,6782,7057,9451,23411	FOS,HSPA13,THBS1,EIF2AK3,SIRT1
8_Member	GO Biological Processes	GO:0031668	cellular response to extracellular stimulus	-2.37998	-0.0876983	5/268	2353,8658,9451,23411,54407	FOS,TNKS,EIF2AK3,SIRT1,SLC38A2
9_Summary	GO Biological Processes	GO:0048608	reproductive structure development	-2.7972	-0.226025	7/432	3491,4311,6670,7110,9510,10818,23411,7272,9897,317,4811	CCN1,MME,SP3,TMF1,ADAMTS1,FRS2,SIRT1,TTK,WASHC5,APAF1,NID1
9_Member	GO Biological Processes	GO:0048608	reproductive structure development	-2.7972	-0.226025	7/432	3491,4311,6670,7110,9510,10818,23411	CCN1,MME,SP3,TMF1,ADAMTS1,FRS2,SIRT1
9_Member	GO Biological Processes	GO:0061458	reproductive system development	-2.78014	-0.226025	7/435	3491,4311,6670,7110,9510,10818,23411	CCN1,MME,SP3,TMF1,ADAMTS1,FRS2,SIRT1
9_Member	GO Biological Processes	GO:0007292	female gamete generation	-2.68616	-0.200267	4/136	7272,9510,9897,23411	TTK,ADAMTS1,WASHC5,SIRT1
9_Member	GO Biological Processes	GO:0003006	developmental process involved in reproduction	-2.28114	-0.031785	8/677	3491,4311,6670,7110,9510,9897,10818,23411	CCN1,MME,SP3,TMF1,ADAMTS1,WASHC5,FRS2,SIRT1
9_Member	GO Biological Processes	GO:0001655	urogenital system development	-2.00188	0	5/331	317,4311,4811,9510,10818	APAF1,MME,NID1,ADAMTS1,FRS2
10_Summary	GO Biological Processes	GO:0030183	B cell differentiation	-2.7455	-0.220807	4/131	1015,2322,4189,6670,1969,2353,23411,4212,7057	CDH17,FLT3,DNAJB9,SP3,EPHA2,FOS,SIRT1,MEIS2,THBS1
10_Member	GO Biological Processes	GO:0030183	B cell differentiation	-2.7455	-0.220807	4/131	1015,2322,4189,6670	CDH17,FLT3,DNAJB9,SP3
10_Member	GO Biological Processes	GO:0002521	leukocyte differentiation	-2.36881	-0.0846976	7/516	1015,1969,2322,2353,4189,6670,23411	CDH17,EPHA2,FLT3,FOS,DNAJB9,SP3,SIRT1
10_Member	GO Biological Processes	GO:0030099	myeloid cell differentiation	-2.20911	-0.00215451	6/418	1969,2353,4212,6670,7057,23411	EPHA2,FOS,MEIS2,SP3,THBS1,SIRT1
10_Member	GO Biological Processes	GO:0002573	myeloid leukocyte differentiation	-2.05571	0	4/205	1969,2353,6670,23411	EPHA2,FOS,SP3,SIRT1
11_Summary	KEGG Pathway	hsa04210	Apoptosis	-2.6631	-0.199485	4/138	317,2353,4170,9451,5209,79923	APAF1,FOS,MCL1,EIF2AK3,PFKFB3,NANOG
11_Member	KEGG Pathway	hsa04210	Apoptosis	-2.6631	-0.199485	4/138	317,2353,4170,9451	APAF1,FOS,MCL1,EIF2AK3
11_Member	Canonical Pathways	M255	PID HIF1 TFPATHWAY	-2.64703	-0.198725	3/66	2353,4170,5209	FOS,MCL1,PFKFB3
11_Member	Reactome Gene Sets	R-HSA-6785807	Interleukin-4 and Interleukin-13 signaling	-2.04903	0	3/108	2353,4170,79923	FOS,MCL1,NANOG
12_Summary	GO Biological Processes	GO:0048598	embryonic morphogenesis	-2.65969	-0.199485	8/586	317,1969,2114,3491,6670,10818,23767,79923	APAF1,EPHA2,ETS2,CCN1,SP3,FRS2,FLRT3,NANOG
12_Member	GO Biological Processes	GO:0048598	embryonic morphogenesis	-2.65969	-0.199485	8/586	317,1969,2114,3491,6670,10818,23767,79923	APAF1,EPHA2,ETS2,CCN1,SP3,FRS2,FLRT3,NANOG
12_Member	GO Biological Processes	GO:0007369	gastrulation	-2.20972	-0.00215451	4/185	1969,2114,10818,79923	EPHA2,ETS2,FRS2,NANOG
12_Member	GO Biological Processes	GO:0048593	camera-type eye morphogenesis	-2.00609	0	3/112	1969,6670,10818	EPHA2,SP3,FRS2
13_Summary	GO Biological Processes	GO:0043122	regulation of I-kappaB kinase/NF-kappaB signaling	-2.60783	-0.187155	5/237	6574,22954,23411,54602,57708,4205,10818,51104	SLC20A1,TRIM32,SIRT1,NDFIP2,MIER1,MEF2A,FRS2,ABHD17B
13_Member	GO Biological Processes	GO:0043122	regulation of I-kappaB kinase/NF-kappaB signaling	-2.60783	-0.187155	5/237	6574,22954,23411,54602,57708	SLC20A1,TRIM32,SIRT1,NDFIP2,MIER1
13_Member	GO Biological Processes	GO:0007249	I-kappaB kinase/NF-kappaB signaling	-2.37316	-0.0849987	5/269	6574,22954,23411,54602,57708	SLC20A1,TRIM32,SIRT1,NDFIP2,MIER1
13_Member	GO Biological Processes	GO:0043123	positive regulation of I-kappaB kinase/NF-kappaB signaling	-2.22618	-0.00554924	4/183	6574,22954,54602,57708	SLC20A1,TRIM32,NDFIP2,MIER1
13_Member	GO Biological Processes	GO:0051147	regulation of muscle cell differentiation	-2.22618	-0.00554924	4/183	4205,10818,22954,23411	MEF2A,FRS2,TRIM32,SIRT1
13_Member	GO Biological Processes	GO:0035601	protein deacylation	-2.09378	0	3/104	23411,51104,57708	SIRT1,ABHD17B,MIER1
13_Member	GO Biological Processes	GO:0098732	macromolecule deacylation	-2.08242	0	3/105	23411,51104,57708	SIRT1,ABHD17B,MIER1
13_Member	GO Biological Processes	GO:0051149	positive regulation of muscle cell differentiation	-2.03813	0	3/109	4205,22954,23411	MEF2A,TRIM32,SIRT1
14_Summary	Reactome Gene Sets	R-HSA-425407	SLC-mediated transmembrane transport	-2.50079	-0.154422	5/251	6574,54407,64116,115584,148867	SLC20A1,SLC38A2,SLC39A8,SLC5A11,SLC30A7
14_Member	Reactome Gene Sets	R-HSA-425407	SLC-mediated transmembrane transport	-2.50079	-0.154422	5/251	6574,54407,64116,115584,148867	SLC20A1,SLC38A2,SLC39A8,SLC5A11,SLC30A7
14_Member	Reactome Gene Sets	R-HSA-425366	Transport of bile salts and organic acids, metal ions and amine compounds	-2.33622	-0.0689166	3/85	64116,115584,148867	SLC39A8,SLC5A11,SLC30A7
15_Summary	GO Biological Processes	GO:0006970	response to osmotic stress	-2.3506	-0.0783857	3/84	1386,10725,51719	ATF2,NFAT5,CAB39
15_Member	GO Biological Processes	GO:0006970	response to osmotic stress	-2.3506	-0.0783857	3/84	1386,10725,51719	ATF2,NFAT5,CAB39
16_Summary	KEGG Pathway	hsa05010	Alzheimer's disease	-2.32955	-0.0689166	4/171	102,317,4311,9451	ADAM10,APAF1,MME,EIF2AK3
16_Member	KEGG Pathway	hsa05010	Alzheimer's disease	-2.32955	-0.0689166	4/171	102,317,4311,9451	ADAM10,APAF1,MME,EIF2AK3
17_Summary	GO Biological Processes	GO:0019216	regulation of lipid metabolic process	-2.24896	-0.0108361	6/410	857,2322,3491,9306,23411,339559,5867,55500,222236	CAV1,FLT3,CCN1,SOCS6,SIRT1,ZFP69,RAB4A,ETNK1,NAPEPLD
17_Member	GO Biological Processes	GO:0019216	regulation of lipid metabolic process	-2.24896	-0.0108361	6/410	857,2322,3491,9306,23411,339559	CAV1,FLT3,CCN1,SOCS6,SIRT1,ZFP69
17_Member	GO Biological Processes	GO:0046486	glycerolipid metabolic process	-2.22891	-0.00554924	6/414	857,5867,9306,23411,55500,222236	CAV1,RAB4A,SOCS6,SIRT1,ETNK1,NAPEPLD
18_Summary	GO Biological Processes	GO:0043112	receptor metabolic process	-2.13811	0	4/194	857,2060,4289,10802,7110,64083,1969,22954	CAV1,EPS15,MKLN1,SEC24A,TMF1,GOLPH3,EPHA2,TRIM32
18_Member	GO Biological Processes	GO:0043112	receptor metabolic process	-2.13811	0	4/194	857,2060,4289,10802	CAV1,EPS15,MKLN1,SEC24A
18_Member	GO Biological Processes	GO:0016050	vesicle organization	-2.03392	0	5/325	857,2060,7110,10802,64083	CAV1,EPS15,TMF1,SEC24A,GOLPH3
18_Member	GO Biological Processes	GO:0051701	interaction with host	-2.01996	0	4/210	857,1969,2060,22954	CAV1,EPHA2,EPS15,TRIM32
18_Member	GO Biological Processes	GO:0031623	receptor internalization	-2.00609	0	3/112	857,2060,4289	CAV1,EPS15,MKLN1
19_Summary	GO Biological Processes	GO:0048661	positive regulation of smooth muscle cell proliferation	-2.12863	0	3/101	7057,9510,10257,102,1015	THBS1,ADAMTS1,ABCC4,ADAM10,CDH17
19_Member	GO Biological Processes	GO:0048661	positive regulation of smooth muscle cell proliferation	-2.12863	0	3/101	7057,9510,10257	THBS1,ADAMTS1,ABCC4
19_Member	GO Biological Processes	GO:0007229	integrin-mediated signaling pathway	-2.08242	0	3/105	102,1015,9510	ADAM10,CDH17,ADAMTS1
20_Summary	GO Biological Processes	GO:1990778	protein localization to cell periphery	-2.10025	0	5/313	102,857,1969,55667,64083	ADAM10,CAV1,EPHA2,DENND4C,GOLPH3
20_Member	GO Biological Processes	GO:1990778	protein localization to cell periphery	-2.10025	0	5/313	102,857,1969,55667,64083	ADAM10,CAV1,EPHA2,DENND4C,GOLPH3

## Sheet: 2.FA_FovsCo_125UP
GroupID	Category	Term	Description	LogP	Log(q-value)	InTerm_InList	Genes	Symbols
1_Summary	Reactome Gene Sets	R-HSA-72766	Translation	-11.0885	-7.05165	15/291	3396,6147,6158,6170,6191,6194,6206,6218,6227,25873,64949,64975,65993,78988,122704,100169751,100169757,100169768,1173,1175,5710,7979,23636,27243,93343,5860,6050,7533,10940,51025,84893,131870,100131187,115939,3875,8673,51079,81926,392509,4701,51372,9260,84790	MRPL58,RPL23A,RPL28,RPL39,RPS4X,RPS6,RPS12,RPS17,RPS21,RPL36,MRPS26,MRPL41,MRPS34,MRPL57,MRPL52,RNA5S1,RNA5S6,RNA5S17,AP2M1,AP2S1,PSMD4,SEM1,NUP62,CHMP2A,MVB12A,QDPR,RNH1,YWHAH,POP1,PAM16,FBH1,NUDT16,TSTD1,TSR3,KRT18,VAMP8,NDUFA13,ABHD17A,ARL13A,NDUFA7,TMA7,PDLIM7,TUBA1C
1_Member	Reactome Gene Sets	R-HSA-72766	Translation	-11.0885	-7.05165	15/291	3396,6147,6158,6170,6191,6194,6206,6218,6227,25873,64949,64975,65993,78988,122704	MRPL58,RPL23A,RPL28,RPL39,RPS4X,RPS6,RPS12,RPS17,RPS21,RPL36,MRPS26,MRPL41,MRPS34,MRPL57,MRPL52
1_Member	KEGG Pathway	hsa03010	Ribosome	-11.0682	-7.05165	12/153	6147,6158,6170,6191,6194,6206,6218,6227,25873,100169751,100169757,100169768	RPL23A,RPL28,RPL39,RPS4X,RPS6,RPS12,RPS17,RPS21,RPL36,RNA5S1,RNA5S6,RNA5S17
1_Member	Reactome Gene Sets	R-HSA-5663205	Infectious disease	-10.4353	-6.59484	16/383	1173,1175,5710,6147,6158,6170,6191,6194,6206,6218,6227,7979,23636,25873,27243,93343	AP2M1,AP2S1,PSMD4,RPL23A,RPL28,RPL39,RPS4X,RPS6,RPS12,RPS17,RPS21,SEM1,NUP62,RPL36,CHMP2A,MVB12A
1_Member	CORUM	CORUM:306	Ribosome, cytoplasmic	-9.83056	-6.11508	9/80	6147,6158,6170,6191,6194,6206,6218,6227,25873	RPL23A,RPL28,RPL39,RPS4X,RPS6,RPS12,RPS17,RPS21,RPL36
1_Member	Reactome Gene Sets	R-HSA-156902	Peptide chain elongation	-9.40798	-5.91735	9/89	6147,6158,6170,6191,6194,6206,6218,6227,25873	RPL23A,RPL28,RPL39,RPS4X,RPS6,RPS12,RPS17,RPS21,RPL36
1_Member	Reactome Gene Sets	R-HSA-192823	Viral mRNA Translation	-9.40798	-5.91735	9/89	6147,6158,6170,6191,6194,6206,6218,6227,25873	RPL23A,RPL28,RPL39,RPS4X,RPS6,RPS12,RPS17,RPS21,RPL36
1_Member	Reactome Gene Sets	R-HSA-9010553	Regulation of expression of SLITs and ROBOs	-9.25572	-5.91735	11/171	5710,6147,6158,6170,6191,6194,6206,6218,6227,7979,25873	PSMD4,RPL23A,RPL28,RPL39,RPS4X,RPS6,RPS12,RPS17,RPS21,SEM1,RPL36
1_Member	Reactome Gene Sets	R-HSA-156842	Eukaryotic Translation Elongation	-9.2349	-5.91735	9/93	6147,6158,6170,6191,6194,6206,6218,6227,25873	RPL23A,RPL28,RPL39,RPS4X,RPS6,RPS12,RPS17,RPS21,RPL36
1_Member	Reactome Gene Sets	R-HSA-2408557	Selenocysteine synthesis	-9.2349	-5.91735	9/93	6147,6158,6170,6191,6194,6206,6218,6227,25873	RPL23A,RPL28,RPL39,RPS4X,RPS6,RPS12,RPS17,RPS21,RPL36
1_Member	Reactome Gene Sets	R-HSA-72764	Eukaryotic Translation Termination	-9.2349	-5.91735	9/93	6147,6158,6170,6191,6194,6206,6218,6227,25873	RPL23A,RPL28,RPL39,RPS4X,RPS6,RPS12,RPS17,RPS21,RPL36
1_Member	Reactome Gene Sets	R-HSA-975956	Nonsense Mediated Decay (NMD) independent of the Exon Junction Complex (EJC)	-9.15137	-5.87522	9/95	6147,6158,6170,6191,6194,6206,6218,6227,25873	RPL23A,RPL28,RPL39,RPS4X,RPS6,RPS12,RPS17,RPS21,RPL36
1_Member	Reactome Gene Sets	R-HSA-168273	Influenza Viral RNA Transcription and Replication	-9.08609	-5.84773	10/134	6147,6158,6170,6191,6194,6206,6218,6227,23636,25873	RPL23A,RPL28,RPL39,RPS4X,RPS6,RPS12,RPS17,RPS21,NUP62,RPL36
1_Member	Reactome Gene Sets	R-HSA-72689	Formation of a pool of free 40S subunits	-8.91182	-5.70822	9/101	6147,6158,6170,6191,6194,6206,6218,6227,25873	RPL23A,RPL28,RPL39,RPS4X,RPS6,RPS12,RPS17,RPS21,RPL36
1_Member	Reactome Gene Sets	R-HSA-168255	Influenza Life Cycle	-8.77995	-5.61913	10/144	6147,6158,6170,6191,6194,6206,6218,6227,23636,25873	RPL23A,RPL28,RPL39,RPS4X,RPS6,RPS12,RPS17,RPS21,NUP62,RPL36
1_Member	GO Biological Processes	GO:0006614	SRP-dependent cotranslational protein targeting to membrane	-8.76058	-5.61913	9/105	6147,6158,6170,6191,6194,6206,6218,6227,25873	RPL23A,RPL28,RPL39,RPS4X,RPS6,RPS12,RPS17,RPS21,RPL36
1_Member	GO Biological Processes	GO:0006613	cotranslational protein targeting to membrane	-8.61548	-5.50206	9/109	6147,6158,6170,6191,6194,6206,6218,6227,25873	RPL23A,RPL28,RPL39,RPS4X,RPS6,RPS12,RPS17,RPS21,RPL36
1_Member	Reactome Gene Sets	R-HSA-156827	L13a-mediated translational silencing of Ceruloplasmin expression	-8.54509	-5.47162	9/111	6147,6158,6170,6191,6194,6206,6218,6227,25873	RPL23A,RPL28,RPL39,RPS4X,RPS6,RPS12,RPS17,RPS21,RPL36
1_Member	Reactome Gene Sets	R-HSA-1799339	SRP-dependent cotranslational protein targeting to membrane	-8.51041	-5.47162	9/112	6147,6158,6170,6191,6194,6206,6218,6227,25873	RPL23A,RPL28,RPL39,RPS4X,RPS6,RPS12,RPS17,RPS21,RPL36
1_Member	Reactome Gene Sets	R-HSA-72706	GTP hydrolysis and joining of the 60S ribosomal subunit	-8.51041	-5.47162	9/112	6147,6158,6170,6191,6194,6206,6218,6227,25873	RPL23A,RPL28,RPL39,RPS4X,RPS6,RPS12,RPS17,RPS21,RPL36
1_Member	Reactome Gene Sets	R-HSA-168254	Influenza Infection	-8.46895	-5.45244	10/155	6147,6158,6170,6191,6194,6206,6218,6227,23636,25873	RPL23A,RPL28,RPL39,RPS4X,RPS6,RPS12,RPS17,RPS21,NUP62,RPL36
1_Member	Reactome Gene Sets	R-HSA-927802	Nonsense-Mediated Decay (NMD)	-8.40837	-5.43325	9/115	6147,6158,6170,6191,6194,6206,6218,6227,25873	RPL23A,RPL28,RPL39,RPS4X,RPS6,RPS12,RPS17,RPS21,RPL36
1_Member	Reactome Gene Sets	R-HSA-975957	Nonsense Mediated Decay (NMD) enhanced by the Exon Junction Complex (EJC)	-8.40837	-5.43325	9/115	6147,6158,6170,6191,6194,6206,6218,6227,25873	RPL23A,RPL28,RPL39,RPS4X,RPS6,RPS12,RPS17,RPS21,RPL36
1_Member	GO Biological Processes	GO:0045047	protein targeting to ER	-8.30918	-5.37416	9/118	6147,6158,6170,6191,6194,6206,6218,6227,25873	RPL23A,RPL28,RPL39,RPS4X,RPS6,RPS12,RPS17,RPS21,RPL36
1_Member	Reactome Gene Sets	R-HSA-2408522	Selenoamino acid metabolism	-8.30918	-5.37416	9/118	6147,6158,6170,6191,6194,6206,6218,6227,25873	RPL23A,RPL28,RPL39,RPS4X,RPS6,RPS12,RPS17,RPS21,RPL36
1_Member	Reactome Gene Sets	R-HSA-72613	Eukaryotic Translation Initiation	-8.27673	-5.37416	9/119	6147,6158,6170,6191,6194,6206,6218,6227,25873	RPL23A,RPL28,RPL39,RPS4X,RPS6,RPS12,RPS17,RPS21,RPL36
1_Member	Reactome Gene Sets	R-HSA-72737	Cap-dependent Translation Initiation	-8.27673	-5.37416	9/119	6147,6158,6170,6191,6194,6206,6218,6227,25873	RPL23A,RPL28,RPL39,RPS4X,RPS6,RPS12,RPS17,RPS21,RPL36
1_Member	GO Biological Processes	GO:0000184	nuclear-transcribed mRNA catabolic process, nonsense-mediated decay	-8.24457	-5.3584	9/120	6147,6158,6170,6191,6194,6206,6218,6227,25873	RPL23A,RPL28,RPL39,RPS4X,RPS6,RPS12,RPS17,RPS21,RPL36
1_Member	GO Biological Processes	GO:0072599	establishment of protein localization to endoplasmic reticulum	-8.18113	-5.31075	9/122	6147,6158,6170,6191,6194,6206,6218,6227,25873	RPL23A,RPL28,RPL39,RPS4X,RPS6,RPS12,RPS17,RPS21,RPL36
1_Member	Reactome Gene Sets	R-HSA-376176	Signaling by ROBO receptors	-8.14451	-5.28936	11/218	5710,6147,6158,6170,6191,6194,6206,6218,6227,7979,25873	PSMD4,RPL23A,RPL28,RPL39,RPS4X,RPS6,RPS12,RPS17,RPS21,SEM1,RPL36
1_Member	GO Biological Processes	GO:0019083	viral transcription	-7.91374	-5.07332	10/177	6147,6158,6170,6191,6194,6206,6218,6227,23636,25873	RPL23A,RPL28,RPL39,RPS4X,RPS6,RPS12,RPS17,RPS21,NUP62,RPL36
1_Member	GO Biological Processes	GO:1901361	organic cyclic compound catabolic process	-7.79507	-4.96889	18/755	5710,5860,6050,6147,6158,6170,6191,6194,6206,6218,6227,7533,10940,23636,25873,51025,84893,131870	PSMD4,QDPR,RNH1,RPL23A,RPL28,RPL39,RPS4X,RPS6,RPS12,RPS17,RPS21,YWHAH,POP1,NUP62,RPL36,PAM16,FBH1,NUDT16
1_Member	Reactome Gene Sets	R-HSA-71291	Metabolism of amino acids and derivatives	-7.62464	-4.81224	13/372	5710,5860,6147,6158,6170,6191,6194,6206,6218,6227,7979,25873,100131187	PSMD4,QDPR,RPL23A,RPL28,RPL39,RPS4X,RPS6,RPS12,RPS17,RPS21,SEM1,RPL36,TSTD1
1_Member	GO Biological Processes	GO:0019080	viral gene expression	-7.59862	-4.79959	10/191	6147,6158,6170,6191,6194,6206,6218,6227,23636,25873	RPL23A,RPL28,RPL39,RPS4X,RPS6,RPS12,RPS17,RPS21,NUP62,RPL36
1_Member	Reactome Gene Sets	R-HSA-8868773	rRNA processing in the nucleus and cytosol	-7.51326	-4.7272	10/195	6147,6158,6170,6191,6194,6206,6218,6227,25873,115939	RPL23A,RPL28,RPL39,RPS4X,RPS6,RPS12,RPS17,RPS21,RPL36,TSR3
1_Member	GO Biological Processes	GO:0070972	protein localization to endoplasmic reticulum	-7.4723	-4.69883	9/147	6147,6158,6170,6191,6194,6206,6218,6227,25873	RPL23A,RPL28,RPL39,RPS4X,RPS6,RPS12,RPS17,RPS21,RPL36
1_Member	GO Biological Processes	GO:0072657	protein localization to membrane	-7.40481	-4.64357	16/623	1173,3875,6147,6158,6170,6191,6194,6206,6218,6227,7533,8673,25873,51079,81926,392509	AP2M1,KRT18,RPL23A,RPL28,RPL39,RPS4X,RPS6,RPS12,RPS17,RPS21,YWHAH,VAMP8,RPL36,NDUFA13,ABHD17A,ARL13A
1_Member	GO Biological Processes	GO:0006412	translation	-7.3608	-4.61146	17/715	3396,4701,6147,6158,6170,6191,6194,6206,6218,6227,25873,51372,64949,64975,65993,78988,122704	MRPL58,NDUFA7,RPL23A,RPL28,RPL39,RPS4X,RPS6,RPS12,RPS17,RPS21,RPL36,TMA7,MRPS26,MRPL41,MRPS34,MRPL57,MRPL52
1_Member	GO Biological Processes	GO:0019439	aromatic compound catabolic process	-7.3433	-4.60555	17/717	5710,5860,6050,6147,6158,6170,6191,6194,6206,6218,6227,10940,23636,25873,51025,84893,131870	PSMD4,QDPR,RNH1,RPL23A,RPL28,RPL39,RPS4X,RPS6,RPS12,RPS17,RPS21,POP1,NUP62,RPL36,PAM16,FBH1,NUDT16
1_Member	Reactome Gene Sets	R-HSA-72312	rRNA processing	-7.30806	-4.58159	10/205	6147,6158,6170,6191,6194,6206,6218,6227,25873,115939	RPL23A,RPL28,RPL39,RPS4X,RPS6,RPS12,RPS17,RPS21,RPL36,TSR3
1_Member	Reactome Gene Sets	R-HSA-422475	Axon guidance	-7.27211	-4.55663	15/553	1173,1175,5710,6147,6158,6170,6191,6194,6206,6218,6227,7979,9260,25873,84790	AP2M1,AP2S1,PSMD4,RPL23A,RPL28,RPL39,RPS4X,RPS6,RPS12,RPS17,RPS21,SEM1,PDLIM7,RPL36,TUBA1C
1_Member	GO Biological Processes	GO:0006401	RNA catabolic process	-7.25602	-4.55126	13/400	5710,6050,6147,6158,6170,6191,6194,6206,6218,6227,10940,25873,131870	PSMD4,RNH1,RPL23A,RPL28,RPL39,RPS4X,RPS6,RPS12,RPS17,RPS21,POP1,RPL36,NUDT16
1_Member	GO Biological Processes	GO:0090150	establishment of protein localization to membrane	-7.20221	-4.50792	12/334	3875,6147,6158,6170,6191,6194,6206,6218,6227,7533,25873,51079	KRT18,RPL23A,RPL28,RPL39,RPS4X,RPS6,RPS12,RPS17,RPS21,YWHAH,RPL36,NDUFA13
1_Member	GO Biological Processes	GO:0043043	peptide biosynthetic process	-7.14627	-4.4622	17/740	3396,4701,6147,6158,6170,6191,6194,6206,6218,6227,25873,51372,64949,64975,65993,78988,122704	MRPL58,NDUFA7,RPL23A,RPL28,RPL39,RPS4X,RPS6,RPS12,RPS17,RPS21,RPL36,TMA7,MRPS26,MRPL41,MRPS34,MRPL57,MRPL52
1_Member	GO Biological Processes	GO:0034655	nucleobase-containing compound catabolic process	-7.1338	-4.45972	16/652	5710,6050,6147,6158,6170,6191,6194,6206,6218,6227,10940,23636,25873,51025,84893,131870	PSMD4,RNH1,RPL23A,RPL28,RPL39,RPS4X,RPS6,RPS12,RPS17,RPS21,POP1,NUP62,RPL36,PAM16,FBH1,NUDT16
1_Member	GO Biological Processes	GO:0006402	mRNA catabolic process	-6.75953	-4.0952	12/367	5710,6050,6147,6158,6170,6191,6194,6206,6218,6227,25873,131870	PSMD4,RNH1,RPL23A,RPL28,RPL39,RPS4X,RPS6,RPS12,RPS17,RPS21,RPL36,NUDT16
1_Member	GO Biological Processes	GO:0046700	heterocycle catabolic process	-6.67414	-4.02044	16/705	5710,6050,6147,6158,6170,6191,6194,6206,6218,6227,10940,23636,25873,51025,84893,131870	PSMD4,RNH1,RPL23A,RPL28,RPL39,RPS4X,RPS6,RPS12,RPS17,RPS21,POP1,NUP62,RPL36,PAM16,FBH1,NUDT16
1_Member	GO Biological Processes	GO:0044270	cellular nitrogen compound catabolic process	-6.66588	-4.02044	16/706	5710,6050,6147,6158,6170,6191,6194,6206,6218,6227,10940,23636,25873,51025,84893,131870	PSMD4,RNH1,RPL23A,RPL28,RPL39,RPS4X,RPS6,RPS12,RPS17,RPS21,POP1,NUP62,RPL36,PAM16,FBH1,NUDT16
1_Member	Reactome Gene Sets	R-HSA-6791226	Major pathway of rRNA processing in the nucleolus and cytosol	-6.61565	-3.97935	9/185	6147,6158,6170,6191,6194,6206,6218,6227,25873	RPL23A,RPL28,RPL39,RPS4X,RPS6,RPS12,RPS17,RPS21,RPL36
1_Member	CORUM	CORUM:338	40S ribosomal subunit, cytoplasmic	-6.48123	-3.85388	5/31	6191,6194,6206,6218,6227	RPS4X,RPS6,RPS12,RPS17,RPS21
1_Member	GO Biological Processes	GO:0006413	translational initiation	-6.46018	-3.84161	9/193	6147,6158,6170,6191,6194,6206,6218,6227,25873	RPL23A,RPL28,RPL39,RPS4X,RPS6,RPS12,RPS17,RPS21,RPL36
1_Member	CORUM	CORUM:305	40S ribosomal subunit, cytoplasmic	-6.33935	-3.72938	5/33	6191,6194,6206,6218,6227	RPS4X,RPS6,RPS12,RPS17,RPS21
1_Member	GO Biological Processes	GO:0006612	protein targeting to membrane	-6.29363	-3.69209	9/202	6147,6158,6170,6191,6194,6206,6218,6227,25873	RPL23A,RPL28,RPL39,RPS4X,RPS6,RPS12,RPS17,RPS21,RPL36
1_Member	CORUM	CORUM:3055	Nop56p-associated pre-rRNA complex	-6.20012	-3.60685	7/104	6147,6158,6170,6194,6206,6218,25873	RPL23A,RPL28,RPL39,RPS6,RPS12,RPS17,RPL36
1_Member	GO Biological Processes	GO:0000956	nuclear-transcribed mRNA catabolic process	-6.16972	-3.58457	9/209	6147,6158,6170,6191,6194,6206,6218,6227,25873	RPL23A,RPL28,RPL39,RPS4X,RPS6,RPS12,RPS17,RPS21,RPL36
1_Member	GO Biological Processes	GO:0072594	establishment of protein localization to organelle	-5.69867	-3.12149	13/549	6147,6158,6170,6191,6194,6206,6218,6227,7533,23636,25873,51025,51079	RPL23A,RPL28,RPL39,RPS4X,RPS6,RPS12,RPS17,RPS21,YWHAH,NUP62,RPL36,PAM16,NDUFA13
1_Member	Reactome Gene Sets	R-HSA-8953854	Metabolism of RNA	-5.43327	-2.90106	14/675	5710,6147,6158,6170,6191,6194,6206,6218,6227,7979,10940,23636,25873,115939	PSMD4,RPL23A,RPL28,RPL39,RPS4X,RPS6,RPS12,RPS17,RPS21,SEM1,POP1,NUP62,RPL36,TSR3
1_Member	Reactome Gene Sets	R-HSA-72695	Formation of the ternary complex, and subsequently, the 43S complex	-5.3732	-2.86857	5/51	6191,6194,6206,6218,6227	RPS4X,RPS6,RPS12,RPS17,RPS21
1_Member	GO Biological Processes	GO:0006605	protein targeting	-5.18662	-2.69515	11/432	6147,6158,6170,6191,6194,6206,6218,6227,25873,51025,51079	RPL23A,RPL28,RPL39,RPS4X,RPS6,RPS12,RPS17,RPS21,RPL36,PAM16,NDUFA13
1_Member	Reactome Gene Sets	R-HSA-72649	Translation initiation complex formation	-5.09444	-2.61575	5/58	6191,6194,6206,6218,6227	RPS4X,RPS6,RPS12,RPS17,RPS21
1_Member	Reactome Gene Sets	R-HSA-72702	Ribosomal scanning and start codon recognition	-5.09444	-2.61575	5/58	6191,6194,6206,6218,6227	RPS4X,RPS6,RPS12,RPS17,RPS21
1_Member	Reactome Gene Sets	R-HSA-72662	Activation of the mRNA upon binding of the cap-binding complex and eIFs, and subsequent binding to 4	-5.05761	-2.59133	5/59	6191,6194,6206,6218,6227	RPS4X,RPS6,RPS12,RPS17,RPS21
1_Member	CORUM	CORUM:308	60S ribosomal subunit, cytoplasmic	-4.14408	-1.76606	4/47	6147,6158,6170,25873	RPL23A,RPL28,RPL39,RPL36
1_Member	GO Biological Processes	GO:0002181	cytoplasmic translation	-2.88528	-0.691591	4/100	6170,6227,25873,51372	RPL39,RPS21,RPL36,TMA7
2_Summary	Reactome Gene Sets	R-HSA-163200	Respiratory electron transport, ATP synthesis by chemiosmotic coupling, and heat production by uncou	-5.68433	-3.11498	7/124	516,2109,4701,4713,51079,54205,54539,1173,1175,5860,7114,23636,131870,10063,6687,7533,9026,51025,6888,54995	ATP5MC1,ETFB,NDUFA7,NDUFB7,NDUFA13,CYCS,NDUFB11,AP2M1,AP2S1,QDPR,TMSB4X,NUP62,NUDT16,COX17,SPG7,YWHAH,HIP1R,PAM16,TALDO1,OXSM
2_Member	Reactome Gene Sets	R-HSA-163200	Respiratory electron transport, ATP synthesis by chemiosmotic coupling, and heat production by uncou	-5.68433	-3.11498	7/124	516,2109,4701,4713,51079,54205,54539	ATP5MC1,ETFB,NDUFA7,NDUFB7,NDUFA13,CYCS,NDUFB11
2_Member	KEGG Pathway	hsa05016	Huntington's disease	-5.41601	-2.89086	8/193	516,1173,1175,4701,4713,51079,54205,54539	ATP5MC1,AP2M1,AP2S1,NDUFA7,NDUFB7,NDUFA13,CYCS,NDUFB11
2_Member	Reactome Gene Sets	R-HSA-611105	Respiratory electron transport	-5.06965	-2.59721	6/101	2109,4701,4713,51079,54205,54539	ETFB,NDUFA7,NDUFB7,NDUFA13,CYCS,NDUFB11
2_Member	GO Biological Processes	GO:0022904	respiratory electron transport chain	-4.70389	-2.25813	6/117	2109,4701,4713,51079,54205,54539	ETFB,NDUFA7,NDUFB7,NDUFA13,CYCS,NDUFB11
2_Member	Reactome Gene Sets	R-HSA-1428517	The citric acid (TCA) cycle and respiratory electron transport	-4.70061	-2.25813	7/175	516,2109,4701,4713,51079,54205,54539	ATP5MC1,ETFB,NDUFA7,NDUFB7,NDUFA13,CYCS,NDUFB11
2_Member	GO Biological Processes	GO:0022900	electron transport chain	-4.53059	-2.09954	7/186	2109,4701,4713,5860,51079,54205,54539	ETFB,NDUFA7,NDUFB7,QDPR,NDUFA13,CYCS,NDUFB11
2_Member	GO Biological Processes	GO:0009144	purine nucleoside triphosphate metabolic process	-4.44118	-2.02127	9/342	516,4701,4713,7114,23636,51079,54205,54539,131870	ATP5MC1,NDUFA7,NDUFB7,TMSB4X,NUP62,NDUFA13,CYCS,NDUFB11,NUDT16
2_Member	KEGG Pathway	hsa00190	Oxidative phosphorylation	-4.38953	-1.97508	6/133	516,4701,4713,10063,51079,54539	ATP5MC1,NDUFA7,NDUFB7,COX17,NDUFA13,NDUFB11
2_Member	GO Biological Processes	GO:0007005	mitochondrion organization	-4.35939	-1.95567	11/531	516,4701,4713,6687,7533,9026,10063,51025,51079,54205,54539	ATP5MC1,NDUFA7,NDUFB7,SPG7,YWHAH,HIP1R,COX17,PAM16,NDUFA13,CYCS,NDUFB11
2_Member	CORUM	CORUM:178	Respiratory chain complex I (holoenzyme), mitochondrial	-4.25792	-1.85946	4/44	4701,4713,51079,54539	NDUFA7,NDUFB7,NDUFA13,NDUFB11
2_Member	GO Biological Processes	GO:0009141	nucleoside triphosphate metabolic process	-4.25045	-1.85718	9/362	516,4701,4713,7114,23636,51079,54205,54539,131870	ATP5MC1,NDUFA7,NDUFB7,TMSB4X,NUP62,NDUFA13,CYCS,NDUFB11,NUDT16
2_Member	KEGG Pathway	hsa05012	Parkinson's disease	-4.23064	-1.84251	6/142	516,4701,4713,51079,54205,54539	ATP5MC1,NDUFA7,NDUFB7,NDUFA13,CYCS,NDUFB11
2_Member	GO Biological Processes	GO:0006119	oxidative phosphorylation	-4.18015	-1.79711	6/145	516,4701,4713,51079,54205,54539	ATP5MC1,NDUFA7,NDUFB7,NDUFA13,CYCS,NDUFB11
2_Member	GO Biological Processes	GO:0033108	mitochondrial respiratory chain complex assembly	-4.03115	-1.6689	5/96	4701,4713,10063,51079,54539	NDUFA7,NDUFB7,COX17,NDUFA13,NDUFB11
2_Member	GO Biological Processes	GO:0019693	ribose phosphate metabolic process	-4.03073	-1.6689	11/578	516,4701,4713,6888,7114,23636,51079,54205,54539,54995,131870	ATP5MC1,NDUFA7,NDUFB7,TALDO1,TMSB4X,NUP62,NDUFA13,CYCS,NDUFB11,OXSM,NUDT16
2_Member	GO Biological Processes	GO:0042775	mitochondrial ATP synthesis coupled electron transport	-4.00979	-1.65603	5/97	4701,4713,51079,54205,54539	NDUFA7,NDUFB7,NDUFA13,CYCS,NDUFB11
2_Member	GO Biological Processes	GO:0046034	ATP metabolic process	-3.99184	-1.64426	8/305	516,4701,4713,7114,23636,51079,54205,54539	ATP5MC1,NDUFA7,NDUFB7,TMSB4X,NUP62,NDUFA13,CYCS,NDUFB11
2_Member	GO Biological Processes	GO:0042773	ATP synthesis coupled electron transport	-3.98867	-1.64426	5/98	4701,4713,51079,54205,54539	NDUFA7,NDUFB7,NDUFA13,CYCS,NDUFB11
2_Member	GO Biological Processes	GO:0006120	mitochondrial electron transport, NADH to ubiquinone	-3.87518	-1.54441	4/55	4701,4713,51079,54539	NDUFA7,NDUFB7,NDUFA13,NDUFB11
2_Member	Reactome Gene Sets	R-HSA-6799198	Complex I biogenesis	-3.87518	-1.54441	4/55	4701,4713,51079,54539	NDUFA7,NDUFB7,NDUFA13,NDUFB11
2_Member	KEGG Pathway	hsa05010	Alzheimer's disease	-3.78643	-1.47321	6/171	516,4701,4713,51079,54205,54539	ATP5MC1,NDUFA7,NDUFB7,NDUFA13,CYCS,NDUFB11
2_Member	GO Biological Processes	GO:0009205	purine ribonucleoside triphosphate metabolic process	-3.7129	-1.40396	8/335	516,4701,4713,7114,23636,51079,54205,54539	ATP5MC1,NDUFA7,NDUFB7,TMSB4X,NUP62,NDUFA13,CYCS,NDUFB11
2_Member	GO Biological Processes	GO:0006091	generation of precursor metabolites and energy	-3.70335	-1.39864	10/526	516,2109,4701,4713,5860,10063,23636,51079,54205,54539	ATP5MC1,ETFB,NDUFA7,NDUFB7,QDPR,COX17,NUP62,NDUFA13,CYCS,NDUFB11
2_Member	GO Biological Processes	GO:0009167	purine ribonucleoside monophosphate metabolic process	-3.6607	-1.36435	8/341	516,4701,4713,7114,23636,51079,54205,54539	ATP5MC1,NDUFA7,NDUFB7,TMSB4X,NUP62,NDUFA13,CYCS,NDUFB11
2_Member	GO Biological Processes	GO:0009199	ribonucleoside triphosphate metabolic process	-3.6607	-1.36435	8/341	516,4701,4713,7114,23636,51079,54205,54539	ATP5MC1,NDUFA7,NDUFB7,TMSB4X,NUP62,NDUFA13,CYCS,NDUFB11
2_Member	GO Biological Processes	GO:0009126	purine nucleoside monophosphate metabolic process	-3.65211	-1.35988	8/342	516,4701,4713,7114,23636,51079,54205,54539	ATP5MC1,NDUFA7,NDUFB7,TMSB4X,NUP62,NDUFA13,CYCS,NDUFB11
2_Member	GO Biological Processes	GO:0010257	NADH dehydrogenase complex assembly	-3.61915	-1.33503	4/64	4701,4713,51079,54539	NDUFA7,NDUFB7,NDUFA13,NDUFB11
2_Member	GO Biological Processes	GO:0032981	mitochondrial respiratory chain complex I assembly	-3.61915	-1.33503	4/64	4701,4713,51079,54539	NDUFA7,NDUFB7,NDUFA13,NDUFB11
2_Member	GO Biological Processes	GO:0009150	purine ribonucleotide metabolic process	-3.59297	-1.31286	10/543	516,4701,4713,7114,23636,51079,54205,54539,54995,131870	ATP5MC1,NDUFA7,NDUFB7,TMSB4X,NUP62,NDUFA13,CYCS,NDUFB11,OXSM,NUDT16
2_Member	GO Biological Processes	GO:0009161	ribonucleoside monophosphate metabolic process	-3.5431	-1.27407	8/355	516,4701,4713,7114,23636,51079,54205,54539	ATP5MC1,NDUFA7,NDUFB7,TMSB4X,NUP62,NDUFA13,CYCS,NDUFB11
2_Member	GO Biological Processes	GO:0045333	cellular respiration	-3.503	-1.23855	6/193	2109,4701,4713,51079,54205,54539	ETFB,NDUFA7,NDUFB7,NDUFA13,CYCS,NDUFB11
2_Member	GO Biological Processes	GO:0009259	ribonucleotide metabolic process	-3.49918	-1.23855	10/558	516,4701,4713,7114,23636,51079,54205,54539,54995,131870	ATP5MC1,NDUFA7,NDUFB7,TMSB4X,NUP62,NDUFA13,CYCS,NDUFB11,OXSM,NUDT16
2_Member	GO Biological Processes	GO:0006163	purine nucleotide metabolic process	-3.39083	-1.13775	10/576	516,4701,4713,7114,23636,51079,54205,54539,54995,131870	ATP5MC1,NDUFA7,NDUFB7,TMSB4X,NUP62,NDUFA13,CYCS,NDUFB11,OXSM,NUDT16
2_Member	GO Biological Processes	GO:0009123	nucleoside monophosphate metabolic process	-3.3769	-1.12755	8/376	516,4701,4713,7114,23636,51079,54205,54539	ATP5MC1,NDUFA7,NDUFB7,TMSB4X,NUP62,NDUFA13,CYCS,NDUFB11
2_Member	GO Biological Processes	GO:0009117	nucleotide metabolic process	-3.26555	-1.03398	11/710	516,4701,4713,6888,7114,23636,51079,54205,54539,54995,131870	ATP5MC1,NDUFA7,NDUFB7,TALDO1,TMSB4X,NUP62,NDUFA13,CYCS,NDUFB11,OXSM,NUDT16
2_Member	GO Biological Processes	GO:0006753	nucleoside phosphate metabolic process	-3.23029	-1.00265	11/717	516,4701,4713,6888,7114,23636,51079,54205,54539,54995,131870	ATP5MC1,NDUFA7,NDUFB7,TALDO1,TMSB4X,NUP62,NDUFA13,CYCS,NDUFB11,OXSM,NUDT16
2_Member	GO Biological Processes	GO:0072521	purine-containing compound metabolic process	-3.18134	-0.960704	10/613	516,4701,4713,7114,23636,51079,54205,54539,54995,131870	ATP5MC1,NDUFA7,NDUFB7,TMSB4X,NUP62,NDUFA13,CYCS,NDUFB11,OXSM,NUDT16
2_Member	KEGG Pathway	hsa04932	Non-alcoholic fatty liver disease (NAFLD)	-3.14599	-0.928823	5/149	4701,4713,51079,54205,54539	NDUFA7,NDUFB7,NDUFA13,CYCS,NDUFB11
2_Member	GO Biological Processes	GO:0015980	energy derivation by oxidation of organic compounds	-2.62778	-0.456364	6/285	2109,4701,4713,51079,54205,54539	ETFB,NDUFA7,NDUFB7,NDUFA13,CYCS,NDUFB11
3_Summary	Reactome Gene Sets	R-HSA-5368286	Mitochondrial translation initiation	-5.44601	-2.90106	6/87	3396,64949,64975,65993,78988,122704,4701,822,8673,27243,51025	MRPL58,MRPS26,MRPL41,MRPS34,MRPL57,MRPL52,NDUFA7,CAPG,VAMP8,CHMP2A,PAM16
3_Member	Reactome Gene Sets	R-HSA-5368286	Mitochondrial translation initiation	-5.44601	-2.90106	6/87	3396,64949,64975,65993,78988,122704	MRPL58,MRPS26,MRPL41,MRPS34,MRPL57,MRPL52
3_Member	Reactome Gene Sets	R-HSA-5389840	Mitochondrial translation elongation	-5.44601	-2.90106	6/87	3396,64949,64975,65993,78988,122704	MRPL58,MRPS26,MRPL41,MRPS34,MRPL57,MRPL52
3_Member	Reactome Gene Sets	R-HSA-5419276	Mitochondrial translation termination	-5.44601	-2.90106	6/87	3396,64949,64975,65993,78988,122704	MRPL58,MRPS26,MRPL41,MRPS34,MRPL57,MRPL52
3_Member	GO Biological Processes	GO:0032543	mitochondrial translation	-5.43824	-2.90106	7/135	3396,4701,64949,64975,65993,78988,122704	MRPL58,NDUFA7,MRPS26,MRPL41,MRPS34,MRPL57,MRPL52
3_Member	GO Biological Processes	GO:0070125	mitochondrial translational elongation	-5.38836	-2.87699	6/89	3396,64949,64975,65993,78988,122704	MRPL58,MRPS26,MRPL41,MRPS34,MRPL57,MRPL52
3_Member	GO Biological Processes	GO:0070126	mitochondrial translational termination	-5.38836	-2.87699	6/89	3396,64949,64975,65993,78988,122704	MRPL58,MRPS26,MRPL41,MRPS34,MRPL57,MRPL52
3_Member	Reactome Gene Sets	R-HSA-5368287	Mitochondrial translation	-5.27716	-2.77917	6/93	3396,64949,64975,65993,78988,122704	MRPL58,MRPS26,MRPL41,MRPS34,MRPL57,MRPL52
3_Member	GO Biological Processes	GO:0006415	translational termination	-4.99643	-2.53622	6/104	3396,64949,64975,65993,78988,122704	MRPL58,MRPS26,MRPL41,MRPS34,MRPL57,MRPL52
3_Member	GO Biological Processes	GO:0140053	mitochondrial gene expression	-4.91774	-2.46352	7/162	3396,4701,64949,64975,65993,78988,122704	MRPL58,NDUFA7,MRPS26,MRPL41,MRPS34,MRPL57,MRPL52
3_Member	GO Biological Processes	GO:0032984	protein-containing complex disassembly	-4.51109	-2.08565	9/335	822,3396,8673,27243,64949,64975,65993,78988,122704	CAPG,MRPL58,VAMP8,CHMP2A,MRPS26,MRPL41,MRPS34,MRPL57,MRPL52
3_Member	GO Biological Processes	GO:0006414	translational elongation	-4.37129	-1.96224	6/134	3396,64949,64975,65993,78988,122704	MRPL58,MRPS26,MRPL41,MRPS34,MRPL57,MRPL52
3_Member	GO Biological Processes	GO:0043624	cellular protein complex disassembly	-4.0943	-1.72124	7/218	822,3396,64949,64975,65993,78988,122704	CAPG,MRPL58,MRPS26,MRPL41,MRPS34,MRPL57,MRPL52
3_Member	GO Biological Processes	GO:0022411	cellular component disassembly	-3.54254	-1.27407	10/551	822,3396,8673,27243,51025,64949,64975,65993,78988,122704	CAPG,MRPL58,VAMP8,CHMP2A,PAM16,MRPS26,MRPL41,MRPS34,MRPL57,MRPL52
3_Member	CORUM	CORUM:320	55S ribosome, mitochondrial	-3.31123	-1.06924	4/77	64949,64975,65993,122704	MRPS26,MRPL41,MRPS34,MRPL52
4_Summary	Reactome Gene Sets	R-HSA-199992	trans-Golgi Network Vesicle Budding	-4.63245	-2.19572	5/72	2495,2512,8673,9026,27243,1173,1175,7533,84790,93343,55630,10063	FTH1,FTL,VAMP8,HIP1R,CHMP2A,AP2M1,AP2S1,YWHAH,TUBA1C,MVB12A,SLC39A4,COX17
4_Member	Reactome Gene Sets	R-HSA-199992	trans-Golgi Network Vesicle Budding	-4.63245	-2.19572	5/72	2495,2512,8673,9026,27243	FTH1,FTL,VAMP8,HIP1R,CHMP2A
4_Member	Reactome Gene Sets	R-HSA-432722	Golgi Associated Vesicle Biogenesis	-3.84457	-1.52703	4/56	2495,2512,8673,9026	FTH1,FTL,VAMP8,HIP1R
4_Member	Reactome Gene Sets	R-HSA-199991	Membrane Trafficking	-3.0697	-0.859368	10/634	1173,1175,2495,2512,7533,8673,9026,27243,84790,93343	AP2M1,AP2S1,FTH1,FTL,YWHAH,VAMP8,HIP1R,CHMP2A,TUBA1C,MVB12A
4_Member	Reactome Gene Sets	R-HSA-5653656	Vesicle-mediated transport	-2.87495	-0.68451	10/673	1173,1175,2495,2512,7533,8673,9026,27243,84790,93343	AP2M1,AP2S1,FTH1,FTL,YWHAH,VAMP8,HIP1R,CHMP2A,TUBA1C,MVB12A
4_Member	KEGG Pathway	hsa04978	Mineral absorption	-2.74282	-0.561999	3/51	2495,2512,55630	FTH1,FTL,SLC39A4
4_Member	GO Biological Processes	GO:0000041	transition metal ion transport	-2.70434	-0.526673	4/112	2495,2512,10063,55630	FTH1,FTL,COX17,SLC39A4
5_Summary	Reactome Gene Sets	R-HSA-8876725	Protein methylation	-4.0274	-1.6689	3/19	2109,79091,196483	ETFB,METTL22,EEF2KMT
5_Member	Reactome Gene Sets	R-HSA-8876725	Protein methylation	-4.0274	-1.6689	3/19	2109,79091,196483	ETFB,METTL22,EEF2KMT
6_Summary	Reactome Gene Sets	R-HSA-162906	HIV Infection	-3.91439	-1.57457	7/233	1173,1175,5710,7979,23636,27243,93343,9026,84790,4041,723790,8673	AP2M1,AP2S1,PSMD4,SEM1,NUP62,CHMP2A,MVB12A,HIP1R,TUBA1C,LRP5,H2AC19,VAMP8
6_Member	Reactome Gene Sets	R-HSA-162906	HIV Infection	-3.91439	-1.57457	7/233	1173,1175,5710,7979,23636,27243,93343	AP2M1,AP2S1,PSMD4,SEM1,NUP62,CHMP2A,MVB12A
6_Member	Reactome Gene Sets	R-HSA-162909	Host Interactions of HIV factors	-3.43121	-1.17437	5/129	1173,1175,5710,7979,23636	AP2M1,AP2S1,PSMD4,SEM1,NUP62
6_Member	GO Biological Processes	GO:0032801	receptor catabolic process	-3.22169	-0.997574	3/35	1173,1175,93343	AP2M1,AP2S1,MVB12A
6_Member	Reactome Gene Sets	R-HSA-4086400	PCP/CE pathway	-3.01991	-0.815183	4/92	1173,1175,5710,7979	AP2M1,AP2S1,PSMD4,SEM1
6_Member	GO Biological Processes	GO:0072583	clathrin-dependent endocytosis	-3.01878	-0.815183	3/41	1173,1175,9026	AP2M1,AP2S1,HIP1R
6_Member	Reactome Gene Sets	R-HSA-437239	Recycling pathway of L1	-2.84554	-0.661543	3/47	1173,1175,84790	AP2M1,AP2S1,TUBA1C
6_Member	Reactome Gene Sets	R-HSA-195721	Signaling by WNT	-2.31641	-0.183563	6/330	1173,1175,4041,5710,7979,723790	AP2M1,AP2S1,LRP5,PSMD4,SEM1,H2AC19
6_Member	Reactome Gene Sets	R-HSA-3858494	Beta-catenin independent WNT signaling	-2.30183	-0.171811	4/145	1173,1175,5710,7979	AP2M1,AP2S1,PSMD4,SEM1
6_Member	Reactome Gene Sets	R-HSA-8856828	Clathrin-mediated endocytosis	-2.29132	-0.164114	4/146	1173,1175,8673,9026	AP2M1,AP2S1,VAMP8,HIP1R
6_Member	GO Biological Processes	GO:0002478	antigen processing and presentation of exogenous peptide antigen	-2.01863	0	4/175	1173,1175,5710,8673	AP2M1,AP2S1,PSMD4,VAMP8
7_Summary	GO Biological Processes	GO:0022613	ribonucleoprotein complex biogenesis	-3.8671	-1.54078	10/502	6023,6066,6147,6194,6218,6227,26834,26871,115939,131870,10940,51025,84893	RMRP,RNU2-1,RPL23A,RPS6,RPS17,RPS21,RNU4-2,RNU1-1,TSR3,NUDT16,POP1,PAM16,FBH1
7_Member	GO Biological Processes	GO:0022613	ribonucleoprotein complex biogenesis	-3.8671	-1.54078	10/502	6023,6066,6147,6194,6218,6227,26834,26871,115939,131870	RMRP,RNU2-1,RPL23A,RPS6,RPS17,RPS21,RNU4-2,RNU1-1,TSR3,NUDT16
7_Member	GO Biological Processes	GO:0042274	ribosomal small subunit biogenesis	-3.5424	-1.27407	4/67	6194,6218,6227,115939	RPS6,RPS17,RPS21,TSR3
7_Member	GO Biological Processes	GO:0042254	ribosome biogenesis	-3.27509	-1.03673	7/297	6023,6147,6194,6218,6227,115939,131870	RMRP,RPL23A,RPS6,RPS17,RPS21,TSR3,NUDT16
7_Member	GO Biological Processes	GO:0006364	rRNA processing	-3.26517	-1.03398	6/214	6023,6194,6218,6227,115939,131870	RMRP,RPS6,RPS17,RPS21,TSR3,NUDT16
7_Member	GO Biological Processes	GO:0016072	rRNA metabolic process	-2.88843	-0.691591	6/253	6023,6194,6218,6227,115939,131870	RMRP,RPS6,RPS17,RPS21,TSR3,NUDT16
7_Member	GO Biological Processes	GO:0034470	ncRNA processing	-2.63211	-0.457587	7/384	6023,6194,6218,6227,10940,115939,131870	RMRP,RPS6,RPS17,RPS21,POP1,TSR3,NUDT16
7_Member	GO Biological Processes	GO:0090305	nucleic acid phosphodiester bond hydrolysis	-2.49636	-0.337186	6/303	6023,6227,10940,51025,84893,131870	RMRP,RPS21,POP1,PAM16,FBH1,NUDT16
7_Member	GO Biological Processes	GO:0090502	RNA phosphodiester bond hydrolysis, endonucleolytic	-2.2357	-0.122276	3/77	6227,10940,131870	RPS21,POP1,NUDT16
7_Member	GO Biological Processes	GO:0090501	RNA phosphodiester bond hydrolysis	-2.20035	-0.0896397	4/155	6023,6227,10940,131870	RMRP,RPS21,POP1,NUDT16
8_Summary	KEGG Pathway	hsa03008	Ribosome biogenesis in eukaryotes	-3.84718	-1.52703	5/105	6023,10940,100169751,100169757,100169768	RMRP,POP1,RNA5S1,RNA5S6,RNA5S17
8_Member	KEGG Pathway	hsa03008	Ribosome biogenesis in eukaryotes	-3.84718	-1.52703	5/105	6023,10940,100169751,100169757,100169768	RMRP,POP1,RNA5S1,RNA5S6,RNA5S17
9_Summary	GO Biological Processes	GO:0007006	mitochondrial membrane organization	-3.35545	-1.10979	5/134	516,6687,7533,9026,51079,51025,27018,54205,3875,7001,84893	ATP5MC1,SPG7,YWHAH,HIP1R,NDUFA13,PAM16,BEX3,CYCS,KRT18,PRDX2,FBH1
9_Member	GO Biological Processes	GO:0007006	mitochondrial membrane organization	-3.35545	-1.10979	5/134	516,6687,7533,9026,51079	ATP5MC1,SPG7,YWHAH,HIP1R,NDUFA13
9_Member	GO Biological Processes	GO:0006839	mitochondrial transport	-2.86235	-0.675141	6/256	516,6687,7533,9026,51025,51079	ATP5MC1,SPG7,YWHAH,HIP1R,PAM16,NDUFA13
9_Member	GO Biological Processes	GO:1902686	mitochondrial outer membrane permeabilization involved in programmed cell death	-2.5	-0.337796	3/62	6687,7533,9026	SPG7,YWHAH,HIP1R
9_Member	GO Biological Processes	GO:0035794	positive regulation of mitochondrial membrane permeability	-2.46092	-0.308223	3/64	6687,7533,9026	SPG7,YWHAH,HIP1R
9_Member	GO Biological Processes	GO:0043280	positive regulation of cysteine-type endopeptidase activity involved in apoptotic process	-2.44655	-0.299272	4/132	9026,27018,51079,54205	HIP1R,BEX3,NDUFA13,CYCS
9_Member	GO Biological Processes	GO:1905710	positive regulation of membrane permeability	-2.42316	-0.278805	3/66	6687,7533,9026	SPG7,YWHAH,HIP1R
9_Member	GO Biological Processes	GO:2001056	positive regulation of cysteine-type endopeptidase activity	-2.26029	-0.138652	4/149	9026,27018,51079,54205	HIP1R,BEX3,NDUFA13,CYCS
9_Member	GO Biological Processes	GO:0046902	regulation of mitochondrial membrane permeability	-2.25148	-0.132595	3/76	6687,7533,9026	SPG7,YWHAH,HIP1R
9_Member	GO Biological Processes	GO:0097190	apoptotic signaling pathway	-2.10895	-0.0057122	8/602	3875,7001,7533,9026,27018,51025,51079,84893	KRT18,PRDX2,YWHAH,HIP1R,BEX3,PAM16,NDUFA13,FBH1
9_Member	GO Biological Processes	GO:0006919	activation of cysteine-type endopeptidase activity involved in apoptotic process	-2.10315	-0.0057122	3/86	9026,27018,54205	HIP1R,BEX3,CYCS
9_Member	GO Biological Processes	GO:0090559	regulation of membrane permeability	-2.10315	-0.0057122	3/86	6687,7533,9026	SPG7,YWHAH,HIP1R
10_Summary	GO Biological Processes	GO:0042058	regulation of epidermal growth factor receptor signaling pathway	-3.12969	-0.915951	4/86	9026,23636,55658,93343	HIP1R,NUP62,RNF126,MVB12A
10_Member	GO Biological Processes	GO:0042058	regulation of epidermal growth factor receptor signaling pathway	-3.12969	-0.915951	4/86	9026,23636,55658,93343	HIP1R,NUP62,RNF126,MVB12A
10_Member	GO Biological Processes	GO:1901184	regulation of ERBB signaling pathway	-3.00239	-0.802119	4/93	9026,23636,55658,93343	HIP1R,NUP62,RNF126,MVB12A
10_Member	GO Biological Processes	GO:0007173	epidermal growth factor receptor signaling pathway	-2.5954	-0.427081	4/120	9026,23636,55658,93343	HIP1R,NUP62,RNF126,MVB12A
10_Member	GO Biological Processes	GO:0038127	ERBB signaling pathway	-2.3231	-0.184537	4/143	9026,23636,55658,93343	HIP1R,NUP62,RNF126,MVB12A
11_Summary	GO Biological Processes	GO:0030837	negative regulation of actin filament polymerization	-2.58245	-0.417201	3/58	822,7114,9026,27243	CAPG,TMSB4X,HIP1R,CHMP2A
11_Member	GO Biological Processes	GO:0030837	negative regulation of actin filament polymerization	-2.58245	-0.417201	3/58	822,7114,9026	CAPG,TMSB4X,HIP1R
11_Member	GO Biological Processes	GO:0032272	negative regulation of protein polymerization	-2.31699	-0.183563	3/72	822,7114,9026	CAPG,TMSB4X,HIP1R
11_Member	GO Biological Processes	GO:0051494	negative regulation of cytoskeleton organization	-2.27056	-0.146139	4/148	822,7114,9026,27243	CAPG,TMSB4X,HIP1R,CHMP2A
12_Summary	Reactome Gene Sets	R-HSA-1268020	Mitochondrial protein import	-2.46092	-0.308223	3/64	516,10063,51025	ATP5MC1,COX17,PAM16
12_Member	Reactome Gene Sets	R-HSA-1268020	Mitochondrial protein import	-2.46092	-0.308223	3/64	516,10063,51025	ATP5MC1,COX17,PAM16
13_Summary	Reactome Gene Sets	R-HSA-8953897	Cellular responses to external stimuli	-2.45845	-0.308223	8/525	5710,7001,7979,23636,27243,54205,84790,723790,8673,7533,55630	PSMD4,PRDX2,SEM1,NUP62,CHMP2A,CYCS,TUBA1C,H2AC19,VAMP8,YWHAH,SLC39A4
13_Member	Reactome Gene Sets	R-HSA-8953897	Cellular responses to external stimuli	-2.45845	-0.308223	8/525	5710,7001,7979,23636,27243,54205,84790,723790	PSMD4,PRDX2,SEM1,NUP62,CHMP2A,CYCS,TUBA1C,H2AC19
13_Member	Reactome Gene Sets	R-HSA-2262752	Cellular responses to stress	-2.36753	-0.226077	7/429	5710,7001,7979,23636,54205,84790,723790	PSMD4,PRDX2,SEM1,NUP62,CYCS,TUBA1C,H2AC19
13_Member	Reactome Gene Sets	R-HSA-8852276	The role of GTSE1 in G2/M progression after G2 checkpoint	-2.2357	-0.122276	3/77	5710,7979,84790	PSMD4,SEM1,TUBA1C
13_Member	Reactome Gene Sets	R-HSA-1236974	ER-Phagosome pathway	-2.14554	-0.0375154	3/83	5710,7979,8673	PSMD4,SEM1,VAMP8
13_Member	Reactome Gene Sets	R-HSA-5628897	TP53 Regulates Metabolic Genes	-2.10315	-0.0057122	3/86	7001,7533,54205	PRDX2,YWHAH,CYCS
13_Member	Reactome Gene Sets	R-HSA-109581	Apoptosis	-2.01019	0	4/176	5710,7533,7979,54205	PSMD4,YWHAH,SEM1,CYCS
13_Member	Reactome Gene Sets	R-HSA-5619115	Disorders of transmembrane transporters	-2.01019	0	4/176	5710,7979,23636,55630	PSMD4,SEM1,NUP62,SLC39A4

## Sheet: 3.FA_FevsCo_15DW
GroupID	Category	Term	Description	LogP	Log(q-value)	InTerm_InList	Genes	Symbols
1_Summary	GO Biological Processes	GO:0051384	response to glucocorticoid	-4.22782	-0.0770966	3/146	2322,2353,10888,1514	FLT3,FOS,GPR83,CTSL
1_Member	GO Biological Processes	GO:0051384	response to glucocorticoid	-4.22782	-0.0770966	3/146	2322,2353,10888	FLT3,FOS,GPR83
1_Member	GO Biological Processes	GO:0031960	response to corticosteroid	-4.09361	-0.0770966	3/162	2322,2353,10888	FLT3,FOS,GPR83
1_Member	GO Biological Processes	GO:0048545	response to steroid hormone	-2.99125	0	3/385	2322,2353,10888	FLT3,FOS,GPR83
1_Member	GO Biological Processes	GO:0032870	cellular response to hormone stimulus	-2.2484	0	3/703	1514,2322,2353	CTSL,FLT3,FOS
2_Summary	GO Biological Processes	GO:0002521	leukocyte differentiation	-3.89875	-0.0583298	4/516	1969,2322,2353,4189	EPHA2,FLT3,FOS,DNAJB9
2_Member	GO Biological Processes	GO:0002521	leukocyte differentiation	-3.89875	-0.0583298	4/516	1969,2322,2353,4189	EPHA2,FLT3,FOS,DNAJB9
3_Summary	GO Biological Processes	GO:0070848	response to growth factor	-3.30251	0	4/739	1969,2322,2353,3491,374900	EPHA2,FLT3,FOS,CCN1,ZNF568
3_Member	GO Biological Processes	GO:0070848	response to growth factor	-3.30251	0	4/739	1969,2322,2353,3491	EPHA2,FLT3,FOS,CCN1
3_Member	GO Biological Processes	GO:0070372	regulation of ERK1 and ERK2 cascade	-3.28895	0	3/304	1969,2322,3491	EPHA2,FLT3,CCN1
3_Member	GO Biological Processes	GO:0070371	ERK1 and ERK2 cascade	-3.2162	0	3/322	1969,2322,3491	EPHA2,FLT3,CCN1
3_Member	GO Biological Processes	GO:0048568	embryonic organ development	-2.85588	0	3/429	1969,3491,374900	EPHA2,CCN1,ZNF568
3_Member	GO Biological Processes	GO:0048598	embryonic morphogenesis	-2.47004	0	3/586	1969,3491,374900	EPHA2,CCN1,ZNF568
3_Member	GO Biological Processes	GO:0043009	chordate embryonic development	-2.38347	0	3/629	1969,3491,374900	EPHA2,CCN1,ZNF568
3_Member	GO Biological Processes	GO:0009792	embryo development ending in birth or egg hatching	-2.35098	0	3/646	1969,3491,374900	EPHA2,CCN1,ZNF568
3_Member	GO Biological Processes	GO:0071363	cellular response to growth factor stimulus	-2.23813	0	3/709	2322,2353,3491	FLT3,FOS,CCN1
3_Member	GO Biological Processes	GO:0043408	regulation of MAPK cascade	-2.13253	0	3/774	1969,2322,3491	EPHA2,FLT3,CCN1

## Sheet: 4.FA_FevsCo_12UP
Input ID	Gene ID	Type	Tax ID	Homologene Gene ID	Homologene Gene Tax ID	Gene Symbol	Description	Biological Process (GO)	Protein Function (Protein Atlas)	Subcellular Location (Protein Atlas)	Drug (DrugBank)	Canonical Pathways	Hallmark Gene Sets
ZNF532	55205	symbol	H. sapiens	55205	H. sapiens	ZNF532	zinc finger protein 532	GO:0006357 regulation of transcription by RNA polymerase II;GO:0006366 transcription by RNA polymerase II;GO:0006355 regulation of transcription, DNA-templated	Transcription factors/Zinc-coordinating DNA-binding domains	Golgi apparatus;Nucleoplasm(Approved)
DNMT3B	1789	symbol	H. sapiens	1789	H. sapiens	DNMT3B	DNA methyltransferase 3 beta	GO:0051573 negative regulation of histone H3-K9 methylation;GO:0090116 C-5 methylation of cytosine;GO:0051571 positive regulation of histone H3-K4 methylation	Enzymes/ENZYME proteins/Transferases;Transcription factors/Zinc-coordinating DNA-binding domains	Nucleoplasm;Vesicles(Approved)
CPT1A	1374	symbol	H. sapiens	1374	H. sapiens	CPT1A	carnitine palmitoyltransferase 1A	GO:0006853 carnitine shuttle;GO:0032000 positive regulation of fatty acid beta-oxidation;GO:1902001 fatty acid transmembrane transport	Enzymes/ENZYME proteins/Transferases	Mitochondria(Supported)	L-Carnitine (Carnitine o-palmitoyltransferase activity);Glyburide (Carnitine o-palmitoyltransferase activity);Perhexiline (Carnitine o-palmitoyltransferase activity)	(M106)PID HNF3B PATHWAY	(M5935)HALLMARK FATTY ACID METABOLISM; (M5936)HALLMARK OXIDATIVE PHOSPHORYLATION
ASNS	440	symbol	H. sapiens	440	H. sapiens	ASNS	asparagine synthetase (glutamine-hydrolyzing)	GO:0070981 L-asparagine biosynthetic process;GO:0070982 L-asparagine metabolic process;GO:0006529 asparagine biosynthetic process	Enzymes/ENZYME proteins/Ligase	Cytosol(Enhanced)	L-Aspartic Acid (Protein homodimerization activity);L-Glutamic Acid (Protein homodimerization activity);Adenosine triphosphate (Protein homodimerization activity);L-Asparagine (Protein homodimerization activity)		(M5922)HALLMARK UNFOLDED PROTEIN RESPONSE; (M5941)HALLMARK UV RESPONSE UP; (M5945)HALLMARK HEME METABOLISM
ZFP1	162239	symbol	H. sapiens	162239	H. sapiens	ZFP1	ZFP1 zinc finger protein	GO:0006357 regulation of transcription by RNA polymerase II;GO:0006366 transcription by RNA polymerase II;GO:0006355 regulation of transcription, DNA-templated	Transcription factors/Zinc-coordinating DNA-binding domains	Nucleus(Approved)
LONRF2	164832	symbol	H. sapiens	164832	H. sapiens	LONRF2	LON peptidase N-terminal domain and ring finger 2			Nucleus(Supported)
LRRC2	79442	symbol	H. sapiens	79442	H. sapiens	LRRC2	leucine rich repeat containing 2
SRRD	402055	symbol	H. sapiens	402055	H. sapiens	SRRD	SRR1 domain containing	GO:0070453 regulation of heme biosynthetic process;GO:1901463 regulation of tetrapyrrole biosynthetic process;GO:1901401 regulation of tetrapyrrole metabolic process		Cytosol(Approved)
NEAT1	283131	symbol	H. sapiens	283131	H. sapiens	NEAT1	nuclear paraspeckle assembly transcript 1	GO:1901647 positive regulation of synoviocyte proliferation;GO:1901645 regulation of synoviocyte proliferation;GO:0002941 synoviocyte proliferation
ZNF709	163051	symbol	H. sapiens	163051	H. sapiens	ZNF709	zinc finger protein 709	GO:0006357 regulation of transcription by RNA polymerase II;GO:0006366 transcription by RNA polymerase II;GO:0006355 regulation of transcription, DNA-templated	Transcription factors/Zinc-coordinating DNA-binding domains	Nucleoplasm(Approved)
CGNL1	84952	symbol	H. sapiens	84952	H. sapiens	CGNL1	cingulin like 1	GO:0051058 negative regulation of small GTPase mediated signal transduction;GO:0051056 regulation of small GTPase mediated signal transduction;GO:0007015 actin filament organization		Cell Junctions(Approved)
RPL23A	6147	symbol	H. sapiens	6147	H. sapiens	RPL23A	ribosomal protein L23a	GO:0006614 SRP-dependent cotranslational protein targeting to membrane;GO:0006613 cotranslational protein targeting to membrane;GO:0000184 nuclear-transcribed mRNA catabolic process, nonsense-mediated decay	Ribosomal proteins		Alpha-Hydroxy-Beta-Phenyl-Propionic Acid (Structural constituent of ribosome);Anisomycin (Structural constituent of ribosome);Puromycin (Structural constituent of ribosome)

## Sheet: 5.FA_FovsFe_12DW
GroupID	Category	Term	Description	LogP	Log(q-value)	InTerm_InList	Genes	Symbols
1_Summary	Reactome Gene Sets	R-HSA-199991	Membrane Trafficking	-2.47927	0	3/634	5049,55667,81846	PAFAH1B2,DENND4C,SBF2
1_Member	Reactome Gene Sets	R-HSA-199991	Membrane Trafficking	-2.47927	0	3/634	5049,55667,81846	PAFAH1B2,DENND4C,SBF2
1_Member	Reactome Gene Sets	R-HSA-5653656	Vesicle-mediated transport	-2.40615	0	3/673	5049,55667,81846	PAFAH1B2,DENND4C,SBF2

## Sheet: 6.FA_FovsFe_54UP
GroupID	Category	Term	Description	LogP	Log(q-value)	InTerm_InList	Genes	Symbols
1_Summary	KEGG Pathway	hsa03010	Ribosome	-9.18301	-4.86546	8/153	6170,6191,6194,6206,64979,100169751,100169757,100169768,54555,7277,9260,51248	RPL39,RPS4X,RPS6,RPS12,MRPL36,RNA5S1,RNA5S6,RNA5S17,DDX49,TUBA4A,PDLIM7,PDZD11
1_Member	KEGG Pathway	hsa03010	Ribosome	-9.18301	-4.86546	8/153	6170,6191,6194,6206,64979,100169751,100169757,100169768	RPL39,RPS4X,RPS6,RPS12,MRPL36,RNA5S1,RNA5S6,RNA5S17
1_Member	CORUM	CORUM:306	Ribosome, cytoplasmic	-4.71161	-1.15996	4/80	6170,6191,6194,6206	RPL39,RPS4X,RPS6,RPS12
1_Member	Reactome Gene Sets	R-HSA-156902	Peptide chain elongation	-4.52871	-1.15996	4/89	6170,6191,6194,6206	RPL39,RPS4X,RPS6,RPS12
1_Member	Reactome Gene Sets	R-HSA-192823	Viral mRNA Translation	-4.52871	-1.15996	4/89	6170,6191,6194,6206	RPL39,RPS4X,RPS6,RPS12
1_Member	CORUM	CORUM:338	40S ribosomal subunit, cytoplasmic	-4.49713	-1.15996	3/31	6191,6194,6206	RPS4X,RPS6,RPS12
1_Member	Reactome Gene Sets	R-HSA-6791226	Major pathway of rRNA processing in the nucleolus and cytosol	-4.48508	-1.15996	5/185	6170,6191,6194,6206,54555	RPL39,RPS4X,RPS6,RPS12,DDX49
1_Member	Reactome Gene Sets	R-HSA-156842	Eukaryotic Translation Elongation	-4.45358	-1.15996	4/93	6170,6191,6194,6206	RPL39,RPS4X,RPS6,RPS12
1_Member	Reactome Gene Sets	R-HSA-2408557	Selenocysteine synthesis	-4.45358	-1.15996	4/93	6170,6191,6194,6206	RPL39,RPS4X,RPS6,RPS12
1_Member	Reactome Gene Sets	R-HSA-72764	Eukaryotic Translation Termination	-4.45358	-1.15996	4/93	6170,6191,6194,6206	RPL39,RPS4X,RPS6,RPS12
1_Member	Reactome Gene Sets	R-HSA-975956	Nonsense Mediated Decay (NMD) independent of the Exon Junction Complex (EJC)	-4.41727	-1.15996	4/95	6170,6191,6194,6206	RPL39,RPS4X,RPS6,RPS12
1_Member	CORUM	CORUM:305	40S ribosomal subunit, cytoplasmic	-4.4142	-1.15996	3/33	6191,6194,6206	RPS4X,RPS6,RPS12
1_Member	Reactome Gene Sets	R-HSA-8868773	rRNA processing in the nucleus and cytosol	-4.37598	-1.15996	5/195	6170,6191,6194,6206,54555	RPL39,RPS4X,RPS6,RPS12,DDX49
1_Member	Reactome Gene Sets	R-HSA-72689	Formation of a pool of free 40S subunits	-4.313	-1.15996	4/101	6170,6191,6194,6206	RPL39,RPS4X,RPS6,RPS12
1_Member	Reactome Gene Sets	R-HSA-72312	rRNA processing	-4.27272	-1.15996	5/205	6170,6191,6194,6206,54555	RPL39,RPS4X,RPS6,RPS12,DDX49
1_Member	GO Biological Processes	GO:0006614	SRP-dependent cotranslational protein targeting to membrane	-4.24705	-1.15996	4/105	6170,6191,6194,6206	RPL39,RPS4X,RPS6,RPS12
1_Member	GO Biological Processes	GO:0006613	cotranslational protein targeting to membrane	-4.1837	-1.15101	4/109	6170,6191,6194,6206	RPL39,RPS4X,RPS6,RPS12
1_Member	Reactome Gene Sets	R-HSA-156827	L13a-mediated translational silencing of Ceruloplasmin expression	-4.15294	-1.15101	4/111	6170,6191,6194,6206	RPL39,RPS4X,RPS6,RPS12
1_Member	Reactome Gene Sets	R-HSA-1799339	SRP-dependent cotranslational protein targeting to membrane	-4.13777	-1.15101	4/112	6170,6191,6194,6206	RPL39,RPS4X,RPS6,RPS12
1_Member	Reactome Gene Sets	R-HSA-72706	GTP hydrolysis and joining of the 60S ribosomal subunit	-4.13777	-1.15101	4/112	6170,6191,6194,6206	RPL39,RPS4X,RPS6,RPS12
1_Member	Reactome Gene Sets	R-HSA-927802	Nonsense-Mediated Decay (NMD)	-4.09313	-1.15101	4/115	6170,6191,6194,6206	RPL39,RPS4X,RPS6,RPS12
1_Member	Reactome Gene Sets	R-HSA-975957	Nonsense Mediated Decay (NMD) enhanced by the Exon Junction Complex (EJC)	-4.09313	-1.15101	4/115	6170,6191,6194,6206	RPL39,RPS4X,RPS6,RPS12
1_Member	GO Biological Processes	GO:0045047	protein targeting to ER	-4.0497	-1.15101	4/118	6170,6191,6194,6206	RPL39,RPS4X,RPS6,RPS12
1_Member	Reactome Gene Sets	R-HSA-2408522	Selenoamino acid metabolism	-4.0497	-1.15101	4/118	6170,6191,6194,6206	RPL39,RPS4X,RPS6,RPS12
1_Member	Reactome Gene Sets	R-HSA-72613	Eukaryotic Translation Initiation	-4.03548	-1.15101	4/119	6170,6191,6194,6206	RPL39,RPS4X,RPS6,RPS12
1_Member	Reactome Gene Sets	R-HSA-72737	Cap-dependent Translation Initiation	-4.03548	-1.15101	4/119	6170,6191,6194,6206	RPL39,RPS4X,RPS6,RPS12
1_Member	GO Biological Processes	GO:0000184	nuclear-transcribed mRNA catabolic process, nonsense-mediated decay	-4.02139	-1.15101	4/120	6170,6191,6194,6206	RPL39,RPS4X,RPS6,RPS12
1_Member	GO Biological Processes	GO:0072599	establishment of protein localization to endoplasmic reticulum	-3.99358	-1.13843	4/122	6170,6191,6194,6206	RPL39,RPS4X,RPS6,RPS12
1_Member	Reactome Gene Sets	R-HSA-72695	Formation of the ternary complex, and subsequently, the 43S complex	-3.84339	-1.01004	3/51	6191,6194,6206	RPS4X,RPS6,RPS12
1_Member	Reactome Gene Sets	R-HSA-168273	Influenza Viral RNA Transcription and Replication	-3.83622	-1.01004	4/134	6170,6191,6194,6206	RPL39,RPS4X,RPS6,RPS12
1_Member	Reactome Gene Sets	R-HSA-168255	Influenza Life Cycle	-3.71613	-0.903737	4/144	6170,6191,6194,6206	RPL39,RPS4X,RPS6,RPS12
1_Member	GO Biological Processes	GO:0070972	protein localization to endoplasmic reticulum	-3.68183	-0.903405	4/147	6170,6191,6194,6206	RPL39,RPS4X,RPS6,RPS12
1_Member	Reactome Gene Sets	R-HSA-72649	Translation initiation complex formation	-3.67688	-0.903405	3/58	6191,6194,6206	RPS4X,RPS6,RPS12
1_Member	Reactome Gene Sets	R-HSA-72702	Ribosomal scanning and start codon recognition	-3.67688	-0.903405	3/58	6191,6194,6206	RPS4X,RPS6,RPS12
1_Member	Reactome Gene Sets	R-HSA-72662	Activation of the mRNA upon binding of the cap-binding complex and eIFs, and subsequent binding to 4	-3.65482	-0.89358	3/59	6191,6194,6206	RPS4X,RPS6,RPS12
1_Member	Reactome Gene Sets	R-HSA-168254	Influenza Infection	-3.59389	-0.844547	4/155	6170,6191,6194,6206	RPL39,RPS4X,RPS6,RPS12
1_Member	Reactome Gene Sets	R-HSA-72766	Translation	-3.56102	-0.823259	5/291	6170,6191,6194,6206,64979	RPL39,RPS4X,RPS6,RPS12,MRPL36
1_Member	Reactome Gene Sets	R-HSA-9010553	Regulation of expression of SLITs and ROBOs	-3.43172	-0.705245	4/171	6170,6191,6194,6206	RPL39,RPS4X,RPS6,RPS12
1_Member	GO Biological Processes	GO:0019083	viral transcription	-3.37507	-0.65959	4/177	6170,6191,6194,6206	RPL39,RPS4X,RPS6,RPS12
1_Member	GO Biological Processes	GO:0019080	viral gene expression	-3.25056	-0.545803	4/191	6170,6191,6194,6206	RPL39,RPS4X,RPS6,RPS12
1_Member	GO Biological Processes	GO:0006413	translational initiation	-3.23358	-0.53929	4/193	6170,6191,6194,6206	RPL39,RPS4X,RPS6,RPS12
1_Member	GO Biological Processes	GO:0006612	protein targeting to membrane	-3.15947	-0.475393	4/202	6170,6191,6194,6206	RPL39,RPS4X,RPS6,RPS12
1_Member	Reactome Gene Sets	R-HSA-422475	Axon guidance	-3.11902	-0.444929	6/553	6170,6191,6194,6206,7277,9260	RPL39,RPS4X,RPS6,RPS12,TUBA4A,PDLIM7
1_Member	GO Biological Processes	GO:0000956	nuclear-transcribed mRNA catabolic process	-3.10426	-0.439929	4/209	6170,6191,6194,6206	RPL39,RPS4X,RPS6,RPS12
1_Member	Reactome Gene Sets	R-HSA-376176	Signaling by ROBO receptors	-3.03616	-0.381379	4/218	6170,6191,6194,6206	RPL39,RPS4X,RPS6,RPS12
1_Member	CORUM	CORUM:3055	Nop56p-associated pre-rRNA complex	-2.9337	-0.288257	3/104	6170,6194,6206	RPL39,RPS6,RPS12
1_Member	GO Biological Processes	GO:0090150	establishment of protein localization to membrane	-2.36369	0	4/334	6170,6191,6194,6206	RPL39,RPS4X,RPS6,RPS12
1_Member	GO Biological Processes	GO:0006402	mRNA catabolic process	-2.21998	0	4/367	6170,6191,6194,6206	RPL39,RPS4X,RPS6,RPS12
1_Member	Reactome Gene Sets	R-HSA-71291	Metabolism of amino acids and derivatives	-2.19951	0	4/372	6170,6191,6194,6206	RPL39,RPS4X,RPS6,RPS12
1_Member	Reactome Gene Sets	R-HSA-5663205	Infectious disease	-2.15557	0	4/383	6170,6191,6194,6206	RPL39,RPS4X,RPS6,RPS12
1_Member	GO Biological Processes	GO:0072657	protein localization to membrane	-2.11301	0	5/623	6170,6191,6194,6206,51248	RPL39,RPS4X,RPS6,RPS12,PDZD11
1_Member	GO Biological Processes	GO:0006401	RNA catabolic process	-2.09047	0	4/400	6170,6191,6194,6206	RPL39,RPS4X,RPS6,RPS12
2_Summary	GO Biological Processes	GO:0022613	ribonucleoprotein complex biogenesis	-4.24749	-1.15996	7/502	6023,6066,6194,26834,26871,54555,64979	RMRP,RNU2-1,RPS6,RNU4-2,RNU1-1,DDX49,MRPL36
2_Member	GO Biological Processes	GO:0022613	ribonucleoprotein complex biogenesis	-4.24749	-1.15996	7/502	6023,6066,6194,26834,26871,54555,64979	RMRP,RNU2-1,RPS6,RNU4-2,RNU1-1,DDX49,MRPL36
2_Member	GO Biological Processes	GO:0042254	ribosome biogenesis	-2.54542	0	4/297	6023,6194,54555,64979	RMRP,RPS6,DDX49,MRPL36
2_Member	GO Biological Processes	GO:0006364	rRNA processing	-2.05318	0	3/214	6023,6194,54555	RMRP,RPS6,DDX49
3_Summary	KEGG Pathway	hsa03008	Ribosome biogenesis in eukaryotes	-4.24705	-1.15996	4/105	6023,100169751,100169757,100169768	RMRP,RNA5S1,RNA5S6,RNA5S17
3_Member	KEGG Pathway	hsa03008	Ribosome biogenesis in eukaryotes	-4.24705	-1.15996	4/105	6023,100169751,100169757,100169768	RMRP,RNA5S1,RNA5S6,RNA5S17
4_Summary	GO Biological Processes	GO:0071236	cellular response to antibiotic	-2.50505	0	3/147	6548,10280,84557,6191,408,26012	SLC9A1,SIGMAR1,MAP1LC3A,RPS4X,ARRB1,NSMF
4_Member	GO Biological Processes	GO:0071236	cellular response to antibiotic	-2.50505	0	3/147	6548,10280,84557	SLC9A1,SIGMAR1,MAP1LC3A
4_Member	GO Biological Processes	GO:0046677	response to antibiotic	-2.39156	0	4/328	6191,6548,10280,84557	RPS4X,SLC9A1,SIGMAR1,MAP1LC3A
4_Member	GO Biological Processes	GO:0070997	neuron death	-2.30082	0	4/348	408,6548,10280,26012	ARRB1,SLC9A1,SIGMAR1,NSMF
4_Member	GO Biological Processes	GO:0043523	regulation of neuron apoptotic process	-2.07549	0	3/210	408,10280,26012	ARRB1,SIGMAR1,NSMF

## Sheet: 7.FA_Metascape_cir_annotation
Gene	original_id	DW_FoEVsEm	PG__miRNAEVsT1	PG__miRNAEVsT2	Top500_EVs	UP_FoEVsEm	Gene ID	Type	Tax ID	Homologene Gene ID	Homologene Gene Tax ID	Gene Symbol	Description	Biological Process (GO)	Kinase Class (UniProt)	Protein Function (Protein Atlas)	Subcellular Location (Protein Atlas)	Drug (DrugBank)	Canonical Pathways	Hallmark Gene Sets	GO:0006614 SRP-dependent cotranslational	CORUM:5380 TRBP containing complex (DICER	GO:0022613 ribonucleoprotein complex biog	hsa05010 Alzheimer's disease	R-HSA-8953897 Cellular responses to external	GO:2001242 regulation of intrinsic apopto	GO:0034248 regulation of cellular amide m	GO:0002183 cytoplasmic translational init	GO:0007005 mitochondrion organization	GO:0043065 positive regulation of apoptot	GO:0045055 regulated exocytosis	GO:0042274 ribosomal small subunit biogen	GO:0006457 protein folding	hsa05130 Pathogenic Escherichia coli in	R-HSA-450531 Regulation of mRNA stability b	R-HSA-195258 RHO GTPase Effectors	R-HSA-8876725 Protein methylation	CORUM:5266 TNF-alpha/NF-kappa B signaling	R-HSA-76002 Platelet activation, signaling	GO:0010035 response to inorganic substanc	TotalEvidenceCount
6782	HSPA13	1	1	1	0	0	6782	Gene_ID	H. sapiens	6782	H. sapiens	HSPA13	heat shock protein family A (Hsp70) member 13	GO:0030433 ubiquitin-dependent ERAD pathway;GO:0051085 chaperone cofactor-dependent protein refolding;GO:0036503 ERAD pathway						(M5941)HALLMARK UV RESPONSE UP	0	0	0	0	1	0	0	0	0	0	0	0	1	0	0	0	0	0	0	0	1
23411	SIRT1	1	1	1	0	0	23411	Gene_ID	H. sapiens	23411	H. sapiens	SIRT1	sirtuin 1	GO:0031393 negative regulation of prostaglandin biosynthetic process;GO:0071441 negative regulation of histone H3-K14 acetylation;GO:2000619 negative regulation of histone H4-K16 acetylation			Cytosol;Mitochondria;Nucleus(Enhanced)	SRT501 (Transcription factor binding)	(M32)PID HDAC CLASSIII PATHWAY; (M44)PID HIF2PATHWAY; (M136)PID FOXO PATHWAY	(M5951)HALLMARK SPERMATOGENESIS	1	0	0	0	1	1	0	0	0	1	0	0	1	0	1	1	1	0	0	1	1
8036	SHOC2	1	1	1	0	0	8036	Gene_ID	H. sapiens	8036	H. sapiens	SHOC2	SHOC2 leucine rich repeat scaffold protein	GO:0046579 positive regulation of Ras protein signal transduction;GO:0008543 fibroblast growth factor receptor signaling pathway;GO:0043666 regulation of phosphoprotein phosphatase activity		RAS pathway related proteins	Cytosol(Supported)Nucleoplasm(Approved)				0	0	0	0	0	0	0	0	0	0	0	0	0	0	0	0	1	0	0	0	1
54407	SLC38A2	1	1	1	0	0	54407	Gene_ID	H. sapiens	54407	H. sapiens	SLC38A2	solute carrier family 38 member 2	GO:0031460 glycine betaine transport;GO:0006868 glutamine transport;GO:0032328 alanine transport			Vesicles(Approved)			(M5908)HALLMARK ANDROGEN RESPONSE	0	0	0	1	0	0	0	0	0	0	0	0	0	1	0	0	0	0	0	0	1
10802	SEC24A	1	1	1	0	0	10802	Gene_ID	H. sapiens	10802	H. sapiens	SEC24A	SEC24 homolog A, COPII coat complex component	GO:0045714 regulation of low-density lipoprotein particle receptor biosynthetic process;GO:0048208 COPII vesicle coating;GO:0090110 cargo loading into COPII-coated vesicle			Nucleoli fibrillar center;Vesicles(Approved)				0	0	0	0	0	0	0	0	0	0	0	0	0	0	0	0	0	0	0	0	1
9689	BZW1	1	1	1	0	0	9689	Gene_ID	H. sapiens	9689	H. sapiens	BZW1	basic leucine zipper and W2 domains 1				Vesicles(Approved)				0	0	0	0	0	0	0	0	0	0	0	0	0	0	0	0	0	0	0	0	1
84034	EMILIN2	1	1	1	0	0	84034	Gene_ID	H. sapiens	84034	H. sapiens	EMILIN2	elastin microfibril interfacer 2	GO:0010811 positive regulation of cell-substrate adhesion;GO:0010810 regulation of cell-substrate adhesion;GO:0045785 positive regulation of cell adhesion					(M3008)NABA ECM GLYCOPROTEINS; (M5884)NABA CORE MATRISOME; (M5889)NABA MATRISOME		0	0	0	0	0	0	0	0	0	0	0	0	0	0	0	0	0	0	0	0	1
857	CAV1	1	1	1	0	0	857	Gene_ID	H. sapiens	857	H. sapiens	CAV1	caveolin 1	GO:1903609 negative regulation of inward rectifier potassium channel activity;GO:0034141 positive regulation of toll-like receptor 3 signaling pathway;GO:0019065 receptor-mediated endocytosis of virus by host cell		Transporters/Accessory Factors Involved in Transport	Golgi apparatus(Supported)		(M90)PID WNT CANONICAL PATHWAY; (M206)PID PDGFRA PATHWAY; (M185)PID ALK1 PATHWAY	(M5942)HALLMARK UV RESPONSE DN; (M5902)HALLMARK APOPTOSIS; (M5891)HALLMARK HYPOXIA	0	0	0	1	0	1	0	0	0	1	0	0	0	0	1	1	1	0	0	1	1
51719	CAB39	1	1	1	0	0	51719	Gene_ID	H. sapiens	51719	H. sapiens	CAB39	calcium binding protein 39	GO:1901017 negative regulation of potassium ion transmembrane transporter activity;GO:1901380 negative regulation of potassium ion transmembrane transport;GO:0071476 cellular hypotonic response			Cytosol;Nucleoli fibrillar center(Approved)		(M87)PID LKB1 PATHWAY	(M5923)HALLMARK PI3K AKT MTOR SIGNALING	0	0	0	1	0	0	0	0	0	0	0	0	0	0	0	0	1	0	0	0	1
6574	SLC20A1	1	1	1	0	0	6574	Gene_ID	H. sapiens	6574	H. sapiens	SLC20A1	solute carrier family 20 member 1	GO:0035435 phosphate ion transmembrane transport;GO:0006817 phosphate ion transport;GO:0035725 sodium ion transmembrane transport		Transporters/Electrochemical Potential-driven transporters	Vesicles(Approved)			(M5896)HALLMARK TGF BETA SIGNALING; (M5902)HALLMARK APOPTOSIS	0	0	0	1	0	0	0	0	0	0	0	0	0	0	0	0	0	0	0	0	1
148867	SLC30A7	1	1	1	0	0	148867	Gene_ID	H. sapiens	148867	H. sapiens	SLC30A7	solute carrier family 30 member 7	GO:0032119 sequestering of zinc ion;GO:0006882 cellular zinc ion homeostasis;GO:0055069 zinc ion homeostasis		Transporters/Electrochemical Potential-driven transporters	Golgi apparatus(Supported)				0	0	0	0	0	0	0	0	0	0	0	0	0	0	0	0	0	0	0	0	1
138639	PTPDC1	1	1	1	0	0	138639	Gene_ID	H. sapiens	138639	H. sapiens	PTPDC1	protein tyrosine phosphatase domain containing 1	GO:0035335 peptidyl-tyrosine dephosphorylation;GO:0060271 cilium assembly;GO:0006470 protein dephosphorylation			Nucleoplasm(Supported)				0	0	0	0	0	0	0	0	0	0	0	0	0	0	0	0	0	0	0	0	1
10818	FRS2	1	1	1	0	0	10818	Gene_ID	H. sapiens	10818	H. sapiens	FRS2	fibroblast growth factor receptor substrate 2	GO:0046619 optic placode formation involved in camera-type eye formation;GO:0060527 prostate epithelial cord arborization involved in prostate glandular acinus morphogenesis;GO:0060526 prostate glandular acinus morphogenesis			Cell Junctions(Approved)		(M82)PID RET PATHWAY; (M2579)ST DIFFERENTIATION PATHWAY IN PC12 CELLS; (M276)PID FGF PATHWAY		0	0	0	0	0	0	0	0	0	0	0	0	0	0	1	0	1	0	0	0	1
2353	FOS	1	1	1	0	0	2353	Gene_ID	H. sapiens	2353	H. sapiens	FOS	Fos proto-oncogene, AP-1 transcription factor subunit	GO:0001661 conditioned taste aversion;GO:0045672 positive regulation of osteoclast differentiation;GO:0051412 response to corticosterone		Transcription factors/Basic domains	Nucleoplasm(Supported)	Nadroparin (Transcriptional activator activity, rna polymerase ii core promoter proximal region sequence-specific binding)	(M134)PID TCR RAS PATHWAY; (M206)PID PDGFRA PATHWAY; (M17200)SA B CELL RECEPTOR COMPLEXES	(M5941)HALLMARK UV RESPONSE UP; (M5891)HALLMARK HYPOXIA; (M5907)HALLMARK ESTROGEN RESPONSE LATE	0	0	0	0	1	0	0	0	0	1	0	0	1	1	1	0	1	0	0	1	1
92092	ZC3HAV1L	1	1	1	0	0	92092	Gene_ID	H. sapiens	92092	H. sapiens	ZC3HAV1L	zinc finger CCCH-type containing, antiviral 1 like				Cytosol(Enhanced)				0	0	0	0	0	0	0	0	0	0	0	0	0	0	0	0	0	0	0	0	1
55500	ETNK1	1	1	1	0	0	55500	Gene_ID	H. sapiens	55500	H. sapiens	ETNK1	ethanolamine kinase 1	GO:0006646 phosphatidylethanolamine biosynthetic process;GO:0046337 phosphatidylethanolamine metabolic process;GO:0046474 glycerophospholipid biosynthetic process		Enzymes/ENZYME proteins/Transferases	Cytosol;Nucleoplasm;Plasma membrane(Supported)				0	0	0	0	0	0	0	0	0	0	0	0	0	0	0	0	0	0	0	0	1
4205	MEF2A	1	1	1	0	0	4205	Gene_ID	H. sapiens	4205	H. sapiens	MEF2A	myocyte enhancer factor 2A	GO:0055005 ventricular cardiac myofibril assembly;GO:0046326 positive regulation of glucose import;GO:0055015 ventricular cardiac muscle cell development		Transcription factors	Nucleoplasm(Supported)		(M229)PID P38 ALPHA BETA DOWNSTREAM PATHWAY	(M5909)HALLMARK MYOGENESIS	0	0	0	0	0	0	0	0	1	0	0	0	0	0	1	0	1	0	0	1	1
9879	DDX46	1	1	1	0	0	9879	Gene_ID	H. sapiens	9879	H. sapiens	DDX46	DEAD-box helicase 46	GO:0000398 mRNA splicing, via spliceosome;GO:0000377 RNA splicing, via transesterification reactions with bulged adenosine as nucleophile;GO:0000375 RNA splicing, via transesterification reactions		Enzymes/ENZYME proteins/Hydrolases	Nuclear speckles(Enhanced)				0	0	0	0	0	0	0	0	0	0	0	0	0	0	0	0	0	0	0	0	1
10257	ABCC4	1	1	1	0	0	10257	Gene_ID	H. sapiens	10257	H. sapiens	ABCC4	ATP binding cassette subfamily C member 4	GO:0032310 prostaglandin secretion;GO:0015732 prostaglandin transport;GO:0032309 icosanoid secretion		Transporters/Primary Active Transporters				(M5908)HALLMARK ANDROGEN RESPONSE	0	0	0	0	0	0	0	0	0	0	0	0	0	0	1	0	0	0	0	0	1
9422	ZNF264	1	1	1	0	0	9422	Gene_ID	H. sapiens	9422	H. sapiens	ZNF264	zinc finger protein 264	GO:0006357 regulation of transcription by RNA polymerase II;GO:0006366 transcription by RNA polymerase II;GO:0006355 regulation of transcription, DNA-templated		Transcription factors/Zinc-coordinating DNA-binding domains					0	0	0	0	0	0	0	0	0	0	0	0	0	0	0	0	0	0	0	0	1
1386	ATF2	1	1	1	0	0	1386	Gene_ID	H. sapiens	1386	H. sapiens	ATF2	activating transcription factor 2	GO:0032915 positive regulation of transforming growth factor beta2 production;GO:0110024 positive regulation of cardiac muscle myoblast proliferation;GO:0110022 regulation of cardiac muscle myoblast proliferation		Enzymes/ENZYME proteins/Transferases;Transcription factors/Basic domains	Nucleoplasm(Enhanced)		(M17200)SA B CELL RECEPTOR COMPLEXES; (M229)PID P38 ALPHA BETA DOWNSTREAM PATHWAY; (M3721)ST JNK MAPK PATHWAY		0	0	0	1	0	0	0	0	1	1	0	0	0	0	1	1	1	0	0	1	1
201595	STT3B	1	1	1	0	0	201595	Gene_ID	H. sapiens	201595	H. sapiens	STT3B	STT3 oligosaccharyltransferase complex catalytic subunit B	GO:0043686 co-translational protein modification;GO:0018279 protein N-linked glycosylation via asparagine;GO:0030433 ubiquitin-dependent ERAD pathway		Enzymes/ENZYME proteins/Transferases	Endoplasmic reticulum(Supported)				0	0	0	0	0	0	0	0	0	0	0	0	0	0	0	0	0	0	0	0	1
4238	MFAP3	1	1	1	0	0	4238	Gene_ID	H. sapiens	4238	H. sapiens	MFAP3	microfibril associated protein 3				Golgi apparatus;Nucleoplasm(Approved)		(M3008)NABA ECM GLYCOPROTEINS; (M5884)NABA CORE MATRISOME; (M5889)NABA MATRISOME		0	0	0	0	0	0	0	0	0	0	0	0	0	0	0	0	0	0	0	0	1
4170	MCL1	1	1	1	0	0	4170	Gene_ID	H. sapiens	4170	H. sapiens	MCL1	MCL1 apoptosis regulator, BCL2 family member	GO:1903378 positive regulation of oxidative stress-induced neuron intrinsic apoptotic signaling pathway;GO:1902177 positive regulation of oxidative stress-induced intrinsic apoptotic signaling pathway;GO:1903223 positive regulation of oxidative stress-induced neuron death			Mitochondria(Enhanced)		(M183)PID IL6 7 PATHWAY; (M255)PID HIF1 TFPATHWAY; (M40)PID E2F PATHWAY	(M5902)HALLMARK APOPTOSIS; (M5890)HALLMARK TNFA SIGNALING VIA NFKB	0	0	0	0	0	1	0	0	0	1	0	0	0	1	0	0	0	0	0	0	1
9306	SOCS6	1	1	1	0	0	9306	Gene_ID	H. sapiens	9306	H. sapiens	SOCS6	suppressor of cytokine signaling 6	GO:0043551 regulation of phosphatidylinositol 3-kinase activity;GO:0050868 negative regulation of T cell activation;GO:0046854 phosphatidylinositol phosphorylation			Cytosol;Nuclear speckles(Approved)				0	0	0	0	0	0	0	0	0	0	0	0	0	0	0	0	0	0	0	0	1
7057	THBS1	1	1	1	0	0	7057	Gene_ID	H. sapiens	7057	H. sapiens	THBS1	thrombospondin 1	GO:0010748 negative regulation of plasma membrane long-chain fatty acid transport;GO:0010746 regulation of plasma membrane long-chain fatty acid transport;GO:0051918 negative regulation of fibrinolysis			Plasma membrane(Approved)		(M165)PID SYNDECAN 4 PATHWAY; (M277)PID INTEGRIN A4B1 PATHWAY; (M53)PID INTEGRIN3 PATHWAY	(M5896)HALLMARK TGF BETA SIGNALING; (M5946)HALLMARK COAGULATION; (M5930)HALLMARK EPITHELIAL MESENCHYMAL TRANSITION	0	0	0	0	0	1	0	0	0	1	0	0	1	0	1	0	1	0	0	1	1
56987	BBX	1	1	1	0	0	56987	Gene_ID	H. sapiens	56987	H. sapiens	BBX	BBX high mobility group box domain containing	GO:0060348 bone development;GO:0001501 skeletal system development;GO:0006357 regulation of transcription by RNA polymerase II		Transcription factors/Other all-alpha-helical DNA-binding domains	Cytosol;Nucleoplasm(Enhanced)				0	0	0	0	0	0	0	0	0	0	0	0	0	0	0	0	0	0	0	0	1
27314	RAB30	1	1	1	0	0	27314	Gene_ID	H. sapiens	27314	H. sapiens	RAB30	RAB30, member RAS oncogene family	GO:0032482 Rab protein signal transduction;GO:0007030 Golgi organization;GO:0006888 ER to Golgi vesicle-mediated transport			Vesicles(Enhanced)				0	0	0	0	0	0	0	0	0	0	0	0	0	0	0	0	0	0	0	0	1
10725	NFAT5	1	1	1	0	0	10725	Gene_ID	H. sapiens	10725	H. sapiens	NFAT5	nuclear factor of activated T cells 5	GO:1904996 positive regulation of leukocyte adhesion to vascular endothelial cell;GO:1904994 regulation of leukocyte adhesion to vascular endothelial cell;GO:0070884 regulation of calcineurin-NFAT signaling cascade		Transcription factors/Immunoglobulin fold	Cytosol;Nucleus(Supported)		(M16518)ST WNT CA2 CYCLIC GMP PATHWAY; (M3501)ST B CELL ANTIGEN RECEPTOR; (M9526)ST T CELL SIGNAL TRANSDUCTION	(M5890)HALLMARK TNFA SIGNALING VIA NFKB	0	0	0	0	0	0	0	0	0	0	0	0	0	0	0	0	0	0	0	0	1
79665	DHX40	1	1	1	0	0	79665	Gene_ID	H. sapiens	79665	H. sapiens	DHX40	DEAH-box helicase 40	GO:0000398 mRNA splicing, via spliceosome;GO:0000377 RNA splicing, via transesterification reactions with bulged adenosine as nucleophile;GO:0000375 RNA splicing, via transesterification reactions		Enzymes/ENZYME proteins/Hydrolases	Nucleus(Supported)				0	0	0	0	0	0	0	0	0	0	0	0	0	0	0	0	0	0	0	0	1
102	ADAM10	1	1	1	0	0	102	Gene_ID	H. sapiens	102	H. sapiens	ADAM10	ADAM metallopeptidase domain 10	GO:0010820 positive regulation of T cell chemotaxis;GO:0051089 constitutive protein ectodomain proteolysis;GO:0010819 regulation of T cell chemotaxis		CD markers;Enzymes/ENZYME proteins/Hydrolases;Transporters/Accessory Factors Involved in Transport	Plasma membrane;Vesicles(Supported)	XL784 (Zinc ion binding)	(M70)PID PS1 PATHWAY; (M142)PID AJDISS 2PATHWAY; (M17)PID NOTCH PATHWAY	(M5916)HALLMARK APICAL SURFACE; (M5910)HALLMARK PROTEIN SECRETION	0	0	0	1	0	0	0	0	0	1	0	0	0	0	1	1	0	0	0	0	1
4214	MAP3K1	1	1	1	0	0	4214	Gene_ID	H. sapiens	4214	H. sapiens	MAP3K1	mitogen-activated protein kinase kinase kinase 1	GO:0002755 MyD88-dependent toll-like receptor signaling pathway;GO:0000186 activation of MAPKK activity;GO:0002224 toll-like receptor signaling pathway	STE Ser/Thr protein kinase family	Enzymes/{ENZYME proteins/Transferases,Kinases/STE Ser/Thr protein kinases}	Cytosol(Approved)	AZD-8330 (Zinc ion binding)	(M190)PID TCR JNK PATHWAY; (M228)PID SMAD2 3PATHWAY; (M17200)SA B CELL RECEPTOR COMPLEXES	(M5953)HALLMARK KRAS SIGNALING UP; (M5891)HALLMARK HYPOXIA	0	0	0	0	0	0	0	0	0	0	0	0	0	0	1	1	1	0	0	0	1
4311	MME	1	1	1	0	0	4311	Gene_ID	H. sapiens	4311	H. sapiens	MME	membrane metalloendopeptidase	GO:0002003 angiotensin maturation;GO:0002002 regulation of angiotensin levels in blood;GO:0001991 regulation of systemic arterial blood pressure by circulatory renin-angiotensin		CD markers;Enzymes/{ENZYME proteins/Hydrolases,Peptidases/Metallopeptidases}		Candoxatril (Zinc ion binding);Omapatrilat (Zinc ion binding);N-[3-[(1-Aminoethyl)(Hydroxy)Phosphoryl]-2-(1,1'-Biphenyl-4-Ylmethyl)Propanoyl]Alanine (Zinc ion binding);Phosphoramidon (Zinc ion binding);N-(3-Phenyl-2-Sulfanylpropanoyl)Phenylalanylalanine (Zinc ion binding);[2(R,S)-2-Sulfanylheptanoyl]-Phe-Ala (Zinc ion binding);SLV 306 (Zinc ion binding);2-[(1S)-1-BENZYL-2-SULFANYLETHYL]-1H-IMIDAZ…			0	0	0	1	0	0	0	0	0	0	0	0	0	0	0	0	0	0	0	0	1
4189	DNAJB9	1	1	1	0	0	4189	Gene_ID	H. sapiens	4189	H. sapiens	DNAJB9	DnaJ heat shock protein family (Hsp40) member B9	GO:1903895 negative regulation of IRE1-mediated unfolded protein response;GO:1903894 regulation of IRE1-mediated unfolded protein response;GO:1900102 negative regulation of endoplasmic reticulum unfolded protein response			Cytosol;Endoplasmic reticulum(Approved)			(M5908)HALLMARK ANDROGEN RESPONSE; (M5922)HALLMARK UNFOLDED PROTEIN RESPONSE; (M5905)HALLMARK ADIPOGENESIS	0	0	0	0	0	1	0	0	0	0	0	0	0	0	0	0	0	0	0	0	1
9859	CEP170	1	1	1	0	0	9859	Gene_ID	H. sapiens	9859	H. sapiens	CEP170	centrosomal protein 170				Centrosome(Enhanced)Cytosol(Approved)Plasma membrane(Uncertain)				0	0	0	0	0	0	0	0	0	0	0	0	0	0	0	0	0	0	0	0	1
22954	TRIM32	1	1	1	0	0	22954	Gene_ID	H. sapiens	22954	H. sapiens	TRIM32	tripartite motif containing 32	GO:1903883 positive regulation of interleukin-17-mediated signaling pathway;GO:1903881 regulation of interleukin-17-mediated signaling pathway;GO:1902187 negative regulation of viral release from host cell		Enzymes/ENZYME proteins/Transferases	Intermediate filaments(Approved)				0	0	0	0	0	1	0	0	0	1	0	0	0	0	1	0	0	0	0	0	1
2060	EPS15	1	1	1	0	0	2060	Gene_ID	H. sapiens	2060	H. sapiens	EPS15	epidermal growth factor receptor pathway substrate 15	GO:0019065 receptor-mediated endocytosis of virus by host cell;GO:0075509 endocytosis involved in viral entry into host cell;GO:0098884 postsynaptic neurotransmitter receptor internalization			Cytosol;Vesicles(Enhanced)		(M214)PID ERBB1 INTERNALIZATION PATHWAY; (M17)PID NOTCH PATHWAY; (M48)PID MET PATHWAY		0	0	0	0	0	0	0	0	0	0	0	0	0	0	1	0	0	0	0	0	1
220213	OTUD1	1	1	1	0	0	220213	Gene_ID	H. sapiens	220213	H. sapiens	OTUD1	OTU deubiquitinase 1	GO:0070536 protein K63-linked deubiquitination;GO:0016579 protein deubiquitination;GO:0070646 protein modification by small protein removal		Enzymes/ENZYME proteins/Hydrolases	Golgi apparatus;Nuclear bodies;Nucleoplasm(Approved)				0	0	0	0	0	0	0	0	0	0	0	0	0	0	0	0	0	0	0	0	1
6670	SP3	1	0	1	0	0	6670	Gene_ID	H. sapiens	6670	H. sapiens	SP3	Sp3 transcription factor	GO:0043353 enucleate erythrocyte differentiation;GO:0001829 trophectodermal cell differentiation;GO:0060136 embryonic process involved in female pregnancy		Transcription factors/Zinc-coordinating DNA-binding domains			(M105)PID TELOMERASE PATHWAY; (M2)PID SMAD2 3NUCLEAR PATHWAY		0	0	0	0	0	0	0	0	0	0	0	0	0	0	0	0	0	0	0	0	1
6191	RPS4X	0	0	0	1	1	6191	Gene_ID	H. sapiens	6191	H. sapiens	RPS4X	ribosomal protein S4 X-linked	GO:0006614 SRP-dependent cotranslational protein targeting to membrane;GO:0006613 cotranslational protein targeting to membrane;GO:0000184 nuclear-transcribed mRNA catabolic process, nonsense-mediated decay		Ribosomal proteins			(M16801)SIG REGULATION OF THE ACTIN CYTOSKELETON BY RHO GTPASES; (M5193)SIG CHEMOTAXIS		1	0	0	0	0	0	1	0	0	0	0	0	0	0	0	0	0	0	0	0	2
5710	PSMD4	0	0	0	1	1	5710	Gene_ID	H. sapiens	5710	H. sapiens	PSMD4	proteasome 26S subunit, non-ATPase 4	GO:0002223 stimulatory C-type lectin receptor signaling pathway;GO:0002479 antigen processing and presentation of exogenous peptide antigen via MHC class I, TAP-dependent;GO:0002220 innate immune response activating cell surface receptor signaling pathway			Cytosol;Nucleoplasm(Enhanced)				1	0	0	0	1	0	0	0	0	0	0	0	0	0	1	1	0	0	0	0	2
6218	RPS17	0	0	0	1	1	6218	Gene_ID	H. sapiens	6218	H. sapiens	RPS17	ribosomal protein S17	GO:0006614 SRP-dependent cotranslational protein targeting to membrane;GO:0006613 cotranslational protein targeting to membrane;GO:0000184 nuclear-transcribed mRNA catabolic process, nonsense-mediated decay		Ribosomal proteins	Cytosol;Endoplasmic reticulum;Nucleoli(Supported)				1	0	1	0	0	0	0	0	0	0	0	1	0	0	0	0	0	0	0	0	2
9510	ADAMTS1	1	1	0	0	0	9510	Gene_ID	H. sapiens	9510	H. sapiens	ADAMTS1	ADAM metallopeptidase with thrombospondin type 1 motif 1	GO:1904754 positive regulation of vascular associated smooth muscle cell migration;GO:0001542 ovulation from ovarian follicle;GO:1904752 regulation of vascular associated smooth muscle cell migration					(M3468)NABA ECM REGULATORS; (M5885)NABA MATRISOME ASSOCIATED; (M5889)NABA MATRISOME	(M5908)HALLMARK ANDROGEN RESPONSE	0	0	0	0	0	0	0	0	0	0	0	0	0	0	0	0	0	0	0	0	1
6227	RPS21	0	0	0	1	1	6227	Gene_ID	H. sapiens	6227	H. sapiens	RPS21	ribosomal protein S21	GO:0000461 endonucleolytic cleavage to generate mature 3'-end of SSU-rRNA from (SSU-rRNA, 5.8S rRNA, LSU-rRNA);GO:0000447 endonucleolytic cleavage in ITS1 to separate SSU-rRNA from 5.8S rRNA and LSU-rRNA from tricistronic rRNA transcript (SSU-rRNA, 5.8S rRNA, LSU-rRNA);GO:0000479 endonucleolytic cleavage of tricistronic rRNA transcript (SSU-rRNA, 5.8S rRNA, LSU-rRNA)		Ribosomal proteins	Cytosol;Endoplasmic reticulum(Enhanced)				1	0	1	0	0	0	0	0	0	0	0	1	0	0	0	0	0	0	0	0	2
23429	RYBP	1	1	0	0	0	23429	Gene_ID	H. sapiens	23429	H. sapiens	RYBP	RING1 and YY1 binding protein	GO:0032435 negative regulation of proteasomal ubiquitin-dependent protein catabolic process;GO:0035518 histone H2A monoubiquitination;GO:2000059 negative regulation of ubiquitin-dependent protein catabolic process			Nucleoplasm(Supported)		(M40)PID E2F PATHWAY		0	0	0	0	0	0	0	0	0	1	0	0	0	0	1	0	0	0	0	0	1
1969	EPHA2	1	1	0	0	0	1969	Gene_ID	H. sapiens	1969	H. sapiens	EPHA2	EPH receptor A2	GO:1901491 negative regulation of lymphangiogenesis;GO:1903348 positive regulation of bicellular tight junction assembly;GO:0070309 lens fiber cell morphogenesis	Tyr protein kinase family	Enzymes/{ENZYME proteins/Transferases,Kinases/Tyr protein kinases};RAS pathway related proteins	Cell Junctions;Plasma membrane(Supported)Golgi apparatus;Nuclear speckles(Approved)	Dasatinib (Transmembrane receptor protein tyrosine kinase activity);Phosphoaminophosphonic Acid-Adenylate Ester (Transmembrane receptor protein tyrosine kinase activity);Regorafenib (Transmembrane receptor protein tyrosine kinase activity)	(M273)PID EPHA2 FWD PATHWAY; (M177)PID EPHA FWDPATHWAY; (M86)PID ARF6 PATHWAY	(M5934)HALLMARK XENOBIOTIC METABOLISM; (M5939)HALLMARK P53 PATHWAY	0	0	0	1	0	1	0	0	0	0	0	0	0	0	0	1	0	0	0	0	1
2322	FLT3	1	0	1	0	0	2322	Gene_ID	H. sapiens	2322	H. sapiens	FLT3	fms related tyrosine kinase 3	GO:0002328 pro-B cell differentiation;GO:0002318 myeloid progenitor cell differentiation;GO:0043552 positive regulation of phosphatidylinositol 3-kinase activity	Tyr protein kinase family	CD markers;Enzymes/{ENZYME proteins/Transferases,Kinases/Tyr protein kinases}	Endoplasmic reticulum(Approved)	Sorafenib (Vascular endothelial growth factor-activated receptor activity);Sunitinib (Vascular endothelial growth factor-activated receptor activity);XL999 (Vascular endothelial growth factor-activated receptor activity);AC220 (Vascular endothelial growth factor-activated receptor activity);MP470 (Vascular endothelial growth factor-activated receptor activity);MLN-518 (Vascular endothelial growth…			0	0	0	0	0	0	0	0	0	0	0	0	0	0	0	0	0	0	0	0	1
9451	EIF2AK3	1	0	1	0	0	9451	Gene_ID	H. sapiens	9451	H. sapiens	EIF2AK3	eukaryotic translation initiation factor 2 alpha kinase 3	GO:0060734 regulation of endoplasmic reticulum stress-induced eIF2 alpha phosphorylation;GO:0036492 eiF2alpha phosphorylation in response to endoplasmic reticulum stress;GO:1990737 response to manganese-induced endoplasmic reticulum stress	Other	Enzymes/{ENZYME proteins/Transferases,Kinases}				(M5922)HALLMARK UNFOLDED PROTEIN RESPONSE	1	0	0	1	0	1	0	0	0	1	0	0	1	1	0	0	0	0	0	1	1
6147	RPL23A	0	0	0	1	1	6147	Gene_ID	H. sapiens	6147	H. sapiens	RPL23A	ribosomal protein L23a	GO:0006614 SRP-dependent cotranslational protein targeting to membrane;GO:0006613 cotranslational protein targeting to membrane;GO:0000184 nuclear-transcribed mRNA catabolic process, nonsense-mediated decay		Ribosomal proteins		Alpha-Hydroxy-Beta-Phenyl-Propionic Acid (Structural constituent of ribosome);Anisomycin (Structural constituent of ribosome);Puromycin (Structural constituent of ribosome)			1	0	1	0	0	0	0	0	0	0	0	0	0	0	0	0	0	0	0	0	2
6194	RPS6	0	0	0	1	1	6194	Gene_ID	H. sapiens	6194	H. sapiens	RPS6	ribosomal protein S6	GO:0002309 T cell proliferation involved in immune response;GO:0006924 activation-induced cell death of T cells;GO:0022605 mammalian oogenesis stage		Ribosomal proteins	Cytosol;Endoplasmic reticulum(Enhanced)		(M143)PID IL2 PI3K PATHWAY; (M164)PID ERBB1 DOWNSTREAM PATHWAY	(M5926)HALLMARK MYC TARGETS V1	1	0	1	0	0	0	0	0	0	1	1	1	0	0	0	0	0	0	0	0	2
55791	LRIF1	1	1	0	0	0	55791	Gene_ID	H. sapiens	55791	H. sapiens	LRIF1	ligand dependent nuclear receptor interacting factor 1	GO:0009048 dosage compensation by inactivation of X chromosome;GO:0007549 dosage compensation;GO:0040029 regulation of gene expression, epigenetic			Nucleus(Supported)Microtubule organizing center(Approved)				0	0	0	0	0	0	0	0	0	0	0	0	0	0	0	0	0	0	0	0	1
3875	KRT18	0	0	0	1	1	3875	Gene_ID	H. sapiens	3875	H. sapiens	KRT18	keratin 18	GO:0043000 Golgi to plasma membrane CFTR protein transport;GO:0070268 cornification;GO:0097284 hepatocyte apoptotic process			Cytosol(Enhanced)		(M220)PID CASPASE PATHWAY	(M5910)HALLMARK PROTEIN SECRETION; (M5902)HALLMARK APOPTOSIS; (M5906)HALLMARK ESTROGEN RESPONSE EARLY	1	0	0	0	0	1	0	0	0	0	0	0	0	1	0	0	0	0	0	0	2
6170	RPL39	0	0	0	1	1	6170	Gene_ID	H. sapiens	6170	H. sapiens	RPL39	ribosomal protein L39	GO:0006614 SRP-dependent cotranslational protein targeting to membrane;GO:0002227 innate immune response in mucosa;GO:0006613 cotranslational protein targeting to membrane		Ribosomal proteins				(M5950)HALLMARK ALLOGRAFT REJECTION	1	0	0	0	0	0	0	0	0	0	0	0	0	0	0	0	0	0	0	0	2
4811	NID1	1	0	1	0	0	4811	Gene_ID	H. sapiens	4811	H. sapiens	NID1	nidogen 1	GO:0032836 glomerular basement membrane development;GO:0032835 glomerulus development;GO:0071711 basement membrane organization				Urokinase (Proteoglycan binding)	(M5887)NABA BASEMENT MEMBRANES; (M18)PID INTEGRIN1 PATHWAY; (M3008)NABA ECM GLYCOPROTEINS		0	0	0	0	0	0	0	0	0	0	0	0	0	0	0	0	0	0	0	0	1
9897	WASHC5	1	1	0	0	0	9897	Gene_ID	H. sapiens	9897	H. sapiens	WASHC5	WASH complex subunit 5	GO:0040038 polar body extrusion after meiotic divisions;GO:0001556 oocyte maturation;GO:0090306 spindle assembly involved in meiosis			Nucleoplasm(Supported)				0	0	0	0	0	0	0	0	0	0	0	0	0	0	0	0	1	0	0	0	1
6888	TALDO1	0	0	0	1	1	6888	Gene_ID	H. sapiens	6888	H. sapiens	TALDO1	transaldolase 1	GO:0005999 xylulose biosynthetic process;GO:0009052 pentose-phosphate shunt, non-oxidative branch;GO:0019322 pentose biosynthetic process		Enzymes/ENZYME proteins/Transferases	Cytosol;Nucleoplasm(Enhanced)			(M5951)HALLMARK SPERMATOGENESIS; (M5905)HALLMARK ADIPOGENESIS; (M5937)HALLMARK GLYCOLYSIS	0	0	0	1	0	0	0	0	0	0	0	0	0	0	1	0	0	0	0	0	2
57685	CACHD1	1	0	1	0	0	57685	Gene_ID	H. sapiens	57685	H. sapiens	CACHD1	cache domain containing 1	GO:0070588 calcium ion transmembrane transport;GO:0006816 calcium ion transport;GO:0070838 divalent metal ion transport			Nucleoli;Nucleus(Uncertain)				0	0	0	1	0	0	0	0	0	0	0	0	0	0	0	0	0	0	0	0	1
7272	TTK	1	1	0	0	0	7272	Gene_ID	H. sapiens	7272	H. sapiens	TTK	TTK protein kinase	GO:0033316 meiotic spindle assembly checkpoint;GO:0044779 meiotic spindle checkpoint;GO:1903096 protein localization to meiotic spindle midzone	Other	Enzymes/{ENZYME proteins/Transferases,Kinases}	Cytosol;Nucleoli(Approved)	2,6-Dihydroanthra/1,9-Cd/Pyrazol-6-One (Protein tyrosine kinase activity)		(M5951)HALLMARK SPERMATOGENESIS; (M5893)HALLMARK MITOTIC SPINDLE; (M5901)HALLMARK G2M CHECKPOINT	0	0	0	0	0	0	0	0	0	0	0	0	0	0	1	0	0	0	0	0	1
4289	MKLN1	1	1	0	0	0	4289	Gene_ID	H. sapiens	4289	H. sapiens	MKLN1	muskelin 1	GO:0002090 regulation of receptor internalization;GO:0048259 regulation of receptor-mediated endocytosis;GO:0031623 receptor internalization			Cytosol;Plasma membrane;Vesicles(Approved)				0	0	0	0	0	0	0	0	0	0	0	0	0	0	0	0	0	0	0	0	1
7114	TMSB4X	0	0	0	1	1	7114	Gene_ID	H. sapiens	7114	H. sapiens	TMSB4X	thymosin beta 4 X-linked	GO:1905273 positive regulation of proton-transporting ATP synthase activity, rotational mechanism;GO:1905271 regulation of proton-transporting ATP synthase activity, rotational mechanism;GO:2000483 negative regulation of interleukin-8 secretion			Cytosol;Nucleoplasm;Vesicles(Approved)				0	0	0	1	0	1	0	0	0	0	1	0	0	0	1	1	1	0	1	0	2
25873	RPL36	0	0	0	1	1	25873	Gene_ID	H. sapiens	25873	H. sapiens	RPL36	ribosomal protein L36	GO:0006614 SRP-dependent cotranslational protein targeting to membrane;GO:0006613 cotranslational protein targeting to membrane;GO:0000184 nuclear-transcribed mRNA catabolic process, nonsense-mediated decay		Ribosomal proteins	Cytosol;Endoplasmic reticulum(Uncertain)			(M5939)HALLMARK P53 PATHWAY	1	1	0	0	0	0	0	0	0	0	0	0	0	0	0	0	0	0	0	0	2
54602	NDFIP2	1	1	0	0	0	54602	Gene_ID	H. sapiens	54602	H. sapiens	NDFIP2	Nedd4 family interacting protein 2	GO:0031398 positive regulation of protein ubiquitination;GO:0032410 negative regulation of transporter activity;GO:0043123 positive regulation of I-kappaB kinase/NF-kappaB signaling			Vesicles(Enhanced)				0	0	0	0	0	0	0	0	0	0	0	0	0	0	0	0	1	0	0	0	1
7110	TMF1	1	0	1	0	0	7110	Gene_ID	H. sapiens	7110	H. sapiens	TMF1	TATA element modulatory factor 1	GO:2000845 positive regulation of testosterone secretion;GO:2000843 regulation of testosterone secretion;GO:0032275 luteinizing hormone secretion			Golgi apparatus(Supported)		(M58)PID AR PATHWAY		0	0	0	0	0	0	0	0	0	0	0	0	0	0	0	0	0	0	0	0	1
80018	NAA25	1	1	0	0	0	80018	Gene_ID	H. sapiens	80018	H. sapiens	NAA25	N(alpha)-acetyltransferase 25, NatB auxiliary subunit	GO:0017196 N-terminal peptidyl-methionine acetylation;GO:0006474 N-terminal protein amino acid acetylation;GO:0018206 peptidyl-methionine modification			Cytosol(Supported)Golgi apparatus(Approved)				0	0	0	0	0	0	0	0	0	0	0	0	0	0	0	0	0	0	0	0	1
51372	TMA7	0	0	0	1	1	51372	Gene_ID	H. sapiens	51372	H. sapiens	TMA7	translation machinery associated 7 homolog	GO:0002181 cytoplasmic translation;GO:0006412 translation;GO:0043043 peptide biosynthetic process			Nuclear bodies;Nucleoli;Nucleus(Approved)				1	0	0	0	0	0	0	0	0	0	0	0	0	0	0	0	0	0	0	0	2
2109	ETFB	0	0	0	1	1	2109	Gene_ID	H. sapiens	2109	H. sapiens	ETFB	electron transfer flavoprotein subunit beta	GO:0033539 fatty acid beta-oxidation using acyl-CoA dehydrogenase;GO:0006635 fatty acid beta-oxidation;GO:0009062 fatty acid catabolic process			Mitochondria(Enhanced)			(M5936)HALLMARK OXIDATIVE PHOSPHORYLATION; (M5905)HALLMARK ADIPOGENESIS; (M5907)HALLMARK ESTROGEN RESPONSE LATE	0	0	0	1	0	0	0	0	0	0	0	0	0	0	0	0	1	0	0	0	2
2512	FTL	0	0	0	1	1	2512	Gene_ID	H. sapiens	2512	H. sapiens	FTL	ferritin light chain	GO:0006880 intracellular sequestering of iron ion;GO:0097577 sequestering of iron ion;GO:0006879 cellular iron ion homeostasis			Cytosol(Approved)	Iron Dextran (Iron ion binding);Protoporphyrin Ix (Iron ion binding)		(M5938)HALLMARK REACTIVE OXIGEN SPECIES PATHWAY	0	0	0	0	0	0	0	0	0	0	1	0	0	0	1	0	0	0	0	0	2
79144	PPDPF	0	0	0	1	1	79144	Gene_ID	H. sapiens	79144	H. sapiens	PPDPF	pancreatic progenitor cell differentiation and proliferation factor	GO:0030154 cell differentiation;GO:0048869 cellular developmental process;GO:0007275 multicellular organism development			Microtubules;Nucleoli;Nucleoplasm(Approved)				0	0	0	0	0	0	0	0	0	0	0	0	0	0	0	0	0	0	0	0	2
79923	NANOG	1	0	1	0	0	79923	Gene_ID	H. sapiens	79923	H. sapiens	NANOG	Nanog homeobox	GO:0001714 endodermal cell fate specification;GO:0001711 endodermal cell fate commitment;GO:0035987 endodermal cell differentiation		Transcription factors/Helix-turn-helix domains					0	0	0	0	0	0	0	0	0	0	0	0	0	0	0	0	0	0	0	0	1
153222	CREBRF	1	1	0	0	0	153222	Gene_ID	H. sapiens	153222	H. sapiens	CREBRF	CREB3 regulatory factor	GO:1900170 negative regulation of glucocorticoid mediated signaling pathway;GO:1902213 positive regulation of prolactin signaling pathway;GO:1900169 regulation of glucocorticoid mediated signaling pathway			Nucleus(Supported)				0	0	0	0	0	0	0	0	0	0	0	0	0	0	0	0	0	0	0	0	1
81796	SLCO5A1	1	1	0	0	0	81796	Gene_ID	H. sapiens	81796	H. sapiens	SLCO5A1	solute carrier organic anion transporter family member 5A1	GO:0043252 sodium-independent organic anion transport;GO:0015711 organic anion transport;GO:0006820 anion transport		Transporters/Electrochemical Potential-driven transporters					0	0	0	0	0	0	0	0	0	0	0	0	0	0	0	0	0	0	0	0	1
4212	MEIS2	1	0	1	0	0	4212	Gene_ID	H. sapiens	4212	H. sapiens	MEIS2	Meis homeobox 2	GO:0110024 positive regulation of cardiac muscle myoblast proliferation;GO:0110022 regulation of cardiac muscle myoblast proliferation;GO:2000288 positive regulation of myoblast proliferation		Transcription factors/Helix-turn-helix domains	Cytosol;Nucleoplasm(Approved)			(M5901)HALLMARK G2M CHECKPOINT	0	0	0	0	0	0	0	0	0	0	0	0	0	0	0	0	0	0	0	0	1
222236	NAPEPLD	1	1	0	0	0	222236	Gene_ID	H. sapiens	222236	H. sapiens	NAPEPLD	N-acyl phosphatidylethanolamine phospholipase D	GO:0048874 host-mediated regulation of intestinal microbiota composition;GO:0070291 N-acylethanolamine metabolic process;GO:1903999 negative regulation of eating behavior		Enzymes/ENZYME proteins/Hydrolases	Cytosol(Enhanced)				0	0	0	0	0	0	0	0	0	0	0	0	0	0	1	0	0	0	0	0	1
2495	FTH1	0	0	0	1	1	2495	Gene_ID	H. sapiens	2495	H. sapiens	FTH1	ferritin heavy chain 1	GO:0006880 intracellular sequestering of iron ion;GO:0097577 sequestering of iron ion;GO:0006879 cellular iron ion homeostasis		Enzymes/ENZYME proteins/Oxidoreductases	Microtubules(Approved)	Iron Dextran (Iron ion binding)	(M254)PID MYC REPRESS PATHWAY		0	0	0	0	0	0	0	0	0	0	1	0	0	0	1	0	0	0	0	0	2
6206	RPS12	0	0	0	1	1	6206	Gene_ID	H. sapiens	6206	H. sapiens	RPS12	ribosomal protein S12	GO:0006614 SRP-dependent cotranslational protein targeting to membrane;GO:0006613 cotranslational protein targeting to membrane;GO:0000184 nuclear-transcribed mRNA catabolic process, nonsense-mediated decay		Ribosomal proteins	Cytosol(Supported)Golgi apparatus;Vesicles(Approved)			(M5939)HALLMARK P53 PATHWAY	1	0	0	0	0	0	0	0	0	0	0	0	0	0	0	0	0	0	0	0	2
7001	PRDX2	0	0	0	1	1	7001	Gene_ID	H. sapiens	7001	H. sapiens	PRDX2	peroxiredoxin 2	GO:0031665 negative regulation of lipopolysaccharide-mediated signaling pathway;GO:0031664 regulation of lipopolysaccharide-mediated signaling pathway;GO:0045581 negative regulation of T cell differentiation		Enzymes/ENZYME proteins/Oxidoreductases		3-Sulfinoalanine (Thioredoxin peroxidase activity);N-Carbamoyl-Alanine (Thioredoxin peroxidase activity)		(M5938)HALLMARK REACTIVE OXIGEN SPECIES PATHWAY; (M5945)HALLMARK HEME METABOLISM	0	0	0	0	1	1	0	0	0	0	0	0	0	0	1	0	0	0	0	1	2
23036	ZNF292	1	0	1	0	0	23036	Gene_ID	H. sapiens	23036	H. sapiens	ZNF292	zinc finger protein 292	GO:0045944 positive regulation of transcription by RNA polymerase II;GO:0045893 positive regulation of transcription, DNA-templated;GO:1903508 positive regulation of nucleic acid-templated transcription		Transcription factors/Zinc-coordinating DNA-binding domains	Nuclear membrane;Nucleus(Approved)			(M5937)HALLMARK GLYCOLYSIS; (M5891)HALLMARK HYPOXIA	0	0	0	0	0	0	0	0	0	0	0	0	0	0	0	0	0	0	0	0	1
10653	SPINT2	0	0	0	1	1	10653	Gene_ID	H. sapiens	10653	H. sapiens	SPINT2	serine peptidase inhibitor, Kunitz type 2	GO:0060672 epithelial cell morphogenesis involved in placental branching;GO:0060671 epithelial cell differentiation involved in embryonic placenta development;GO:0060670 branching involved in labyrinthine layer morphogenesis			Cytosol;Intermediate filaments;Plasma membrane(Uncertain)			(M5934)HALLMARK XENOBIOTIC METABOLISM	0	0	0	0	0	0	0	0	0	1	0	0	0	0	1	0	0	0	0	0	2
64083	GOLPH3	1	0	1	0	0	64083	Gene_ID	H. sapiens	64083	H. sapiens	GOLPH3	golgi phosphoprotein 3	GO:0090164 asymmetric Golgi ribbon formation;GO:0045053 protein retention in Golgi apparatus;GO:0050901 leukocyte tethering or rolling			Golgi apparatus;Vesicles(Supported)				0	0	0	0	0	0	0	0	1	0	0	0	0	0	0	0	0	0	0	0	1
6158	RPL28	0	0	0	1	1	6158	Gene_ID	H. sapiens	6158	H. sapiens	RPL28	ribosomal protein L28	GO:0006614 SRP-dependent cotranslational protein targeting to membrane;GO:0006613 cotranslational protein targeting to membrane;GO:0000184 nuclear-transcribed mRNA catabolic process, nonsense-mediated decay		Ribosomal proteins	Cytosol;Endoplasmic reticulum(Supported)				1	1	0	0	0	0	0	0	0	0	0	0	0	0	0	0	0	0	0	0	2
57708	MIER1	1	1	0	0	0	57708	Gene_ID	H. sapiens	57708	H. sapiens	MIER1	MIER1 transcriptional regulator	GO:0031937 positive regulation of chromatin silencing;GO:0031935 regulation of chromatin silencing;GO:0016575 histone deacetylation		Transcription factors/Helix-turn-helix domains	Nucleoplasm(Enhanced)				0	0	0	0	0	0	0	0	0	0	0	0	0	0	0	1	0	0	0	0	1
89765	RSPH1	0	0	0	1	0	89765	Gene_ID	H. sapiens	89765	H. sapiens	RSPH1	radial spoke head component 1	GO:0007286 spermatid development;GO:0035082 axoneme assembly;GO:0048515 spermatid differentiation			Nucleoplasm(Approved)				0	0	0	0	0	0	0	0	0	0	0	0	0	0	0	0	0	0	0	0	1
26012	NSMF	0	0	0	0	1	26012	Gene_ID	H. sapiens	26012	H. sapiens	NSMF	NMDA receptor synaptonuclear signaling and neuronal migration factor	GO:2001224 positive regulation of neuron migration;GO:0048168 regulation of neuronal synaptic plasticity;GO:0048814 regulation of dendrite morphogenesis			Nucleoplasm(Supported)				0	0	0	0	0	0	0	0	0	0	0	0	0	0	0	0	1	0	0	0	1
9230	RAB11B	0	0	0	1	0	9230	Gene_ID	H. sapiens	9230	H. sapiens	RAB11B	RAB11B, member RAS oncogene family	GO:0032402 melanosome transport;GO:0033572 transferrin transport;GO:0045054 constitutive secretory pathway			Microtubule organizing center;Vesicles(Approved)				1	0	0	0	0	0	0	0	0	0	1	0	0	0	0	0	0	0	0	0	1
3020	H3F3A	0	0	0	1	0	3020	Gene_ID	H. sapiens	3020	H. sapiens	H3-3A	H3.3 histone A	GO:1902340 negative regulation of chromosome condensation;GO:0031509 telomeric heterochromatin assembly;GO:0031508 pericentric heterochromatin assembly			Nucleoplasm(Supported)				0	0	0	0	1	0	0	0	0	0	0	0	0	0	1	1	0	0	1	0	1
7453	WARS	0	0	0	1	0	7453	Gene_ID	H. sapiens	7453	H. sapiens	WARS1	tryptophanyl-tRNA synthetase 1	GO:0006436 tryptophanyl-tRNA aminoacylation;GO:0010835 regulation of protein ADP-ribosylation;GO:0006418 tRNA aminoacylation for protein translation		Enzymes/ENZYME proteins/Ligase	Cytosol(Enhanced)	L-Tryptophan (Tryptophan-trna ligase activity);Tryptophanyl-5'amp (Tryptophan-trna ligase activity);L-Tryptophanamide (Tryptophan-trna ligase activity)		(M5911)HALLMARK INTERFERON ALPHA RESPONSE; (M5924)HALLMARK MTORC1 SIGNALING; (M5950)HALLMARK ALLOGRAFT REJECTION	1	0	0	0	0	0	0	0	0	0	0	0	0	0	0	1	0	0	0	0	1
2114	ETS2	1	0	0	0	0	2114	Gene_ID	H. sapiens	2114	H. sapiens	ETS2	ETS proto-oncogene 2, transcription factor	GO:0001712 ectodermal cell fate commitment;GO:0001705 ectoderm formation;GO:0090009 primitive streak formation		RAS pathway related proteins;Transcription factors/Helix-turn-helix domains	Nucleoplasm(Enhanced)Cytosol;Plasma membrane(Approved)		(M195)PID CMYB PATHWAY	(M5919)HALLMARK HEDGEHOG SIGNALING; (M5890)HALLMARK TNFA SIGNALING VIA NFKB; (M5934)HALLMARK XENOBIOTIC METABOLISM	0	0	0	0	1	0	0	0	0	0	0	0	0	0	1	0	0	0	0	0	1
3151	HMGN2	0	0	0	1	0	3151	Gene_ID	H. sapiens	3151	H. sapiens	HMGN2	high mobility group nucleosomal binding domain 2	GO:0061844 antimicrobial humoral immune response mediated by antimicrobial peptide;GO:0031640 killing of cells of other organism;GO:0044364 disruption of cells of other organism			Nucleus(Supported)			(M5901)HALLMARK G2M CHECKPOINT	0	0	0	0	0	0	0	0	0	0	0	0	0	0	0	0	0	0	0	0	1
692235	SNORD103B	0	0	0	0	1	692235	Gene_ID	H. sapiens	692235	H. sapiens	SNORD103B	small nucleolar RNA, C/D box 103B	GO:0006396 RNA processing;GO:0016070 RNA metabolic process;GO:0090304 nucleic acid metabolic process							0	0	0	0	0	0	0	0	0	0	0	0	0	0	0	0	0	0	0	0	1
1968	EIF2S3	0	0	0	1	0	1968	Gene_ID	H. sapiens	1968	H. sapiens	EIF2S3	eukaryotic translation initiation factor 2 subunit gamma	GO:0045903 positive regulation of translational fidelity;GO:0001731 formation of translation preinitiation complex;GO:0002183 cytoplasmic translational initiation				Guanosine-5'-Diphosphate (Translation initiation factor activity)		(M5941)HALLMARK UV RESPONSE UP	1	0	1	0	0	0	1	1	0	0	0	0	0	0	1	0	0	0	0	0	1
8192	CLPP	0	0	0	0	1	8192	Gene_ID	H. sapiens	8192	H. sapiens	CLPP	caseinolytic mitochondrial matrix peptidase proteolytic subunit	GO:0006515 protein quality control for misfolded or incompletely synthesized proteins;GO:0051260 protein homooligomerization;GO:0051259 protein complex oligomerization		Enzymes/{ENZYME proteins/Hydrolases,Peptidases/Serine-type peptidases}	Mitochondria(Enhanced)	N-Formylmethionine (Serine-type endopeptidase activity)			0	0	0	0	0	0	0	0	0	0	0	0	0	0	0	0	0	0	0	0	1
689	BTF3	0	0	0	1	0	689	Gene_ID	H. sapiens	689	H. sapiens	BTF3	basic transcription factor 3	GO:0001701 in utero embryonic development;GO:0043009 chordate embryonic development;GO:0009792 embryo development ending in birth or egg hatching			Cytosol(Supported)				0	0	0	0	0	0	0	0	0	0	0	0	0	0	0	0	0	0	0	0	1
2783	GNB2	0	0	0	1	0	2783	Gene_ID	H. sapiens	2783	H. sapiens	GNB2	G protein subunit beta 2	GO:0006457 protein folding;GO:0007186 G protein-coupled receptor signaling pathway;GO:0007165 signal transduction		RAS pathway related proteins	Plasma membrane(Enhanced)			(M5946)HALLMARK COAGULATION; (M5921)HALLMARK COMPLEMENT	0	0	0	0	0	0	0	0	0	0	0	0	1	1	1	0	0	0	1	0	1
10632	ATP5MG	0	0	0	1	0	10632	Gene_ID	H. sapiens	10632	H. sapiens	ATP5MG	ATP synthase membrane subunit g	GO:0042776 mitochondrial ATP synthesis coupled proton transport;GO:0015986 ATP synthesis coupled proton transport;GO:0042407 cristae formation			Mitochondria(Supported)			(M5936)HALLMARK OXIDATIVE PHOSPHORYLATION	0	0	0	1	0	0	0	0	1	0	0	0	0	0	0	0	0	0	0	0	1
677808	SNORA23	0	0	0	0	1	677808	Gene_ID	H. sapiens	677808	H. sapiens	SNORA23	small nucleolar RNA, H/ACA box 23	GO:0006396 RNA processing;GO:0016070 RNA metabolic process;GO:0090304 nucleic acid metabolic process							0	0	0	0	0	0	0	0	0	0	0	0	0	0	0	0	0	0	0	0	1
65108	MARCKSL1	0	0	0	1	0	65108	Gene_ID	H. sapiens	65108	H. sapiens	MARCKSL1	MARCKS like 1	GO:0008284 positive regulation of cell proliferation;GO:0042127 regulation of cell proliferation;GO:0008283 cell proliferation			Actin filaments;Cytosol;Nucleoplasm(Supported)				0	0	0	0	0	0	0	0	0	0	0	0	0	0	0	1	0	0	0	0	1
7316	UBC	0	0	0	1	0	7316	Gene_ID	H. sapiens	7316	H. sapiens	UBC	ubiquitin C	GO:0035666 TRIF-dependent toll-like receptor signaling pathway;GO:0070423 nucleotide-binding oligomerization domain containing signaling pathway;GO:0002756 MyD88-independent toll-like receptor signaling pathway				N-Formylmethionine (Protease binding)		(M5905)HALLMARK ADIPOGENESIS	1	0	0	0	1	0	0	0	0	1	0	0	0	0	1	0	0	0	0	0	1
7171	TPM4	0	0	0	1	0	7171	Gene_ID	H. sapiens	7171	H. sapiens	TPM4	tropomyosin 4	GO:0030049 muscle filament sliding;GO:0033275 actin-myosin filament sliding;GO:0070252 actin-mediated cell contraction			Actin filaments;Cytosol(Approved)			(M5930)HALLMARK EPITHELIAL MESENCHYMAL TRANSITION	0	0	0	0	0	0	0	0	0	0	0	0	0	0	0	1	1	0	0	0	1
10409	BASP1	0	0	0	1	0	10409	Gene_ID	H. sapiens	10409	H. sapiens	BASP1	brain abundant membrane attached signal protein 1	GO:2001076 positive regulation of metanephric ureteric bud development;GO:2001074 regulation of metanephric ureteric bud development;GO:0007356 thorax and anterior abdomen determination		Transporters/Transporter channels and pores	Plasma membrane(Supported)			(M5930)HALLMARK EPITHELIAL MESENCHYMAL TRANSITION	0	0	0	0	0	0	0	0	0	0	0	0	0	0	0	0	1	0	0	0	1
7461	CLIP2	0	0	0	0	1	7461	Gene_ID	H. sapiens	7461	H. sapiens	CLIP2	CAP-Gly domain containing linker protein 2							(M5893)HALLMARK MITOTIC SPINDLE	0	0	0	0	0	0	0	0	0	0	0	0	0	0	0	0	0	0	0	0	1
7277	TUBA4A	0	0	0	1	0	7277	Gene_ID	H. sapiens	7277	H. sapiens	TUBA4A	tubulin alpha 4a	GO:0097711 ciliary basal body-plasma membrane docking;GO:0002576 platelet degranulation;GO:0010389 regulation of G2/M transition of mitotic cell cycle			Microtubules(Enhanced)	Vincristine (Structural constituent of cytoskeleton);Podofilox (Structural constituent of cytoskeleton);Epothilone D (Structural constituent of cytoskeleton);Epothilone B (Structural constituent of cytoskeleton);CYT997 (Structural constituent of cytoskeleton);S-8184 (Structural constituent of cytoskeleton);Cabazitaxel (Structural constituent of cytoskeleton)		(M5941)HALLMARK UV RESPONSE UP; (M5893)HALLMARK MITOTIC SPINDLE; (M5924)HALLMARK MTORC1 SIGNALING	1	0	0	0	1	0	0	0	0	0	1	0	1	1	1	1	0	0	1	0	1
100128731	OST4	0	0	0	1	0	100128731	Gene_ID	H. sapiens	100128731	H. sapiens	OST4	oligosaccharyltransferase complex subunit 4, non-catalytic	GO:0018279 protein N-linked glycosylation via asparagine;GO:0018196 peptidyl-asparagine modification;GO:0006487 protein N-linked glycosylation							0	0	0	0	0	0	0	0	0	0	0	0	0	0	0	0	0	0	0	0	1
158405	KIAA1958	1	0	0	0	0	158405	Gene_ID	H. sapiens	158405	H. sapiens	KIAA1958	KIAA1958				Cytosol;Plasma membrane(Approved)				0	0	0	0	0	0	0	0	0	0	0	0	0	0	0	0	0	0	0	0	1
54995	OXSM	0	0	0	0	1	54995	Gene_ID	H. sapiens	54995	H. sapiens	OXSM	3-oxoacyl-ACP synthase, mitochondrial	GO:0051790 short-chain fatty acid biosynthetic process;GO:0051792 medium-chain fatty acid biosynthetic process;GO:0051791 medium-chain fatty acid metabolic process		Enzymes/ENZYME proteins/Transferases	Mitochondria(Supported)Cytosol(Uncertain)				0	0	0	1	0	0	0	0	0	0	0	0	0	0	0	0	0	0	0	0	1
10627	MYL12A	0	0	0	1	0	10627	Gene_ID	H. sapiens	10627	H. sapiens	MYL12A	myosin light chain 12A	GO:0070527 platelet aggregation;GO:0030168 platelet activation;GO:0034109 homotypic cell-cell adhesion			Nucleoli fibrillar center;Nucleus(Approved)	4-[4-(2,5-DIOXO-PYRROLIDIN-1-YL)-PHENYLAMINO]-4-HYDROXY-BUTYRIC ACID (Calcium ion binding)		(M5908)HALLMARK ANDROGEN RESPONSE	1	0	0	0	0	0	0	0	0	0	0	0	0	0	0	1	1	0	0	0	1
83940	TATDN1	0	0	0	1	0	83940	Gene_ID	H. sapiens	83940	H. sapiens	TATDN1	TatD DNase domain containing 1	GO:0090305 nucleic acid phosphodiester bond hydrolysis;GO:0006259 DNA metabolic process;GO:0090304 nucleic acid metabolic process			Nucleoplasm(Supported)				0	0	0	0	0	0	0	0	0	0	0	0	0	0	0	0	0	0	0	0	1
7295	TXN	0	0	0	1	0	7295	Gene_ID	H. sapiens	7295	H. sapiens	TXN	thioredoxin	GO:0046826 negative regulation of protein export from nucleus;GO:1903206 negative regulation of hydrogen peroxide-induced cell death;GO:0032148 activation of protein kinase B activity			Cytosol;Nucleus(Enhanced)Nucleoli(Approved)		(M20)PID P38 MKK3 6PATHWAY; (M128)PID TNF PATHWAY; (M50)PID PTP1B PATHWAY	(M5938)HALLMARK REACTIVE OXIGEN SPECIES PATHWAY; (M5937)HALLMARK GLYCOLYSIS	0	0	0	0	1	1	0	0	0	0	0	0	0	0	1	0	1	0	0	1	1
11331	PHB2	0	0	0	1	0	11331	Gene_ID	H. sapiens	11331	H. sapiens	PHB2	prohibitin 2	GO:0060762 regulation of branching involved in mammary gland duct morphogenesis;GO:0033600 negative regulation of mammary gland epithelial cell proliferation;GO:0060744 mammary gland branching involved in thelarche			Mitochondria(Enhanced)		(M200)PID ERA GENOMIC PATHWAY	(M5926)HALLMARK MYC TARGETS V1; (M5936)HALLMARK OXIDATIVE PHOSPHORYLATION	1	0	0	1	0	0	0	0	1	0	0	0	0	0	1	1	1	0	0	0	1
23770	FKBP8	0	0	0	1	0	23770	Gene_ID	H. sapiens	23770	H. sapiens	FKBP8	FKBP prolyl isomerase 8	GO:0021904 dorsal/ventral neural tube patterning;GO:0030513 positive regulation of BMP signaling pathway;GO:0021532 neural tube patterning		Enzymes/ENZYME proteins/Isomerase	Cytosol;Endoplasmic reticulum;Mitochondria(Supported)		(M113)PID NFAT 3PATHWAY		0	0	0	0	0	0	0	0	0	0	0	0	0	0	1	0	0	0	0	0	1
10521	DDX17	0	0	0	1	0	10521	Gene_ID	H. sapiens	10521	H. sapiens	DDX17	DEAD-box helicase 17	GO:2001014 regulation of skeletal muscle cell differentiation;GO:0030521 androgen receptor signaling pathway;GO:0030520 intracellular estrogen receptor signaling pathway		Enzymes/ENZYME proteins/Hydrolases	Nuclear speckles(Enhanced)		(M200)PID ERA GENOMIC PATHWAY		1	0	1	0	0	0	0	0	0	0	0	0	0	0	1	0	0	0	0	0	1
8407	TAGLN2	0	0	0	1	0	8407	Gene_ID	H. sapiens	8407	H. sapiens	TAGLN2	transgelin 2	GO:0002576 platelet degranulation;GO:0045055 regulated exocytosis;GO:0006887 exocytosis			Actin filaments;Cytosol(Approved)				0	0	0	0	0	0	0	0	0	0	1	0	0	0	0	0	0	0	1	0	1
4282	MIF	0	0	0	1	0	4282	Gene_ID	H. sapiens	4282	H. sapiens	MIF	macrophage migration inhibitory factor	GO:0061078 positive regulation of prostaglandin secretion involved in immune response;GO:0090238 positive regulation of arachidonic acid secretion;GO:0090323 prostaglandin secretion involved in immune response		Enzymes/ENZYME proteins/Isomerase	Cytosol(Supported)Nucleoplasm(Approved)	3,4-Dihydroxycinnamic Acid (Receptor binding);7-Hydroxy-2-Oxo-Chromene-3-Carboxylic Acid Ethyl Ester (Receptor binding);Citric Acid (Receptor binding);3-(4-HYDROXY-PHENYL)PYRUVIC ACID (Receptor binding);3-(4-HYDROXYPHENYL)-4,5-DIHYDRO-5-ISOXAZOLE-ACETIC ACID METHYL ESTER (Receptor binding);4-HYDROXYBENZALDEHYDE O-(CYCLOHEXYLCARBONYL)OXIME (Receptor binding);3-FLUORO-4-HYDROXYBENZALDEHYDE O-(CYCLO…		(M5935)HALLMARK FATTY ACID METABOLISM; (M5937)HALLMARK GLYCOLYSIS; (M5891)HALLMARK HYPOXIA	0	0	0	0	0	1	0	0	0	0	1	0	0	0	0	0	1	0	1	0	1
3315	HSPB1	0	0	0	1	0	3315	Gene_ID	H. sapiens	3315	H. sapiens	HSPB1	heat shock protein family B (small) member 1	GO:0038033 positive regulation of endothelial cell chemotaxis by VEGF-activated vascular endothelial growth factor receptor signaling pathway;GO:0099641 anterograde axonal protein transport;GO:2001028 positive regulation of endothelial cell chemotaxis			Cytosol(Enhanced)Plasma membrane(Supported)	OGX-427 (Ubiquitin binding)	(M199)PID P38 MK2 PATHWAY; (M12012)ST P38 MAPK PATHWAY; (M229)PID P38 ALPHA BETA DOWNSTREAM PATHWAY	(M5916)HALLMARK APICAL SURFACE; (M5902)HALLMARK APOPTOSIS	1	0	0	0	0	1	1	0	0	0	0	0	1	0	1	0	1	0	0	0	1
682	BSG	0	0	0	1	0	682	Gene_ID	H. sapiens	682	H. sapiens	BSG	basigin (Ok blood group)	GO:0046697 decidualization;GO:0070593 dendrite self-avoidance;GO:0001893 maternal placenta development		Blood group antigen proteins;CD markers;Transporters/Accessory Factors Involved in Transport	Vesicles(Approved)		(M198)PID SYNDECAN 1 PATHWAY	(M5941)HALLMARK UV RESPONSE UP; (M5945)HALLMARK HEME METABOLISM	1	0	0	1	0	0	0	0	0	0	0	0	0	0	1	0	0	0	1	1	1
10813	UTP14A	0	0	0	1	0	10813	Gene_ID	H. sapiens	10813	H. sapiens	UTP14A	UTP14A small subunit processome component	GO:0006364 rRNA processing;GO:0016072 rRNA metabolic process;GO:0042254 ribosome biogenesis			Nucleoli(Supported)Cytosol(Uncertain)				1	0	1	0	0	0	0	0	0	0	0	0	0	0	0	0	0	0	0	0	1
6596	HLTF	1	0	0	0	0	6596	Gene_ID	H. sapiens	6596	H. sapiens	HLTF	helicase like transcription factor	GO:0045944 positive regulation of transcription by RNA polymerase II;GO:0016567 protein ubiquitination;GO:0045893 positive regulation of transcription, DNA-templated		Enzymes/ENZYME proteins/Transferases	Nucleus(Enhanced)				0	0	0	0	0	0	0	0	0	0	0	0	0	0	0	0	0	0	0	0	1
5300	PIN1	0	0	0	1	0	5300	Gene_ID	H. sapiens	5300	H. sapiens	PIN1	peptidylprolyl cis/trans isomerase, NIMA-interacting 1	GO:0061051 positive regulation of cell growth involved in cardiac muscle cell development;GO:0061050 regulation of cell growth involved in cardiac muscle cell development;GO:1902430 negative regulation of amyloid-beta formation		Enzymes/ENZYME proteins/Isomerase	Cytosol;Nucleoplasm(Enhanced)	Beta-(2-Naphthyl)-Alanine (Phosphothreonine binding);3,6,9,12,15,18-HEXAOXAICOSANE (Phosphothreonine binding)	(M139)PID MYC PATHWAY; (M17761)ST WNT BETA CATENIN PATHWAY; (M261)PID P53 REGULATION PATHWAY	(M5923)HALLMARK PI3K AKT MTOR SIGNALING	0	0	0	0	0	1	1	0	0	1	0	0	0	0	1	1	1	0	0	0	1
121256	TMEM132D	1	0	0	0	0	121256	Gene_ID	H. sapiens	121256	H. sapiens	TMEM132D	transmembrane protein 132D	GO:0010923 negative regulation of phosphatase activity;GO:0035305 negative regulation of dephosphorylation;GO:0010921 regulation of phosphatase activity							0	0	0	0	0	0	0	0	0	0	0	0	0	0	0	0	0	0	0	0	1
6217	RPS16	0	0	0	1	0	6217	Gene_ID	H. sapiens	6217	H. sapiens	RPS16	ribosomal protein S16	GO:0006614 SRP-dependent cotranslational protein targeting to membrane;GO:0006613 cotranslational protein targeting to membrane;GO:0000184 nuclear-transcribed mRNA catabolic process, nonsense-mediated decay		Ribosomal proteins	Cytosol;Endoplasmic reticulum(Enhanced)				1	0	1	0	0	0	0	0	0	0	0	1	0	0	0	0	0	0	0	0	1
6181	RPLP2	0	0	0	1	0	6181	Gene_ID	H. sapiens	6181	H. sapiens	RPLP2	ribosomal protein lateral stalk subunit P2	GO:0006614 SRP-dependent cotranslational protein targeting to membrane;GO:0006613 cotranslational protein targeting to membrane;GO:0000184 nuclear-transcribed mRNA catabolic process, nonsense-mediated decay		Ribosomal proteins	Mitochondria(Approved)				1	1	0	0	0	0	0	0	0	0	0	0	0	0	0	0	0	0	0	0	1
55748	CNDP2	0	0	0	1	0	55748	Gene_ID	H. sapiens	55748	H. sapiens	CNDP2	carnosine dipeptidase 2	GO:0006750 glutathione biosynthetic process;GO:0019184 nonribosomal peptide biosynthetic process;GO:0042398 cellular modified amino acid biosynthetic process		Enzymes/{ENZYME proteins/Hydrolases,Peptidases/Metallopeptidases}	Nucleoplasm(Enhanced)Cytosol(Supported)			(M5934)HALLMARK XENOBIOTIC METABOLISM	1	0	0	0	0	0	0	0	0	0	0	0	0	0	0	0	0	0	0	0	1
57402	S100A14	0	0	0	0	1	57402	Gene_ID	H. sapiens	57402	H. sapiens	S100A14	S100 calcium binding protein A14	GO:0034142 toll-like receptor 4 signaling pathway;GO:0071624 positive regulation of granulocyte chemotaxis;GO:0090026 positive regulation of monocyte chemotaxis			Cytosol;Plasma membrane(Supported)Cell Junctions;Nuclear bodies(Approved)		(M5883)NABA SECRETED FACTORS; (M5885)NABA MATRISOME ASSOCIATED; (M5889)NABA MATRISOME		0	0	0	0	0	0	0	0	0	0	0	0	0	0	1	0	0	0	0	0	1
10209	EIF1	0	0	0	1	0	10209	Gene_ID	H. sapiens	10209	H. sapiens	EIF1	eukaryotic translation initiation factor 1	GO:0009048 dosage compensation by inactivation of X chromosome;GO:0007549 dosage compensation;GO:0006446 regulation of translational initiation						(M5890)HALLMARK TNFA SIGNALING VIA NFKB	1	0	0	0	0	0	1	1	0	0	0	0	0	0	0	0	0	0	0	0	1
4869	NPM1	0	0	0	1	0	4869	Gene_ID	H. sapiens	4869	H. sapiens	NPM1	nucleophosmin 1	GO:0060735 regulation of eIF2 alpha phosphorylation by dsRNA;GO:1902629 regulation of mRNA stability involved in cellular response to UV;GO:0000056 ribosomal small subunit export from nucleus			Nucleoli(Enhanced)Nucleus(Supported)		(M258)PID BARD1 PATHWAY; (M14)PID AURORA B PATHWAY; (M255)PID HIF1 TFPATHWAY	(M5928)HALLMARK MYC TARGETS V2; (M5922)HALLMARK UNFOLDED PROTEIN RESPONSE; (M5926)HALLMARK MYC TARGETS V1	1	0	1	0	0	1	1	0	0	0	0	1	0	0	1	1	0	0	0	0	1
6128	RPL6	0	0	0	1	0	6128	Gene_ID	H. sapiens	6128	H. sapiens	RPL6	ribosomal protein L6	GO:0006614 SRP-dependent cotranslational protein targeting to membrane;GO:0006613 cotranslational protein targeting to membrane;GO:0000184 nuclear-transcribed mRNA catabolic process, nonsense-mediated decay		Ribosomal proteins	Cytokinetic bridge;Microtubules(Approved)			(M5926)HALLMARK MYC TARGETS V1	1	0	1	0	0	0	0	0	0	0	0	0	0	0	0	0	0	1	0	0	1
10952	SEC61B	0	0	0	1	0	10952	Gene_ID	H. sapiens	10952	H. sapiens	SEC61B	SEC61 translocon beta subunit	GO:0031204 posttranslational protein targeting to membrane, translocation;GO:0006616 SRP-dependent cotranslational protein targeting to membrane, translocation;GO:0006620 posttranslational protein targeting to endoplasmic reticulum membrane		Transporters/Primary Active Transporters	Endoplasmic reticulum(Enhanced)				1	0	0	0	0	0	0	0	0	0	0	0	0	1	1	0	0	0	0	0	1
2876	GPX1	0	0	0	1	0	2876	Gene_ID	H. sapiens	2876	H. sapiens	GPX1	glutathione peroxidase 1	GO:1902176 negative regulation of oxidative stress-induced intrinsic apoptotic signaling pathway;GO:0009609 response to symbiotic bacterium;GO:0033599 regulation of mammary gland epithelial cell proliferation		Enzymes/ENZYME proteins/Oxidoreductases	Cytosol(Supported)	Glutathione (Sh3 domain binding)	(M145)PID P53 DOWNSTREAM PATHWAY	(M5902)HALLMARK APOPTOSIS	1	0	0	1	1	1	0	0	1	1	0	0	0	0	0	1	0	0	0	1	1
10971	YWHAQ	0	0	0	1	0	10971	Gene_ID	H. sapiens	10971	H. sapiens	YWHAQ	tyrosine 3-monooxygenase/tryptophan 5-monooxygenase activation protein theta	GO:1900740 positive regulation of protein insertion into mitochondrial membrane involved in apoptotic signaling pathway;GO:1900739 regulation of protein insertion into mitochondrial membrane involved in apoptotic signaling pathway;GO:1901030 positive regulation of mitochondrial outer membrane permeabilization involved in apoptotic signaling pathway			Cytosol(Supported)Nucleoplasm(Uncertain)		(M199)PID P38 MK2 PATHWAY; (M247)PID INSULIN GLUCOSE PATHWAY; (M249)PID PI3KCI AKT PATHWAY	(M5926)HALLMARK MYC TARGETS V1	1	0	0	0	0	1	0	0	1	1	0	0	0	1	1	1	1	0	0	0	1
6144	RPL21	0	0	0	1	0	6144	Gene_ID	H. sapiens	6144	H. sapiens	RPL21	ribosomal protein L21	GO:0006614 SRP-dependent cotranslational protein targeting to membrane;GO:0006613 cotranslational protein targeting to membrane;GO:0000184 nuclear-transcribed mRNA catabolic process, nonsense-mediated decay		Ribosomal proteins	Cytosol;Endoplasmic reticulum;Nucleoli fibrillar center(Supported)				1	1	0	0	0	0	0	0	0	0	0	0	0	0	0	0	0	0	0	0	1
25844	YIPF3	0	0	0	1	0	25844	Gene_ID	H. sapiens	25844	H. sapiens	YIPF3	Yip1 domain family member 3	GO:0030154 cell differentiation;GO:0048869 cellular developmental process;GO:0032502 developmental process		Transporters	Golgi apparatus(Enhanced)Nucleoplasm(Supported)				0	0	0	0	0	0	0	0	0	0	0	0	0	0	0	0	0	0	0	0	1
57222	ERGIC1	0	0	0	1	0	57222	Gene_ID	H. sapiens	57222	H. sapiens	ERGIC1	endoplasmic reticulum-golgi intermediate compartment 1	GO:0006890 retrograde vesicle-mediated transport, Golgi to ER;GO:0006888 ER to Golgi vesicle-mediated transport;GO:0048193 Golgi vesicle transport			Vesicles(Enhanced)Nucleoplasm(Supported)				0	0	0	0	0	0	0	0	0	0	0	0	0	0	0	0	0	0	0	0	1
3725	JUN	0	0	0	1	0	3725	Gene_ID	H. sapiens	3725	H. sapiens	JUN	Jun proto-oncogene, AP-1 transcription factor subunit	GO:0045657 positive regulation of monocyte differentiation;GO:0043922 negative regulation by host of viral transcription;GO:1990441 negative regulation of transcription from RNA polymerase II promoter in response to endoplasmic reticulum stress		Transcription factors/Basic domains	Nucleoplasm(Enhanced)	Vinblastine (Transcriptional activator activity, rna polymerase ii transcription factor binding);Irbesartan (Transcriptional activator activity, rna polymerase ii transcription factor binding);Arsenic trioxide (Transcriptional activator activity, rna polymerase ii transcription factor binding);LGD-1550 (Transcriptional activator activity, rna polymerase ii transcription factor binding)	(M190)PID TCR JNK PATHWAY; (M206)PID PDGFRA PATHWAY; (M15743)ST GA12 PATHWAY	(M5897)HALLMARK IL6 JAK STAT3 SIGNALING; (M5902)HALLMARK APOPTOSIS; (M5930)HALLMARK EPITHELIAL MESENCHYMAL TRANSITION	1	0	0	1	1	1	0	0	1	1	1	0	0	1	1	1	1	0	0	1	1
5589	PRKCSH	0	0	0	1	0	5589	Gene_ID	H. sapiens	5589	H. sapiens	PRKCSH	protein kinase C substrate 80K-H	GO:0006491 N-glycan processing;GO:0043687 post-translational protein modification;GO:0006457 protein folding			Endoplasmic reticulum(Enhanced)				0	0	0	0	0	0	0	0	0	0	0	0	1	0	1	0	0	0	0	0	1
11315	PARK7	0	0	0	1	0	11315	Gene_ID	H. sapiens	11315	H. sapiens	PARK7	Parkinsonism associated deglycase	GO:1903384 negative regulation of hydrogen peroxide-induced neuron intrinsic apoptotic signaling pathway;GO:1902958 positive regulation of mitochondrial electron transport, NADH to ubiquinone;GO:1903383 regulation of hydrogen peroxide-induced neuron intrinsic apoptotic signaling pathway		Enzymes/{ENZYME proteins/Hydrolases,Peptidases/Cysteine-type peptidases}	Cytosol;Nucleus(Supported)		(M275)PID ALPHA SYNUCLEIN PATHWAY		0	0	0	1	0	1	0	0	1	1	0	0	0	0	1	1	1	0	0	1	1
6993	DYNLT1	0	0	0	1	0	6993	Gene_ID	H. sapiens	6993	H. sapiens	DYNLT1	dynein light chain Tctex-type 1	GO:0075521 microtubule-dependent intracellular transport of viral material towards nucleus;GO:0075519 microtubule-dependent intracellular transport of viral material;GO:0075606 transport of viral material towards nucleus			Nucleoplasm(Supported)		(M163)PID LIS1 PATHWAY; (M187)PID TRKR PATHWAY		0	0	0	0	0	0	0	0	1	0	1	0	0	0	1	1	1	0	0	0	1
767558	LUZP6	0	0	0	1	0	767558	Gene_ID	H. sapiens	767558	H. sapiens	LUZP6	leucine zipper protein 6				Lipid droplets(Approved)				0	0	0	0	0	0	0	0	0	0	0	0	0	0	0	0	0	0	0	0	1
26834	RNU4-2	0	0	0	0	1	26834	Gene_ID	H. sapiens	26834	H. sapiens	RNU4-2	RNA, U4 small nuclear 2	GO:0000353 formation of quadruple SL/U4/U5/U6 snRNP;GO:0045291 mRNA trans splicing, SL addition;GO:0000365 mRNA trans splicing, via spliceosome							0	0	0	0	0	0	0	0	0	0	0	0	0	0	0	0	0	0	0	0	1
109617012	SNORD53B	0	0	0	0	1	109617012	Gene_ID	H. sapiens	109617012	H. sapiens	SNORD53B	small nucleolar RNA, C/D box 53B	GO:0006396 RNA processing;GO:0016070 RNA metabolic process;GO:0090304 nucleic acid metabolic process							0	0	0	0	0	0	0	0	0	0	0	0	0	0	0	0	0	0	0	0	1
3276	PRMT1	0	0	0	1	0	3276	Gene_ID	H. sapiens	3276	H. sapiens	PRMT1	protein arginine methyltransferase 1	GO:0006977 DNA damage response, signal transduction by p53 class mediator resulting in cell cycle arrest;GO:0072431 signal transduction involved in mitotic G1 DNA damage checkpoint;GO:0046985 positive regulation of hemoglobin biosynthetic process		Enzymes/ENZYME proteins/Transferases	Nucleoplasm(Supported)	S-Adenosyl-L-Homocysteine (Protein-arginine omega-n asymmetric methyltransferase activity)	(M145)PID P53 DOWNSTREAM PATHWAY		0	0	0	0	0	1	0	0	0	0	0	0	0	0	1	0	1	0	0	0	1
6748	SSR4	0	0	0	1	0	6748	Gene_ID	H. sapiens	6748	H. sapiens	SSR4	signal sequence receptor subunit 4								1	0	0	0	0	0	0	0	0	0	0	0	0	0	0	0	0	0	0	0	1
3880	KRT19	0	0	0	1	0	3880	Gene_ID	H. sapiens	3880	H. sapiens	KRT19	keratin 19	GO:0070268 cornification;GO:0060706 cell differentiation involved in embryonic placenta development;GO:0045214 sarcomere organization			Intermediate filaments(Supported)		(M229)PID P38 ALPHA BETA DOWNSTREAM PATHWAY	(M5908)HALLMARK ANDROGEN RESPONSE; (M5907)HALLMARK ESTROGEN RESPONSE LATE; (M5906)HALLMARK ESTROGEN RESPONSE EARLY	0	0	0	0	0	0	0	0	0	0	0	0	0	0	0	1	0	0	0	0	1
71	ACTG1	0	0	0	1	0	71	Gene_ID	H. sapiens	71	H. sapiens	ACTG1	actin gamma 1	GO:0038096 Fc-gamma receptor signaling pathway involved in phagocytosis;GO:0098974 postsynaptic actin cytoskeleton organization;GO:0002431 Fc receptor mediated stimulatory signaling pathway					(M16801)SIG REGULATION OF THE ACTIN CYTOSKELETON BY RHO GTPASES	(M5892)HALLMARK CHOLESTEROL HOMEOSTASIS; (M5915)HALLMARK APICAL JUNCTION	1	0	0	0	0	0	0	0	0	0	0	0	0	1	1	1	1	0	0	0	1
4696	NDUFA3	0	0	0	1	0	4696	Gene_ID	H. sapiens	4696	H. sapiens	NDUFA3	NADH:ubiquinone oxidoreductase subunit A3	GO:0006120 mitochondrial electron transport, NADH to ubiquinone;GO:0042775 mitochondrial ATP synthesis coupled electron transport;GO:0042773 ATP synthesis coupled electron transport				NADH (Nadh dehydrogenase (ubiquinone) activity)		(M5936)HALLMARK OXIDATIVE PHOSPHORYLATION	0	0	0	1	0	0	0	0	1	0	0	0	0	0	0	0	0	0	0	0	1
10406	WFDC2	0	0	0	1	0	10406	Gene_ID	H. sapiens	10406	H. sapiens	WFDC2	WAP four-disulfide core domain 2	GO:0010951 negative regulation of endopeptidase activity;GO:0010466 negative regulation of peptidase activity;GO:0007283 spermatogenesis			Cytosol(Approved)				0	0	0	0	0	0	0	0	0	1	0	0	0	0	0	0	0	0	0	0	1
8664	EIF3D	0	0	0	1	0	8664	Gene_ID	H. sapiens	8664	H. sapiens	EIF3D	eukaryotic translation initiation factor 3 subunit D	GO:0075525 viral translational termination-reinitiation;GO:0002191 cap-dependent translational initiation;GO:0075522 IRES-dependent viral translational initiation			Cytosol(Supported)			(M5926)HALLMARK MYC TARGETS V1; (M5950)HALLMARK ALLOGRAFT REJECTION	1	0	1	0	0	0	1	1	0	0	0	0	0	0	0	0	0	0	0	0	1
5037	PEBP1	0	0	0	1	0	5037	Gene_ID	H. sapiens	5037	H. sapiens	PEBP1	phosphatidylethanolamine binding protein 1	GO:0043409 negative regulation of MAPK cascade;GO:0010951 negative regulation of endopeptidase activity;GO:0010466 negative regulation of peptidase activity			Plasma membrane(Supported)		(M14)PID AURORA B PATHWAY; (M164)PID ERBB1 DOWNSTREAM PATHWAY	(M5951)HALLMARK SPERMATOGENESIS	0	0	0	0	0	1	0	0	0	1	0	0	0	0	1	0	1	0	0	0	1
1192	CLIC1	0	0	0	1	0	1192	Gene_ID	H. sapiens	1192	H. sapiens	CLIC1	chloride intracellular channel 1	GO:0070527 platelet aggregation;GO:0045669 positive regulation of osteoblast differentiation;GO:1902476 chloride transmembrane transport		Transporters/Transporter channels and pores	Cytosol(Supported)				0	0	0	0	0	0	0	0	0	0	0	0	0	0	0	0	0	0	0	0	1
51250	C6orf203	0	0	0	0	1	51250	Gene_ID	H. sapiens	51250	H. sapiens	MTRES1	mitochondrial transcription rescue factor 1								0	0	0	0	0	0	0	0	0	0	0	0	0	0	0	0	0	0	0	0	1
2521	FUS	0	0	0	1	0	2521	Gene_ID	H. sapiens	2521	H. sapiens	FUS	FUS RNA binding protein	GO:1905168 positive regulation of double-strand break repair via homologous recombination;GO:2000781 positive regulation of double-strand break repair;GO:0010569 regulation of double-strand break repair via homologous recombination			Nucleoplasm(Enhanced)			(M5922)HALLMARK UNFOLDED PROTEIN RESPONSE	1	0	0	0	0	1	0	0	0	0	0	0	0	0	0	0	0	0	0	1	1
4191	MDH2	0	0	0	1	0	4191	Gene_ID	H. sapiens	4191	H. sapiens	MDH2	malate dehydrogenase 2	GO:0006734 NADH metabolic process;GO:0006107 oxaloacetate metabolic process;GO:0006108 malate metabolic process		Citric acid cycle related proteins;Enzymes/ENZYME proteins/Oxidoreductases	Mitochondria(Enhanced)	NADH (Poly(a) rna binding);Citric Acid (Poly(a) rna binding)		(M5935)HALLMARK FATTY ACID METABOLISM; (M5905)HALLMARK ADIPOGENESIS; (M5937)HALLMARK GLYCOLYSIS	0	0	0	1	0	0	0	0	0	0	0	0	0	0	0	0	0	0	0	0	1
7351	UCP2	0	0	0	1	0	7351	Gene_ID	H. sapiens	7351	H. sapiens	UCP2	uncoupling protein 2	GO:0120162 positive regulation of cold-induced thermogenesis;GO:0120161 regulation of cold-induced thermogenesis;GO:0106106 cold-induced thermogenesis		Transporters/Electrochemical Potential-driven transporters	Mitochondria(Supported)		(M106)PID HNF3B PATHWAY	(M5905)HALLMARK ADIPOGENESIS; (M5945)HALLMARK HEME METABOLISM	0	0	0	1	0	0	0	0	1	0	0	0	1	0	1	0	0	0	0	0	1
81544	GDPD5	0	0	0	0	1	81544	Gene_ID	H. sapiens	81544	H. sapiens	GDPD5	glycerophosphodiester phosphodiesterase domain containing 5	GO:0021895 cerebral cortex neuron differentiation;GO:0048505 regulation of timing of cell differentiation;GO:0021522 spinal cord motor neuron differentiation			Golgi apparatus(Approved)				0	0	0	0	0	0	0	0	0	0	0	0	0	0	0	0	0	0	0	0	1
27018	BEX3	0	0	0	0	1	27018	Gene_ID	H. sapiens	27018	H. sapiens	BEX3	brain expressed X-linked 3	GO:0006919 activation of cysteine-type endopeptidase activity involved in apoptotic process;GO:0043154 negative regulation of cysteine-type endopeptidase activity involved in apoptotic process;GO:0043280 positive regulation of cysteine-type endopeptidase activity involved in apoptotic process			Cytosol(Supported)		(M153)PID P75 NTR PATHWAY		0	0	0	0	0	1	0	0	0	1	0	0	0	0	0	0	1	0	0	0	1
6746	SSR2	0	0	0	1	0	6746	Gene_ID	H. sapiens	6746	H. sapiens	SSR2	signal sequence receptor subunit 2	GO:0006613 cotranslational protein targeting to membrane;GO:0006612 protein targeting to membrane;GO:0006605 protein targeting							1	0	0	0	0	0	0	0	0	0	0	0	0	0	0	0	0	0	0	0	1
84893	FBH1	0	0	0	0	1	84893	Gene_ID	H. sapiens	84893	H. sapiens	FBH1	F-box DNA helicase 1	GO:0072429 response to intra-S DNA damage checkpoint signaling;GO:1902231 positive regulation of intrinsic apoptotic signaling pathway in response to DNA damage;GO:2000042 negative regulation of double-strand break repair via homologous recombination		Enzymes/ENZYME proteins/Hydrolases					0	0	0	0	0	1	0	0	0	1	0	0	0	0	0	0	0	0	0	0	1
5518	PPP2R1A	0	0	0	1	0	5518	Gene_ID	H. sapiens	5518	H. sapiens	PPP2R1A	protein phosphatase 2 scaffold subunit Aalpha	GO:1903538 regulation of meiotic cell cycle process involved in oocyte maturation;GO:1903537 meiotic cell cycle process involved in oocyte maturation;GO:0051754 meiotic sister chromatid cohesion, centromeric			Cytosol(Approved)	2,6,8-Trimethyl-3-Amino-9-Benzyl-9-Methoxynonanoic Acid (Protein serine/threonine phosphatase activity);(2S,3S,4E,6E,8S,9S)-3-amino-9-methoxy-2,6,8-trimethyl-10-phenyldeca-4,6-dienoic acid (Protein serine/threonine phosphatase activity)	(M210)PID IL8 CXCR2 PATHWAY; (M46)PID ATR PATHWAY; (M129)PID PLK1 PATHWAY		1	0	0	0	0	1	0	0	0	1	0	0	0	0	1	1	1	0	1	0	1
375	ARF1	0	0	0	1	0	375	Gene_ID	H. sapiens	375	H. sapiens	ARF1	ADP ribosylation factor 1	GO:1902824 positive regulation of late endosome to lysosome transport;GO:0034315 regulation of Arp2/3 complex-mediated actin nucleation;GO:1990386 mitotic cleavage furrow ingression			Cytosol;Plasma membrane(Approved)	1,3-Propandiol (Receptor signaling protein activity);Glycerol (Receptor signaling protein activity);Guanosine-3'-Monophosphate-5'-Diphosphate (Receptor signaling protein activity);Guanosine-5'-Triphosphate (Receptor signaling protein activity);Guanosine-5'-Diphosphate (Receptor signaling protein activity);1,6,7,8,9,11A,12,13,14,14A-DECAHYDRO-1,13-DIHYDROXY-6-METHYL-4H-CYCLOPENT[F]OXACYCLOTRIDECIN…	(M120)PID ARF6 DOWNSTREAM PATHWAY; (M1529)SA G1 AND S PHASES; (M243)PID ARF 3PATHWAY	(M5910)HALLMARK PROTEIN SECRETION; (M5923)HALLMARK PI3K AKT MTOR SIGNALING	1	0	0	1	0	0	0	0	0	0	1	0	0	0	1	1	1	0	0	0	1
22913	RALY	0	0	0	1	0	22913	Gene_ID	H. sapiens	22913	H. sapiens	RALY	RALY heterogeneous nuclear ribonucleoprotein	GO:0042632 cholesterol homeostasis;GO:0055092 sterol homeostasis;GO:0055088 lipid homeostasis			Nucleoplasm(Enhanced)				0	0	0	0	0	0	0	0	0	0	0	0	0	0	0	0	0	0	0	0	1
388701	C1orf189	0	0	0	1	0	388701	Gene_ID	H. sapiens	388701	H. sapiens	C1orf189	chromosome 1 open reading frame 189								0	0	0	0	0	0	0	0	0	0	0	0	0	0	0	0	0	0	0	0	1
4582	MUC1	0	0	0	1	0	4582	Gene_ID	H. sapiens	4582	H. sapiens	MUC1	mucin 1, cell surface associated	GO:0006977 DNA damage response, signal transduction by p53 class mediator resulting in cell cycle arrest;GO:0090240 positive regulation of histone H4 acetylation;GO:0072431 signal transduction involved in mitotic G1 DNA damage checkpoint		CD markers			(M5880)NABA ECM AFFILIATED; (M5885)NABA MATRISOME ASSOCIATED; (M5889)NABA MATRISOME	(M5947)HALLMARK IL2 STAT5 SIGNALING; (M5906)HALLMARK ESTROGEN RESPONSE EARLY	0	0	0	0	0	1	0	0	0	0	0	0	0	0	1	1	0	0	0	0	1
23767	FLRT3	1	0	0	0	0	23767	Gene_ID	H. sapiens	23767	H. sapiens	FLRT3	fibronectin leucine rich transmembrane protein 3	GO:0003345 proepicardium cell migration involved in pericardium morphogenesis;GO:0003344 pericardium morphogenesis;GO:0099560 synaptic membrane adhesion			Cell Junctions;Plasma membrane(Supported)Cytosol(Approved)				0	0	0	0	0	0	0	0	0	0	0	0	0	0	1	1	0	0	0	0	1
5034	P4HB	0	0	0	1	0	5034	Gene_ID	H. sapiens	5034	H. sapiens	P4HB	prolyl 4-hydroxylase subunit beta	GO:0046598 positive regulation of viral entry into host cell;GO:0034378 chylomicron assembly;GO:0046596 regulation of viral entry into host cell		Enzymes/ENZYME proteins/Isomerase	Endoplasmic reticulum(Supported)	Ribostamycin (Protein heterodimerization activity)	(M3270)ST INTEGRIN SIGNALING PATHWAY		0	0	0	0	1	1	0	0	0	0	0	0	1	0	1	0	0	0	0	0	1
11034	DSTN	0	0	0	1	0	11034	Gene_ID	H. sapiens	11034	H. sapiens	DSTN	destrin, actin depolymerizing factor	GO:0030043 actin filament fragmentation;GO:0030836 positive regulation of actin filament depolymerization;GO:1901881 positive regulation of protein depolymerization				Lauryl Dimethylamine-N-Oxide			0	0	0	0	0	0	0	0	0	0	0	0	0	0	0	1	0	0	0	0	1
55304	SPTLC3	1	0	0	0	0	55304	Gene_ID	H. sapiens	55304	H. sapiens	SPTLC3	serine palmitoyltransferase long chain base subunit 3	GO:0046520 sphingoid biosynthetic process;GO:0046519 sphingoid metabolic process;GO:0030148 sphingolipid biosynthetic process		Enzymes/ENZYME proteins/Transferases	Microtubules(Approved)	Pyridoxal Phosphate (Serine c-palmitoyltransferase activity)			0	0	0	0	0	0	0	0	0	0	0	0	0	0	0	0	0	0	0	0	1
2950	GSTP1	0	0	0	1	0	2950	Gene_ID	H. sapiens	2950	H. sapiens	GSTP1	glutathione S-transferase pi 1	GO:0035732 nitric oxide storage;GO:0071672 negative regulation of smooth muscle cell chemotaxis;GO:0043508 negative regulation of JUN kinase activity		Enzymes/ENZYME proteins/Transferases	Cytosol;Mitochondria(Supported)	Glutathione (S-nitrosoglutathione binding);Clomipramine (S-nitrosoglutathione binding);(9r,10r)-9-(S-Glutathionyl)-10-Hydroxy-9,10-Dihydrophenanthrene (S-nitrosoglutathione binding);S-Hydroxycysteine (S-nitrosoglutathione binding);Cibacron Blue (S-nitrosoglutathione binding);Glutathione Sulfonic Acid (S-nitrosoglutathione binding);S-(P-Nitrobenzyl)Glutathione (S-nitrosoglutathione binding);2-(N-M…			0	0	0	0	1	1	0	0	0	0	1	0	0	0	1	0	1	0	0	0	1
64975	MRPL41	0	0	0	0	1	64975	Gene_ID	H. sapiens	64975	H. sapiens	MRPL41	mitochondrial ribosomal protein L41	GO:0070126 mitochondrial translational termination;GO:0070125 mitochondrial translational elongation;GO:0006415 translational termination		Ribosomal proteins	Mitochondria(Supported)				0	0	0	0	0	0	0	0	0	0	0	0	0	0	0	0	0	0	0	0	1
6134	RPL10	0	0	0	1	0	6134	Gene_ID	H. sapiens	6134	H. sapiens	RPL10	ribosomal protein L10	GO:0006614 SRP-dependent cotranslational protein targeting to membrane;GO:0006613 cotranslational protein targeting to membrane;GO:1990403 embryonic brain development		Ribosomal proteins	Cytosol;Endoplasmic reticulum(Enhanced)				1	0	1	0	0	0	1	0	0	0	0	0	0	0	0	0	0	0	0	0	1
7203	CCT3	0	0	0	1	0	7203	Gene_ID	H. sapiens	7203	H. sapiens	CCT3	chaperonin containing TCP1 subunit 3	GO:1904871 positive regulation of protein localization to Cajal body;GO:1904869 regulation of protein localization to Cajal body;GO:1904874 positive regulation of telomerase RNA localization to Cajal body			Cytosol;Plasma membrane(Supported)	Phosphoaminophosphonic Acid-Adenylate Ester (Unfolded protein binding)		(M5926)HALLMARK MYC TARGETS V1	1	0	0	0	0	0	0	0	0	0	0	0	1	1	0	1	0	0	0	0	1
6204	RPS10	0	0	0	1	0	6204	Gene_ID	H. sapiens	6204	H. sapiens	RPS10	ribosomal protein S10	GO:0006614 SRP-dependent cotranslational protein targeting to membrane;GO:0006613 cotranslational protein targeting to membrane;GO:0000184 nuclear-transcribed mRNA catabolic process, nonsense-mediated decay		Ribosomal proteins	Cytosol(Approved)			(M5926)HALLMARK MYC TARGETS V1	1	0	1	0	0	0	0	0	0	0	0	1	0	0	0	0	0	0	0	0	1
401152	C4orf3	0	0	0	1	0	401152	Gene_ID	H. sapiens	401152	H. sapiens	C4orf3	chromosome 4 open reading frame 3				Endoplasmic reticulum(Approved)				0	0	0	0	0	0	0	0	0	0	0	0	0	0	0	0	0	0	0	0	1
5479	PPIB	0	0	0	1	0	5479	Gene_ID	H. sapiens	5479	H. sapiens	PPIB	peptidylprolyl isomerase B	GO:0044829 positive regulation by host of viral genome replication;GO:0044827 modulation by host of viral genome replication;GO:0044794 positive regulation by host of viral process		Enzymes/ENZYME proteins/Isomerase	Endoplasmic reticulum(Supported)Nucleus(Approved)	L-Proline (Unfolded protein binding);1,4-Dithiothreitol (Unfolded protein binding)	(M198)PID SYNDECAN 1 PATHWAY	(M5930)HALLMARK EPITHELIAL MESENCHYMAL TRANSITION	0	0	0	0	0	0	0	0	0	0	0	0	1	0	0	0	0	0	0	0	1
6161	RPL32	0	0	0	1	0	6161	Gene_ID	H. sapiens	6161	H. sapiens	RPL32	ribosomal protein L32	GO:0006614 SRP-dependent cotranslational protein targeting to membrane;GO:0006613 cotranslational protein targeting to membrane;GO:0000184 nuclear-transcribed mRNA catabolic process, nonsense-mediated decay		Ribosomal proteins	Cytosol;Endoplasmic reticulum(Approved)				1	1	0	0	0	0	0	0	0	0	0	0	0	0	0	0	0	0	0	0	1
9324	HMGN3	0	0	0	1	0	9324	Gene_ID	H. sapiens	9324	H. sapiens	HMGN3	high mobility group nucleosomal binding domain 3	GO:0061178 regulation of insulin secretion involved in cellular response to glucose stimulus;GO:0035773 insulin secretion involved in cellular response to glucose stimulus;GO:0050796 regulation of insulin secretion			Nucleus(Enhanced)Cytosol(Supported)				0	0	0	0	0	0	0	0	0	0	0	0	0	0	0	0	0	0	0	0	1
100131187	TSTD1	0	0	0	0	1	100131187	Gene_ID	H. sapiens	100131187	H. sapiens	TSTD1	thiosulfate sulfurtransferase like domain containing 1	GO:0070221 sulfide oxidation, using sulfide:quinone oxidoreductase;GO:0019418 sulfide oxidation;GO:0006790 sulfur compound metabolic process			Cytoplasmic bodies;Cytosol(Approved)				0	0	0	0	0	0	0	0	0	0	0	0	0	0	0	0	0	0	0	0	1
6156	RPL30	0	0	0	1	0	6156	Gene_ID	H. sapiens	6156	H. sapiens	RPL30	ribosomal protein L30	GO:0006614 SRP-dependent cotranslational protein targeting to membrane;GO:0006613 cotranslational protein targeting to membrane;GO:0000184 nuclear-transcribed mRNA catabolic process, nonsense-mediated decay		Ribosomal proteins	Cytosol;Endoplasmic reticulum(Approved)				1	1	0	0	0	0	0	0	0	0	0	0	0	0	0	0	0	1	0	0	1
6303	SAT1	0	0	0	1	0	6303	Gene_ID	H. sapiens	6303	H. sapiens	SAT1	spermidine/spermine N1-acetyltransferase 1	GO:0009447 putrescine catabolic process;GO:0032918 spermidine acetylation;GO:0032917 polyamine acetylation		Enzymes/ENZYME proteins/Transferases		N-ethyl-N-[3-(propylamino)propyl]propane-1,3-diamine (Diamine n-acetyltransferase activity)	(M118)PID INTEGRIN A9B1 PATHWAY	(M5908)HALLMARK ANDROGEN RESPONSE; (M5902)HALLMARK APOPTOSIS; (M5930)HALLMARK EPITHELIAL MESENCHYMAL TRANSITION	1	0	0	0	0	0	0	0	0	0	0	0	0	0	0	0	0	0	0	0	1
692110	SNORD70	0	0	0	0	1	692110	Gene_ID	H. sapiens	692110	H. sapiens	SNORD70	small nucleolar RNA, C/D box 70	GO:0006396 RNA processing;GO:0016070 RNA metabolic process;GO:0090304 nucleic acid metabolic process							0	0	0	0	0	0	0	0	0	0	0	0	0	0	0	0	0	0	0	0	1
51614	ERGIC3	0	0	0	1	0	51614	Gene_ID	H. sapiens	51614	H. sapiens	ERGIC3	ERGIC and golgi 3	GO:0006890 retrograde vesicle-mediated transport, Golgi to ER;GO:0006888 ER to Golgi vesicle-mediated transport;GO:0048193 Golgi vesicle transport			Nucleoplasm(Supported)			(M5910)HALLMARK PROTEIN SECRETION	0	0	0	0	0	0	0	0	0	0	0	0	0	0	0	0	0	0	0	0	1
476	ATP1A1	0	0	0	1	0	476	Gene_ID	H. sapiens	476	H. sapiens	ATP1A1	ATPase Na+/K+ transporting subunit alpha 1	GO:0031947 negative regulation of glucocorticoid biosynthetic process;GO:0090032 negative regulation of steroid hormone biosynthetic process;GO:0031946 regulation of glucocorticoid biosynthetic process		Enzymes/ENZYME proteins/Hydrolases;Transporters/Primary Active Transporters		Digoxin (Steroid hormone binding);Acetyldigitoxin (Steroid hormone binding);Hydroflumethiazide (Steroid hormone binding);Etacrynic acid (Steroid hormone binding);Trichlormethiazide (Steroid hormone binding);Deslanoside (Steroid hormone binding);Ouabain (Steroid hormone binding);Diazoxide (Steroid hormone binding);Bretylium (Steroid hormone binding);Ciclopirox (Steroid hormone binding);Bepridil (S…		(M5910)HALLMARK PROTEIN SECRETION	0	0	0	1	0	0	0	0	0	0	0	0	0	0	1	1	1	0	0	0	1
10628	TXNIP	0	0	0	1	0	10628	Gene_ID	H. sapiens	10628	H. sapiens	TXNIP	thioredoxin interacting protein	GO:0071228 cellular response to tumor cell;GO:0051782 negative regulation of cell division;GO:0032570 response to progesterone			Cytosol;Plasma membrane(Approved)			(M5911)HALLMARK INTERFERON ALPHA RESPONSE; (M5902)HALLMARK APOPTOSIS; (M5939)HALLMARK P53 PATHWAY	1	0	0	0	0	0	0	0	0	1	0	0	0	0	1	0	1	0	0	1	1
11135	CDC42EP1	0	0	0	1	0	11135	Gene_ID	H. sapiens	11135	H. sapiens	CDC42EP1	CDC42 effector protein 1	GO:0031274 positive regulation of pseudopodium assembly;GO:0031272 regulation of pseudopodium assembly;GO:0031269 pseudopodium assembly			Actin filaments(Supported)Plasma membrane(Approved)			(M5893)HALLMARK MITOTIC SPINDLE	0	0	0	0	0	0	0	0	0	0	0	0	0	0	0	1	0	0	0	0	1
217	ALDH2	0	0	0	1	0	217	Gene_ID	H. sapiens	217	H. sapiens	ALDH2	aldehyde dehydrogenase 2 family member	GO:0006068 ethanol catabolic process;GO:0006069 ethanol oxidation;GO:0034310 primary alcohol catabolic process		Enzymes/ENZYME proteins/Oxidoreductases		NADH (Electron carrier activity);Guanidine (Electron carrier activity);Disulfiram (Electron carrier activity);Daidzin (Electron carrier activity);Crotonaldehyde (Electron carrier activity)		(M5905)HALLMARK ADIPOGENESIS; (M5934)HALLMARK XENOBIOTIC METABOLISM	0	0	0	1	0	0	0	0	0	0	0	0	0	1	0	0	0	0	0	0	1
4701	NDUFA7	0	0	0	0	1	4701	Gene_ID	H. sapiens	4701	H. sapiens	NDUFA7	NADH:ubiquinone oxidoreductase subunit A7	GO:0006120 mitochondrial electron transport, NADH to ubiquinone;GO:0042775 mitochondrial ATP synthesis coupled electron transport;GO:0042773 ATP synthesis coupled electron transport			Mitochondria(Supported)	NADH (Structural constituent of ribosome)		(M5936)HALLMARK OXIDATIVE PHOSPHORYLATION	0	0	0	1	0	0	0	0	1	0	0	0	0	0	0	0	0	0	0	0	1
283131	NEAT1	0	0	0	0	1	283131	Gene_ID	H. sapiens	283131	H. sapiens	NEAT1	nuclear paraspeckle assembly transcript 1	GO:1901647 positive regulation of synoviocyte proliferation;GO:1901645 regulation of synoviocyte proliferation;GO:0002941 synoviocyte proliferation							0	0	0	0	0	0	0	0	0	0	0	0	0	0	1	0	0	0	0	0	1
7314	UBB	0	0	0	1	0	7314	Gene_ID	H. sapiens	7314	H. sapiens	UBB	ubiquitin B	GO:0021888 hypothalamus gonadotrophin-releasing hormone neuron development;GO:0035666 TRIF-dependent toll-like receptor signaling pathway;GO:0021886 hypothalamus gonadotrophin-releasing hormone neuron differentiation				(4s)-5-Fluoro-L-Leucine			1	0	0	1	1	1	0	0	0	1	0	0	0	0	1	0	0	0	0	0	1
2053	EPHX2	0	0	0	1	0	2053	Gene_ID	H. sapiens	2053	H. sapiens	EPHX2	epoxide hydrolase 2	GO:0046272 stilbene catabolic process;GO:0009810 stilbene metabolic process;GO:0019373 epoxygenase P450 pathway		Enzymes/ENZYME proteins/Hydrolases	Cytosol(Enhanced)	N-Cyclohexyl-N'-(4-Iodophenyl)Urea (Toxic substance binding);N-Cyclohexyl-N'-Decylurea (Toxic substance binding);N-Cyclohexyl-N'-(Propyl)Phenyl Urea (Toxic substance binding);N-[(CYCLOHEXYLAMINO)CARBONYL]GLYCINE (Toxic substance binding);4-{[(CYCLOHEXYLAMINO)CARBONYL]AMINO}BUTANOIC ACID (Toxic substance binding);6-{[(CYCLOHEXYLAMINO)CARBONYL]AMINO}HEXANOIC ACID (Toxic substance binding);7-{[(CYCL…		(M5949)HALLMARK PEROXISOME; (M5948)HALLMARK BILE ACID METABOLISM; (M5905)HALLMARK ADIPOGENESIS	1	0	0	0	0	0	0	0	0	0	0	0	0	0	1	1	0	0	0	0	1
6166	RPL36AL	0	0	0	1	0	6166	Gene_ID	H. sapiens	6166	H. sapiens	RPL36AL	ribosomal protein L36a like	GO:0006412 translation;GO:0043043 peptide biosynthetic process;GO:0043604 amide biosynthetic process		Ribosomal proteins	Cytosol;Endoplasmic reticulum;Plasma membrane(Approved)				1	0	0	0	0	0	0	0	0	0	0	0	0	0	0	0	0	0	0	0	1
10519	CIB1	0	0	0	1	0	10519	Gene_ID	H. sapiens	10519	H. sapiens	CIB1	calcium and integrin binding 1	GO:2000256 positive regulation of male germ cell proliferation;GO:1905938 positive regulation of germ cell proliferation;GO:0090050 positive regulation of cell migration involved in sprouting angiogenesis			Nucleoplasm;Plasma membrane(Supported)				1	0	0	0	0	1	0	0	0	0	0	0	0	0	1	1	1	0	0	0	1
4697	NDUFA4	0	0	0	1	0	4697	Gene_ID	H. sapiens	4697	H. sapiens	NDUFA4	NDUFA4 mitochondrial complex associated	GO:0006123 mitochondrial electron transport, cytochrome c to oxygen;GO:0006120 mitochondrial electron transport, NADH to ubiquinone;GO:0042775 mitochondrial ATP synthesis coupled electron transport			Mitochondria(Supported)	NADH (Protein complex binding)		(M5936)HALLMARK OXIDATIVE PHOSPHORYLATION	0	0	0	1	0	0	0	0	0	0	0	0	0	0	0	0	0	0	0	0	1
1915	EEF1A1	0	0	0	1	0	1915	Gene_ID	H. sapiens	1915	H. sapiens	EEF1A1	eukaryotic translation elongation factor 1 alpha 1	GO:1900022 regulation of D-erythro-sphingosine kinase activity;GO:1904714 regulation of chaperone-mediated autophagy;GO:0061684 chaperone-mediated autophagy			Cytosol(Supported)	Guanosine-5'-Diphosphate (Trna binding)			1	0	0	0	1	0	1	1	0	0	1	0	1	0	1	0	1	0	0	0	1
140576	S100A16	0	0	0	1	0	140576	Gene_ID	H. sapiens	140576	H. sapiens	S100A16	S100 calcium binding protein A16	GO:0051592 response to calcium ion;GO:0010038 response to metal ion;GO:0010035 response to inorganic substance		Transporters/Accessory Factors Involved in Transport	Cytosol;Plasma membrane(Enhanced)		(M5883)NABA SECRETED FACTORS; (M5885)NABA MATRISOME ASSOCIATED; (M5889)NABA MATRISOME		0	0	0	0	0	0	0	0	0	0	0	0	0	0	0	0	0	0	0	1	1
468	ATF4	0	0	0	1	0	468	Gene_ID	H. sapiens	468	H. sapiens	ATF4	activating transcription factor 4	GO:2000120 positive regulation of sodium-dependent phosphate transport;GO:0061395 positive regulation of transcription from RNA polymerase II promoter in response to arsenic-containing substance;GO:1905461 positive regulation of vascular associated smooth muscle cell apoptotic process		Transcription factors/Basic domains	Cytosol;Microtubule organizing center(Supported)		(M65)PID FRA PATHWAY	(M5922)HALLMARK UNFOLDED PROTEIN RESPONSE	1	0	0	1	0	1	1	0	0	1	0	0	0	1	1	0	1	0	0	1	1
226	ALDOA	0	0	0	1	0	226	Gene_ID	H. sapiens	226	H. sapiens	ALDOA	aldolase, fructose-bisphosphate A	GO:0061621 canonical glycolysis;GO:0061620 glycolytic process through glucose-6-phosphate;GO:0061615 glycolytic process through fructose-6-phosphate		Enzymes/ENZYME proteins/Lyases	Cytosol(Supported)	1,6-Fructose Diphosphate (Linear Form) (Tubulin binding);1,3-Dihydroxyacetonephosphate (Tubulin binding);1,6-DI-O-PHOSPHONO-D-MANNITOL (Tubulin binding);N-(4-CHLOROPHENYL)-3-(PHOSPHONOOXY)NAPHTHALENE-2-CARBOXAMIDE (Tubulin binding)	(M255)PID HIF1 TFPATHWAY	(M5935)HALLMARK FATTY ACID METABOLISM; (M5941)HALLMARK UV RESPONSE UP; (M5905)HALLMARK ADIPOGENESIS	1	0	0	1	0	0	0	0	0	0	1	0	0	0	0	1	1	0	1	0	1
10983	CCNI	0	0	0	1	0	10983	Gene_ID	H. sapiens	10983	H. sapiens	CCNI	cyclin I	GO:0000079 regulation of cyclin-dependent protein serine/threonine kinase activity;GO:1904029 regulation of cyclin-dependent protein kinase activity;GO:0071900 regulation of protein serine/threonine kinase activity			Golgi apparatus(Supported)Nuclear bodies;Nucleoplasm(Approved)				0	0	0	0	0	0	0	0	0	0	0	0	0	0	0	0	0	0	0	0	1
728113	ANXA8L1	0	0	0	1	0	728113	Gene_ID	H. sapiens	728113	H. sapiens	ANXA8L1	annexin A8 like 1	GO:1900138 negative regulation of phospholipase A2 activity;GO:1900004 negative regulation of serine-type endopeptidase activity;GO:1902572 negative regulation of serine-type peptidase activity			Nucleoplasm(Approved)		(M5880)NABA ECM AFFILIATED; (M5885)NABA MATRISOME ASSOCIATED; (M5889)NABA MATRISOME		0	0	0	0	0	0	0	0	0	1	0	0	0	0	0	0	0	0	0	0	1
1329	COX5B	0	0	0	1	0	1329	Gene_ID	H. sapiens	1329	H. sapiens	COX5B	cytochrome c oxidase subunit 5B	GO:0006123 mitochondrial electron transport, cytochrome c to oxygen;GO:0042776 mitochondrial ATP synthesis coupled proton transport;GO:0015986 ATP synthesis coupled proton transport		Transporters/Primary Active Transporters	Mitochondria(Enhanced)	Cholic Acid (Metal ion binding);N-Formylmethionine (Metal ion binding)		(M5936)HALLMARK OXIDATIVE PHOSPHORYLATION	0	0	0	1	0	0	0	0	1	0	0	0	0	0	0	0	0	0	0	0	1
203068	TUBB	0	0	0	1	0	203068	Gene_ID	H. sapiens	203068	H. sapiens	TUBB	tubulin beta class I	GO:0097711 ciliary basal body-plasma membrane docking;GO:0042267 natural killer cell mediated cytotoxicity;GO:0043312 neutrophil degranulation			Microtubules(Supported)	Vinorelbine (Ubiquitin protein ligase binding);Vincristine (Ubiquitin protein ligase binding);Vinblastine (Ubiquitin protein ligase binding);Podofilox (Ubiquitin protein ligase binding);Colchicine (Ubiquitin protein ligase binding);Epothilone D (Ubiquitin protein ligase binding);Epothilone B (Ubiquitin protein ligase binding);CYT997 (Ubiquitin protein ligase binding);CA4P (Ubiquitin protein ligas…		(M5925)HALLMARK E2F TARGETS	0	0	0	0	0	0	0	0	0	0	1	0	0	1	1	0	1	0	0	0	1
1337	COX6A1	0	0	0	1	0	1337	Gene_ID	H. sapiens	1337	H. sapiens	COX6A1	cytochrome c oxidase subunit 6A1	GO:0006123 mitochondrial electron transport, cytochrome c to oxygen;GO:0042775 mitochondrial ATP synthesis coupled electron transport;GO:0042773 ATP synthesis coupled electron transport			Mitochondria(Supported)			(M5905)HALLMARK ADIPOGENESIS; (M5936)HALLMARK OXIDATIVE PHOSPHORYLATION	0	0	0	1	0	0	0	0	0	0	0	0	0	0	0	0	0	0	0	0	1
6188	RPS3	0	0	0	1	0	6188	Gene_ID	H. sapiens	6188	H. sapiens	RPS3	ribosomal protein S3	GO:2001272 positive regulation of cysteine-type endopeptidase activity involved in execution phase of apoptosis;GO:0050862 positive regulation of T cell receptor signaling pathway;GO:1905053 positive regulation of base-excision repair		Enzymes/ENZYME proteins/Lyases;Ribosomal proteins	Cytosol;Endoplasmic reticulum(Enhanced)			(M5926)HALLMARK MYC TARGETS V1	1	0	0	0	0	1	1	0	0	1	0	0	0	0	1	1	1	0	0	1	1
506	ATP5F1B	0	0	0	1	0	506	Gene_ID	H. sapiens	506	H. sapiens	ATP5F1B	ATP synthase F1 subunit beta	GO:0042776 mitochondrial ATP synthesis coupled proton transport;GO:0006933 negative regulation of cell adhesion involved in substrate-bound cell migration;GO:0043536 positive regulation of blood vessel endothelial cell migration		Enzymes/ENZYME proteins/Hydrolases	Mitochondria(Enhanced)	Quercetin (Transporter activity);1-ACETYL-2-CARBOXYPIPERIDINE (Transporter activity);AUROVERTIN B (Transporter activity);PICEATANNOL (Transporter activity);N1-(2-AMINO-4-METHYLPENTYL)OCTAHYDRO-PYRROLO[1,2-A] PYRIMIDINE (Transporter activity)		(M5936)HALLMARK OXIDATIVE PHOSPHORYLATION	0	0	0	1	0	0	0	0	1	0	0	0	0	0	0	0	0	0	0	0	1
517	ATP5MC2	0	0	0	1	0	517	Gene_ID	H. sapiens	517	H. sapiens	ATP5MC2	ATP synthase membrane subunit c locus 2	GO:0042776 mitochondrial ATP synthesis coupled proton transport;GO:0015986 ATP synthesis coupled proton transport;GO:0042407 cristae formation						(M5936)HALLMARK OXIDATIVE PHOSPHORYLATION	0	0	0	1	0	0	0	0	1	0	0	0	0	0	0	0	0	0	0	0	1
10556	RPP30	1	0	0	0	0	10556	Gene_ID	H. sapiens	10556	H. sapiens	RPP30	ribonuclease P/MRP subunit p30	GO:0001682 tRNA 5'-leader removal;GO:0099116 tRNA 5'-end processing;GO:0034471 ncRNA 5'-end processing		Enzymes/ENZYME proteins/Hydrolases	Cytosol;Microtubule ends;Nucleoli;Nucleus(Approved)				1	0	0	0	0	0	0	1	0	0	0	0	0	0	0	0	0	0	0	0	1
3855	KRT7	0	0	0	1	0	3855	Gene_ID	H. sapiens	3855	H. sapiens	KRT7	keratin 7	GO:0070268 cornification;GO:0031424 keratinization;GO:0030216 keratinocyte differentiation				Primaquine (Structural molecule activity);HspE7 (Structural molecule activity)			0	0	0	0	0	0	0	0	0	0	0	0	0	0	0	0	0	0	0	0	1
27230	SERP1	0	0	0	1	0	27230	Gene_ID	H. sapiens	27230	H. sapiens	SERP1	stress associated endoplasmic reticulum protein 1	GO:0060124 positive regulation of growth hormone secretion;GO:0060123 regulation of growth hormone secretion;GO:0030252 growth hormone secretion			Endoplasmic reticulum(Approved)			(M5922)HALLMARK UNFOLDED PROTEIN RESPONSE; (M5924)HALLMARK MTORC1 SIGNALING	1	0	0	0	0	0	1	0	0	0	0	0	0	0	0	0	0	0	0	0	1
1327	COX4I1	0	0	0	1	0	1327	Gene_ID	H. sapiens	1327	H. sapiens	COX4I1	cytochrome c oxidase subunit 4I1	GO:0006123 mitochondrial electron transport, cytochrome c to oxygen;GO:0042775 mitochondrial ATP synthesis coupled electron transport;GO:0042773 ATP synthesis coupled electron transport		Transporters/Primary Active Transporters	Mitochondria(Supported)	Cholic Acid (Cytochrome-c oxidase activity);N-Formylmethionine (Cytochrome-c oxidase activity)		(M5936)HALLMARK OXIDATIVE PHOSPHORYLATION	0	0	0	1	0	0	0	0	0	0	0	0	0	0	0	0	0	0	0	0	1
6132	RPL8	0	0	0	1	0	6132	Gene_ID	H. sapiens	6132	H. sapiens	RPL8	ribosomal protein L8	GO:0006614 SRP-dependent cotranslational protein targeting to membrane;GO:0006613 cotranslational protein targeting to membrane;GO:0000184 nuclear-transcribed mRNA catabolic process, nonsense-mediated decay		Ribosomal proteins	Cytosol;Endoplasmic reticulum;Nucleoli(Enhanced)	Alpha-Hydroxy-Beta-Phenyl-Propionic Acid (Structural constituent of ribosome);Anisomycin (Structural constituent of ribosome);Puromycin (Structural constituent of ribosome)			1	0	0	0	0	0	0	0	0	0	0	0	0	0	0	0	0	1	0	0	1
51386	EIF3L	0	0	0	1	0	51386	Gene_ID	H. sapiens	51386	H. sapiens	EIF3L	eukaryotic translation initiation factor 3 subunit L	GO:0075525 viral translational termination-reinitiation;GO:0019081 viral translation;GO:0001732 formation of cytoplasmic translation initiation complex			Nucleoli;Nucleus(Approved)				1	0	1	0	0	0	0	1	0	0	0	0	0	0	0	0	0	0	0	0	1
10205	MPZL2	1	0	0	0	0	10205	Gene_ID	H. sapiens	10205	H. sapiens	MPZL2	myelin protein zero like 2	GO:0007156 homophilic cell adhesion via plasma membrane adhesion molecules;GO:0098742 cell-cell adhesion via plasma-membrane adhesion molecules;GO:0098609 cell-cell adhesion			Cell Junctions(Approved)			(M5915)HALLMARK APICAL JUNCTION; (M5953)HALLMARK KRAS SIGNALING UP	0	0	0	0	0	0	0	0	0	0	0	0	0	0	0	0	0	0	0	0	1
389	RHOC	0	0	0	1	0	389	Gene_ID	H. sapiens	389	H. sapiens	RHOC	ras homolog family member C	GO:0051496 positive regulation of stress fiber assembly;GO:0032464 positive regulation of protein homooligomerization;GO:1902766 skeletal muscle satellite cell migration					(M11)PID PRL SIGNALING EVENTS PATHWAY; (M153)PID P75 NTR PATHWAY; (M124)PID CXCR4 PATHWAY		1	0	0	0	0	0	0	0	0	0	0	0	0	0	0	1	1	0	0	0	1
5720	PSME1	0	0	0	1	0	5720	Gene_ID	H. sapiens	5720	H. sapiens	PSME1	proteasome activator subunit 1	GO:0002223 stimulatory C-type lectin receptor signaling pathway;GO:0002479 antigen processing and presentation of exogenous peptide antigen via MHC class I, TAP-dependent;GO:0002220 innate immune response activating cell surface receptor signaling pathway						(M5911)HALLMARK INTERFERON ALPHA RESPONSE; (M5935)HALLMARK FATTY ACID METABOLISM; (M5913)HALLMARK INTERFERON GAMMA RESPONSE	1	0	0	0	1	0	0	0	0	1	0	0	1	0	1	1	0	0	0	0	1
6209	RPS15	0	0	0	1	0	6209	Gene_ID	H. sapiens	6209	H. sapiens	RPS15	ribosomal protein S15	GO:0000056 ribosomal small subunit export from nucleus;GO:0000054 ribosomal subunit export from nucleus;GO:0071428 rRNA-containing ribonucleoprotein complex export from nucleus		Ribosomal proteins	Cytosol;Endoplasmic reticulum(Approved)				1	0	1	0	0	0	0	0	0	0	0	1	0	0	0	0	0	0	0	0	1
6390	SDHB	0	0	0	1	0	6390	Gene_ID	H. sapiens	6390	H. sapiens	SDHB	succinate dehydrogenase complex iron sulfur subunit B	GO:0006105 succinate metabolic process;GO:0006099 tricarboxylic acid cycle;GO:0006101 citrate metabolic process		Citric acid cycle related proteins;Enzymes/ENZYME proteins/Oxidoreductases	Mitochondria(Supported)Nucleoplasm;Plasma membrane(Uncertain)	Succinic acid (Ubiquinone binding);2-Hexyloxy-6-Hydroxymethyl-Tetrahydro-Pyran-3,4,5-Triol (Ubiquinone binding);UBIQUINONE-1 (Ubiquinone binding)		(M5905)HALLMARK ADIPOGENESIS; (M5936)HALLMARK OXIDATIVE PHOSPHORYLATION	0	0	0	1	0	0	0	0	0	0	0	0	0	0	0	0	0	0	0	0	1
3921	RPSA	0	0	0	1	0	3921	Gene_ID	H. sapiens	3921	H. sapiens	RPSA	ribosomal protein SA	GO:0046718 viral entry into host cell;GO:0006614 SRP-dependent cotranslational protein targeting to membrane;GO:0030260 entry into host cell		Ribosomal proteins	Cytosol;Plasma membrane(Supported)	PCK3145 (Virus receptor activity)	(M17761)ST WNT BETA CATENIN PATHWAY		1	0	1	0	0	0	0	0	0	0	0	1	0	0	0	0	0	0	0	0	1
64420	SUSD1	1	0	0	0	0	64420	Gene_ID	H. sapiens	64420	H. sapiens	SUSD1	sushi domain containing 1				Nucleoplasm(Approved)				0	0	0	0	0	0	0	0	0	0	0	0	0	0	0	0	0	0	0	0	1
2771	GNAI2	0	0	0	1	0	2771	Gene_ID	H. sapiens	2771	H. sapiens	GNAI2	G protein subunit alpha i2	GO:0140199 negative regulation of adenylate cyclase-activating adrenergic receptor signaling pathway involved in heart process;GO:0071878 negative regulation of adenylate cyclase-activating adrenergic receptor signaling pathway;GO:0140192 regulation of adenylate cyclase-activating adrenergic receptor signaling pathway involved in heart process			Cytosol;Plasma membrane(Supported)Nucleoplasm(Approved)		(M64)PID S1P S1P4 PATHWAY; (M103)PID S1P S1P1 PATHWAY; (M155)PID S1P META PATHWAY	(M5921)HALLMARK COMPLEMENT; (M5915)HALLMARK APICAL JUNCTION	0	0	0	1	0	1	0	0	0	0	1	0	1	1	0	1	1	0	1	0	1
100008587	RNA5-8SN5	0	0	0	1	0	100008587	Gene_ID	H. sapiens	100008587	H. sapiens	RNA5-8SN5	RNA, 5.8S ribosomal N5								0	0	0	0	0	0	0	0	0	0	0	0	0	0	0	0	0	0	0	0	1
647087	STMP1	0	0	0	1	0	647087	Gene_ID	H. sapiens	647087	H. sapiens	STMP1	short transmembrane mitochondrial protein 1				Mitochondria(Approved)				0	0	0	0	0	0	0	0	0	0	0	0	0	0	0	0	0	0	0	0	1
302	ANXA2	0	0	0	1	0	302	Gene_ID	H. sapiens	302	H. sapiens	ANXA2	annexin A2	GO:0052362 catabolism by host of symbiont protein;GO:1905602 positive regulation of receptor-mediated endocytosis involved in cholesterol transport;GO:0052417 metabolism by host of symbiont protein		Transporters/Transporter channels and pores		Tenecteplase (S100 protein binding)	(M5880)NABA ECM AFFILIATED; (M5885)NABA MATRISOME ASSOCIATED; (M5889)NABA MATRISOME	(M5942)HALLMARK UV RESPONSE DN; (M5891)HALLMARK HYPOXIA	1	0	0	1	0	0	0	0	0	0	1	0	0	0	0	1	1	0	1	0	1
4691	NCL	0	0	0	1	0	4691	Gene_ID	H. sapiens	4691	H. sapiens	NCL	nucleolin	GO:1901838 positive regulation of transcription of nucleolar large rRNA by RNA polymerase I;GO:1901836 regulation of transcription of nucleolar large rRNA by RNA polymerase I;GO:0042790 nucleolar large rRNA transcription by RNA polymerase I			Nucleoli(Enhanced)Nucleus(Supported)		(M14)PID AURORA B PATHWAY; (M174)PID UPA UPAR PATHWAY; (M105)PID TELOMERASE PATHWAY	(M5901)HALLMARK G2M CHECKPOINT	1	0	0	0	0	0	1	0	0	0	0	0	0	1	0	0	0	0	0	0	1
1622	DBI	0	0	0	1	0	1622	Gene_ID	H. sapiens	1622	H. sapiens	DBI	diazepam binding inhibitor, acyl-CoA binding protein	GO:0036151 phosphatidylcholine acyl-chain remodeling;GO:0018345 protein palmitoylation;GO:0046470 phosphatidylcholine metabolic process				Coenzyme A (Protein dimerization activity);Hexadecanal (Protein dimerization activity)		(M5908)HALLMARK ANDROGEN RESPONSE	0	0	0	1	0	0	0	0	0	0	0	0	0	0	0	0	0	0	0	0	1
3927	LASP1	0	0	0	1	0	3927	Gene_ID	H. sapiens	3927	H. sapiens	LASP1	LIM and SH3 protein 1	GO:0034220 ion transmembrane transport;GO:0009967 positive regulation of signal transduction;GO:0023056 positive regulation of signaling			Cytosol;Plasma membrane(Supported)Focal adhesion sites(Approved)				0	0	0	0	0	0	0	0	0	0	0	0	0	0	0	0	0	0	0	0	1
8878	SQSTM1	0	0	0	1	0	8878	Gene_ID	H. sapiens	8878	H. sapiens	SQSTM1	sequestosome 1	GO:1900273 positive regulation of long-term synaptic potentiation;GO:1905719 protein localization to perinuclear region of cytoplasm;GO:1900271 regulation of long-term synaptic potentiation			Cytosol;Vesicles(Enhanced)		(M110)PID IL1 PATHWAY; (M128)PID TNF PATHWAY; (M187)PID TRKR PATHWAY	(M5923)HALLMARK PI3K AKT MTOR SIGNALING; (M5941)HALLMARK UV RESPONSE UP; (M5902)HALLMARK APOPTOSIS	1	0	0	0	1	0	0	0	1	1	0	0	0	0	1	0	1	0	0	0	1
51550	CINP	0	0	0	1	0	51550	Gene_ID	H. sapiens	51550	H. sapiens	CINP	cyclin dependent kinase 2 interacting protein	GO:0006260 DNA replication;GO:0006281 DNA repair;GO:0051301 cell division							0	0	0	0	0	0	0	0	0	0	0	0	0	0	0	0	1	0	0	0	1
2791	GNG11	0	0	0	1	0	2791	Gene_ID	H. sapiens	2791	H. sapiens	GNG11	G protein subunit gamma 11	GO:0007186 G protein-coupled receptor signaling pathway;GO:0007165 signal transduction;GO:0023052 signaling		RAS pathway related proteins				(M5953)HALLMARK KRAS SIGNALING UP	0	0	0	0	0	0	0	0	0	0	0	0	0	1	1	0	0	0	1	0	1
727676	SNORD118	0	0	0	0	1	727676	Gene_ID	H. sapiens	727676	H. sapiens	SNORD118	small nucleolar RNA, C/D box 118	GO:0006396 RNA processing;GO:0016070 RNA metabolic process;GO:0090304 nucleic acid metabolic process							0	0	0	0	0	0	0	0	0	0	0	0	0	0	0	0	0	0	0	0	1
389362	PSMG4	0	0	0	1	0	389362	Gene_ID	H. sapiens	389362	H. sapiens	PSMG4	proteasome assembly chaperone 4	GO:0043248 proteasome assembly;GO:0034622 cellular protein-containing complex assembly;GO:0065003 protein-containing complex assembly			Mitochondria;Nucleus(Approved)				0	0	0	0	0	0	0	0	0	0	0	0	0	0	0	0	0	0	0	0	1
29937	NENF	0	0	0	1	0	29937	Gene_ID	H. sapiens	29937	H. sapiens	NENF	neudesin neurotrophic factor	GO:0032099 negative regulation of appetite;GO:0032096 negative regulation of response to food;GO:0032108 negative regulation of response to nutrient levels			Nucleus(Enhanced)				0	0	0	0	0	0	0	0	0	0	0	0	0	0	0	0	0	0	0	0	1
3312	HSPA8	0	0	0	1	0	3312	Gene_ID	H. sapiens	3312	H. sapiens	HSPA8	heat shock protein family A (Hsp70) member 8	GO:0061740 protein targeting to lysosome involved in chaperone-mediated autophagy;GO:1990832 slow axonal transport;GO:0071211 protein targeting to vacuole involved in autophagy			Nucleoplasm;Vesicles(Approved)	(2R,3R,4S,5R)-2-[6-amino-8-[(3,4-dichlorophenyl)methylamino]purin-9-yl]-5-(hydroxymethyl)oxolane-3,4-diol (Unfolded protein binding)	(M2)PID SMAD2 3NUCLEAR PATHWAY; (M195)PID CMYB PATHWAY	(M5901)HALLMARK G2M CHECKPOINT	1	0	0	1	1	1	0	0	0	0	1	0	1	1	1	1	1	0	0	0	1
7812	CSDE1	0	0	0	1	0	7812	Gene_ID	H. sapiens	7812	H. sapiens	CSDE1	cold shock domain containing E1	GO:0070966 nuclear-transcribed mRNA catabolic process, no-go decay;GO:0008584 male gonad development;GO:0046546 development of primary male sexual characteristics			Cytosol(Enhanced)		(M254)PID MYC REPRESS PATHWAY		1	0	0	0	0	0	0	0	0	0	0	0	0	0	0	0	0	0	0	0	1
6137	RPL13	0	0	0	1	0	6137	Gene_ID	H. sapiens	6137	H. sapiens	RPL13	ribosomal protein L13	GO:0006614 SRP-dependent cotranslational protein targeting to membrane;GO:0006613 cotranslational protein targeting to membrane;GO:0000184 nuclear-transcribed mRNA catabolic process, nonsense-mediated decay		Ribosomal proteins	Cytosol;Endoplasmic reticulum;Nucleoli(Enhanced)				1	1	0	0	0	0	0	0	0	0	0	0	0	0	0	0	0	0	0	0	1
498	ATP5F1A	0	0	0	1	0	498	Gene_ID	H. sapiens	498	H. sapiens	ATP5F1A	ATP synthase F1 subunit alpha	GO:0042776 mitochondrial ATP synthesis coupled proton transport;GO:0043536 positive regulation of blood vessel endothelial cell migration;GO:0015986 ATP synthesis coupled proton transport			Mitochondria(Supported)	Quercetin (Transmembrane transporter activity);1-ACETYL-2-CARBOXYPIPERIDINE (Transmembrane transporter activity);AUROVERTIN B (Transmembrane transporter activity);PICEATANNOL (Transmembrane transporter activity);N1-(2-AMINO-4-METHYLPENTYL)OCTAHYDRO-PYRROLO[1,2-A] PYRIMIDINE (Transmembrane transporter activity)		(M5936)HALLMARK OXIDATIVE PHOSPHORYLATION	0	0	0	1	0	0	0	0	1	0	0	0	0	0	0	0	0	0	0	0	1
55630	SLC39A4	0	0	0	0	1	55630	Gene_ID	H. sapiens	55630	H. sapiens	SLC39A4	solute carrier family 39 member 4	GO:0034224 cellular response to zinc ion starvation;GO:0071578 zinc ion import across plasma membrane;GO:0120127 response to zinc ion starvation							0	0	0	1	0	0	0	0	0	0	0	0	0	0	1	0	0	0	0	0	1
166	AES	0	0	0	1	0	166	Gene_ID	H. sapiens	166	H. sapiens	TLE5	TLE family member 5, transcriptional modulator	GO:2000210 positive regulation of anoikis;GO:2000209 regulation of anoikis;GO:0043276 anoikis			Nucleoplasm(Supported)		(M70)PID PS1 PATHWAY; (M223)PID BETA CATENIN NUC PATHWAY; (M5493)WNT SIGNALING		0	0	0	0	0	0	0	0	0	1	0	0	0	0	1	0	0	0	0	0	1
8802	SUCLG1	0	0	0	1	0	8802	Gene_ID	H. sapiens	8802	H. sapiens	SUCLG1	succinate-CoA ligase alpha subunit	GO:0006104 succinyl-CoA metabolic process;GO:0006105 succinate metabolic process;GO:0006099 tricarboxylic acid cycle		Citric acid cycle related proteins;Enzymes/ENZYME proteins/Ligase	Mitochondria;Plasma membrane(Supported)	Succinic acid (Succinate-coa ligase (gdp-forming) activity)		(M5935)HALLMARK FATTY ACID METABOLISM; (M5905)HALLMARK ADIPOGENESIS; (M5936)HALLMARK OXIDATIVE PHOSPHORYLATION	0	0	0	1	0	0	0	0	0	0	0	0	0	0	0	0	0	0	0	0	1
197370	NSMCE1	0	0	0	1	0	197370	Gene_ID	H. sapiens	197370	H. sapiens	NSMCE1	NSE1 homolog, SMC5-SMC6 complex component	GO:0006301 postreplication repair;GO:2001022 positive regulation of response to DNA damage stimulus;GO:0000724 double-strand break repair via homologous recombination			Nucleoplasm(Supported)Vesicles(Approved)				0	0	0	0	0	1	0	0	0	0	0	0	0	0	1	0	0	0	0	0	1
10376	TUBA1B	0	0	0	1	0	10376	Gene_ID	H. sapiens	10376	H. sapiens	TUBA1B	tubulin alpha 1b	GO:0071353 cellular response to interleukin-4;GO:0070670 response to interleukin-4;GO:0030705 cytoskeleton-dependent intracellular transport			Microtubules(Supported)	Epothilone D (Ubiquitin protein ligase binding);Epothilone B (Ubiquitin protein ligase binding);CYT997 (Ubiquitin protein ligase binding);2-MERCAPTO-N-[1,2,3,10-TETRAMETHOXY-9-OXO-5,6,7,9-TETRAHYDRO-BENZO[A]HEPTALEN-7-YL]ACETAMIDE (Ubiquitin protein ligase binding)	(M11)PID PRL SIGNALING EVENTS PATHWAY; (M32)PID HDAC CLASSIII PATHWAY; (M30)PID HDAC CLASSII PATHWAY		1	0	0	0	1	0	0	0	0	0	0	0	1	1	1	1	1	0	1	0	1
114823	LENG8	0	0	0	0	1	114823	Gene_ID	H. sapiens	114823	H. sapiens	LENG8	leukocyte receptor cluster member 8				Nucleus(Supported)				0	0	0	0	0	0	0	0	0	0	0	0	0	0	0	0	0	0	0	0	1
29070	CCDC113	0	0	0	1	0	29070	Gene_ID	H. sapiens	29070	H. sapiens	CCDC113	coiled-coil domain containing 113	GO:0060271 cilium assembly;GO:0044782 cilium organization;GO:0120031 plasma membrane bounded cell projection assembly			Cytosol;Nucleoplasm(Approved)				0	0	0	0	0	0	0	0	0	0	0	0	0	0	0	0	0	0	0	0	1
1175	AP2S1	0	0	0	0	1	1175	Gene_ID	H. sapiens	1175	H. sapiens	AP2S1	adaptor related protein complex 2 subunit sigma 1	GO:0032802 low-density lipoprotein particle receptor catabolic process;GO:0050690 regulation of defense response to virus by virus;GO:0060071 Wnt signaling pathway, planar cell polarity pathway						(M5910)HALLMARK PROTEIN SECRETION; (M5941)HALLMARK UV RESPONSE UP	0	0	0	1	0	0	0	0	0	0	0	0	0	1	1	1	0	0	0	0	1
2197	FAU	0	0	0	1	0	2197	Gene_ID	H. sapiens	2197	H. sapiens	FAU	FAU ubiquitin like and ribosomal protein S30 fusion	GO:0008150 biological_process		Ribosomal proteins	Cytosol;Endoplasmic reticulum;Nucleoli(Supported)				1	0	0	0	0	0	0	0	0	0	0	0	0	0	0	0	0	0	0	0	1
9260	PDLIM7	0	0	0	0	1	9260	Gene_ID	H. sapiens	9260	H. sapiens	PDLIM7	PDZ and LIM domain 7	GO:0045669 positive regulation of osteoblast differentiation;GO:0007411 axon guidance;GO:0045778 positive regulation of ossification			Actin filaments;Focal adhesion sites(Enhanced)		(M82)PID RET PATHWAY	(M5909)HALLMARK MYOGENESIS	0	0	0	0	0	0	0	0	0	0	0	0	0	0	0	0	0	0	0	0	1
134121	C5orf49	0	0	0	1	0	134121	Gene_ID	H. sapiens	134121	H. sapiens	C5orf49	chromosome 5 open reading frame 49								0	0	0	0	0	0	0	0	0	0	0	0	0	0	0	0	0	0	0	0	1
3021	H3F3B	0	0	0	1	0	3021	Gene_ID	H. sapiens	3021	H. sapiens	H3-3B	H3.3 histone B	GO:1902340 negative regulation of chromosome condensation;GO:0031509 telomeric heterochromatin assembly;GO:0031508 pericentric heterochromatin assembly			Nucleoplasm(Enhanced)				0	0	0	0	1	0	0	0	0	0	0	0	0	0	1	1	0	0	1	0	1
5792	PTPRF	0	0	0	0	1	5792	Gene_ID	H. sapiens	5792	H. sapiens	PTPRF	protein tyrosine phosphatase receptor type F	GO:0048679 regulation of axon regeneration;GO:1900121 negative regulation of receptor binding;GO:0007185 transmembrane receptor protein tyrosine phosphatase signaling pathway		Enzymes/ENZYME proteins/Hydrolases	Golgi apparatus(Approved)				0	0	0	0	0	1	0	0	0	0	0	0	0	0	0	0	0	0	0	0	1
6146	RPL22	0	0	0	1	0	6146	Gene_ID	H. sapiens	6146	H. sapiens	RPL22	ribosomal protein L22	GO:0099577 regulation of translation at presynapse, modulating synaptic transmission;GO:0140244 regulation of translation at presynapse;GO:0099547 regulation of translation at synapse, modulating synaptic transmission		Ribosomal proteins	Nucleoli;Nucleus(Approved)			(M5926)HALLMARK MYC TARGETS V1	1	0	0	0	0	0	1	0	0	0	0	0	0	0	0	0	0	0	0	0	1
5223	PGAM1	0	0	0	1	0	5223	Gene_ID	H. sapiens	5223	H. sapiens	PGAM1	phosphoglycerate mutase 1	GO:0061621 canonical glycolysis;GO:0043456 regulation of pentose-phosphate shunt;GO:0061620 glycolytic process through glucose-6-phosphate		Enzymes/ENZYME proteins/Isomerase	Nucleoplasm(Approved)			(M5937)HALLMARK GLYCOLYSIS	1	0	0	1	0	0	1	0	0	0	1	0	0	0	0	0	1	0	0	0	1
5630	PRPH	0	0	0	0	1	5630	Gene_ID	H. sapiens	5630	H. sapiens	PRPH	peripherin	GO:0045104 intermediate filament cytoskeleton organization;GO:0045103 intermediate filament-based process;GO:0007010 cytoskeleton organization							0	0	0	0	0	0	0	0	0	0	0	0	0	0	0	0	0	0	0	0	1
1611	DAP	0	0	0	1	0	1611	Gene_ID	H. sapiens	1611	H. sapiens	DAP	death associated protein	GO:0006919 activation of cysteine-type endopeptidase activity involved in apoptotic process;GO:0043280 positive regulation of cysteine-type endopeptidase activity involved in apoptotic process;GO:0034198 cellular response to amino acid starvation			Mitochondria;Nucleoplasm;Vesicles(Approved)			(M5902)HALLMARK APOPTOSIS	0	0	0	0	0	1	0	0	0	1	0	0	0	0	1	0	0	0	0	0	1
93974	ATP5IF1	0	0	0	1	0	93974	Gene_ID	H. sapiens	93974	H. sapiens	ATP5IF1	ATP synthase inhibitory factor subunit 1	GO:1901030 positive regulation of mitochondrial outer membrane permeabilization involved in apoptotic signaling pathway;GO:1901028 regulation of mitochondrial outer membrane permeabilization involved in apoptotic signaling pathway;GO:1904925 positive regulation of autophagy of mitochondrion in response to mitochondrial depolarization			Mitochondria(Enhanced)				1	0	0	1	0	1	0	0	1	1	0	0	0	0	0	1	0	0	0	0	1
10412	NSA2	0	0	0	1	0	10412	Gene_ID	H. sapiens	10412	H. sapiens	NSA2	NSA2 ribosome biogenesis factor	GO:0006364 rRNA processing;GO:0016072 rRNA metabolic process;GO:0042254 ribosome biogenesis		Ribosomal proteins	Nucleoli;Nucleus(Supported)				1	0	1	0	0	0	0	0	0	0	0	0	0	0	0	0	0	0	0	0	1
333	APLP1	0	0	0	0	1	333	Gene_ID	H. sapiens	333	H. sapiens	APLP1	amyloid beta precursor like protein 1	GO:0071874 cellular response to norepinephrine stimulus;GO:0106072 negative regulation of adenylate cyclase-activating G protein-coupled receptor signaling pathway;GO:0071873 response to norepinephrine						(M5947)HALLMARK IL2 STAT5 SIGNALING; (M5930)HALLMARK EPITHELIAL MESENCHYMAL TRANSITION	0	0	0	0	0	1	0	0	0	0	0	0	0	0	0	0	0	0	0	0	1
6285	S100B	0	0	0	1	0	6285	Gene_ID	H. sapiens	6285	H. sapiens	S100B	S100 calcium binding protein B	GO:2001015 negative regulation of skeletal muscle cell differentiation;GO:0048642 negative regulation of skeletal muscle tissue development;GO:0031643 positive regulation of myelination		Transporters/Accessory Factors Involved in Transport	Nucleus(Supported)Vesicles(Approved)	Olopatadine (Zinc ion binding);Calcium (Zinc ion binding);N-Formylmethionine (Zinc ion binding);ONO-2506 (Zinc ion binding);(Z)-2-[2-(4-methylpiperazin-1-yl)benzyl]diazenecarbothioamide (Zinc ion binding);2-[(5-hex-1-yn-1-ylfuran-2-yl)carbonyl]-N-methylhydrazinecarbothioamide (Zinc ion binding)	(M5883)NABA SECRETED FACTORS; (M5885)NABA MATRISOME ASSOCIATED; (M5889)NABA MATRISOME		0	0	0	0	0	0	0	0	0	1	0	0	0	0	1	0	0	0	0	0	1
6080	SNORA73A	0	0	0	0	1	6080	Gene_ID	H. sapiens	6080	H. sapiens	SNORA73A	small nucleolar RNA, H/ACA box 73A	GO:0006396 RNA processing;GO:0016070 RNA metabolic process;GO:0090304 nucleic acid metabolic process							0	0	0	0	0	0	0	0	0	0	0	0	0	0	0	0	0	0	0	0	1
283316	CD163L1	0	0	0	0	1	283316	Gene_ID	H. sapiens	283316	H. sapiens	CD163L1	CD163 molecule like 1	GO:0006897 endocytosis;GO:0098657 import into cell;GO:0016192 vesicle-mediated transport		CD markers	Centrosome;Cytosol;Nucleoplasm(Approved)				0	0	0	0	0	0	0	0	0	0	0	0	0	0	0	0	0	0	0	0	1
3303	HSPA1A	0	0	0	1	0	3303	Gene_ID	H. sapiens	3303	H. sapiens	HSPA1A	heat shock protein family A (Hsp70) member 1A	GO:0070434 positive regulation of nucleotide-binding oligomerization domain containing 2 signaling pathway;GO:0070426 positive regulation of nucleotide-binding oligomerization domain containing signaling pathway;GO:0070432 regulation of nucleotide-binding oligomerization domain containing 2 signaling pathway			Nucleoplasm;Vesicles(Approved)			(M5921)HALLMARK COMPLEMENT	1	0	0	1	1	1	0	0	1	1	1	0	1	0	1	1	1	0	0	0	1
1982	EIF4G2	0	0	0	1	0	1982	Gene_ID	H. sapiens	1982	H. sapiens	EIF4G2	eukaryotic translation initiation factor 4 gamma 2	GO:0006446 regulation of translational initiation;GO:0010507 negative regulation of autophagy;GO:0030307 positive regulation of cell growth			Cytosol(Enhanced)			(M5926)HALLMARK MYC TARGETS V1	1	0	0	0	0	0	1	1	0	0	0	0	0	0	1	0	0	0	0	0	1
8992	ATP6V0E1	0	0	0	1	0	8992	Gene_ID	H. sapiens	8992	H. sapiens	ATP6V0E1	ATPase H+ transporting V0 subunit e1	GO:0090383 phagosome acidification;GO:0007035 vacuolar acidification;GO:0033572 transferrin transport						(M5936)HALLMARK OXIDATIVE PHOSPHORYLATION	0	0	0	1	0	0	0	0	0	0	0	0	0	1	1	0	0	0	0	0	1
900	CCNG1	0	0	0	1	0	900	Gene_ID	H. sapiens	900	H. sapiens	CCNG1	cyclin G1	GO:0000079 regulation of cyclin-dependent protein serine/threonine kinase activity;GO:1904029 regulation of cyclin-dependent protein kinase activity;GO:0071900 regulation of protein serine/threonine kinase activity			Nucleoplasm(Supported)		(M261)PID P53 REGULATION PATHWAY; (M145)PID P53 DOWNSTREAM PATHWAY	(M5924)HALLMARK MTORC1 SIGNALING; (M5939)HALLMARK P53 PATHWAY	0	0	0	0	0	0	0	0	0	0	0	0	0	0	1	0	1	0	0	0	1
85021	REPS1	0	0	0	1	0	85021	Gene_ID	H. sapiens	85021	H. sapiens	REPS1	RALBP1 associated Eps domain containing 1	GO:0006898 receptor-mediated endocytosis;GO:0006897 endocytosis;GO:0098657 import into cell			Cytosol;Plasma membrane;Vesicles(Approved)				0	0	0	0	0	0	0	0	0	0	0	0	0	0	0	0	0	0	0	0	1
11342	RNF13	1	0	0	0	0	11342	Gene_ID	H. sapiens	11342	H. sapiens	RNF13	ring finger protein 13	GO:0051865 protein autoubiquitination;GO:0006511 ubiquitin-dependent protein catabolic process;GO:0019941 modification-dependent protein catabolic process		Enzymes/ENZYME proteins/Transferases	Cytosol;Nucleoplasm;Vesicles(Approved)				0	0	0	0	0	0	0	0	0	0	0	0	0	0	0	0	0	0	0	0	1
9804	TOMM20	0	0	0	1	0	9804	Gene_ID	H. sapiens	9804	H. sapiens	TOMM20	translocase of outer mitochondrial membrane 20	GO:0016031 tRNA import into mitochondrion;GO:1905242 response to 3,3',5-triiodo-L-thyronine;GO:0035927 RNA import into mitochondrion			Mitochondria(Enhanced)				1	0	0	1	1	0	0	0	1	0	0	0	0	0	1	0	0	0	0	0	1
7458	EIF4H	0	0	0	1	0	7458	Gene_ID	H. sapiens	7458	H. sapiens	EIF4H	eukaryotic translation initiation factor 4H	GO:0097010 eukaryotic translation initiation factor 4F complex assembly;GO:0001731 formation of translation preinitiation complex;GO:0002183 cytoplasmic translational initiation			Cytosol;Nuclear bodies;Nucleoplasm(Approved)			(M5926)HALLMARK MYC TARGETS V1	1	0	1	0	0	0	1	1	0	0	0	0	0	0	0	0	0	0	0	0	1
339559	ZFP69	1	0	0	0	0	339559	Gene_ID	H. sapiens	339559	H. sapiens	ZFP69	ZFP69 zinc finger protein	GO:0019216 regulation of lipid metabolic process;GO:0006357 regulation of transcription by RNA polymerase II;GO:0006366 transcription by RNA polymerase II		Transcription factors/Zinc-coordinating DNA-binding domains	Nucleus(Approved)				0	0	0	0	0	0	0	0	0	0	0	0	0	0	0	0	0	0	0	0	1
3728	JUP	0	0	0	1	0	3728	Gene_ID	H. sapiens	3728	H. sapiens	JUP	junction plakoglobin	GO:0086073 bundle of His cell-Purkinje myocyte adhesion involved in cell communication;GO:0098911 regulation of ventricular cardiac muscle cell action potential;GO:0086069 bundle of His cell to Purkinje myocyte communication			Cell Junctions;Plasma membrane;Vesicles(Enhanced)		(M184)PID ECADHERIN KERATINOCYTE PATHWAY; (M266)PID NCADHERIN PATHWAY; (M156)PID ECADHERIN NASCENT AJ PATHWAY	(M5934)HALLMARK XENOBIOTIC METABOLISM; (M5915)HALLMARK APICAL JUNCTION; (M5953)HALLMARK KRAS SIGNALING UP	1	0	0	0	0	0	0	0	0	0	1	0	0	0	1	1	1	0	0	0	1
191	AHCY	0	0	0	1	0	191	Gene_ID	H. sapiens	191	H. sapiens	AHCY	adenosylhomocysteinase	GO:0019510 S-adenosylhomocysteine catabolic process;GO:0033353 S-adenosylmethionine cycle;GO:0046130 purine ribonucleoside catabolic process		Enzymes/ENZYME proteins/Hydrolases	Cytosol(Supported)	Isopropyl Alcohol (Nad binding);(1'r,2's)-9-(2-Hydroxy-3'-Keto-Cyclopenten-1-Yl)Adenine (Nad binding);3'-Oxo-Adenosine (Nad binding);D-Eritadenine (Nad binding)		(M5947)HALLMARK IL2 STAT5 SIGNALING; (M5934)HALLMARK XENOBIOTIC METABOLISM	1	0	0	1	0	0	0	0	0	0	0	0	0	0	1	0	0	0	0	0	1
3326	HSP90AB1	0	0	0	1	0	3326	Gene_ID	H. sapiens	3326	H. sapiens	HSP90AB1	heat shock protein 90 alpha family class B member 1	GO:1901389 negative regulation of transforming growth factor beta activation;GO:1902949 positive regulation of tau-protein kinase activity;GO:1903660 negative regulation of complement-dependent cytotoxicity			Cytosol(Supported)	Geldanamycin (Utp binding);9-Butyl-8-(3,4,5-Trimethoxybenzyl)-9h-Purin-6-Amine (Utp binding);Radicicol (Utp binding);CNF1010 (Utp binding);SNX-5422 (Utp binding);4-[4-(2,3-DIHYDRO-1,4-BENZODIOXIN-6-YL)-3-METHYL-1H-PYRAZOL-5-YL]-6-ETHYLBENZENE-1,3-DIOL (Utp binding);8-(6-BROMO-BENZO[1,3]DIOXOL-5-YLSULFANYL)-9-(3-ISOPROPYLAMINO-PROPYL)-ADENINE (Utp binding);4-{4-[4-(3-AMINOPROPOXY)PHENYL]-1H-PYRAZO…	(M237)PID VEGFR1 2 PATHWAY	(M5926)HALLMARK MYC TARGETS V1	1	0	1	0	1	1	0	0	0	0	1	0	1	0	1	1	1	1	0	0	1
63932	CXorf56	0	0	0	0	1	63932	Gene_ID	H. sapiens	63932	H. sapiens	CXorf56	chromosome X open reading frame 56				Centrosome;Nucleus(Approved)				0	0	0	0	0	0	0	0	0	0	0	0	0	0	0	0	0	0	0	0	1
1937	EEF1G	0	0	0	1	0	1937	Gene_ID	H. sapiens	1937	H. sapiens	EEF1G	eukaryotic translation elongation factor 1 gamma	GO:0009615 response to virus;GO:0006414 translational elongation;GO:0006412 translation			Mitochondria(Approved)				1	0	0	0	0	0	0	0	0	0	0	0	0	0	0	0	0	0	0	0	1
100008588	RNA18SN5	0	0	0	1	0	100008588	Gene_ID	H. sapiens	100008588	H. sapiens	RNA18SN5	RNA, 18S ribosomal N5								0	0	0	0	0	0	0	0	0	0	0	0	0	0	0	0	0	0	0	0	1
6139	RPL17	0	0	0	1	0	6139	Gene_ID	H. sapiens	6139	H. sapiens	RPL17	ribosomal protein L17	GO:0006614 SRP-dependent cotranslational protein targeting to membrane;GO:0006613 cotranslational protein targeting to membrane;GO:0000184 nuclear-transcribed mRNA catabolic process, nonsense-mediated decay		Ribosomal proteins	Cytosol;Endoplasmic reticulum(Supported)				1	0	0	0	0	0	0	0	0	0	0	0	0	0	0	0	0	0	0	0	1
805	CALM2	0	0	0	1	0	805	Gene_ID	H. sapiens	805	H. sapiens	CALM2	calmodulin 2	GO:0010881 regulation of cardiac muscle contraction by regulation of the release of sequestered calcium ion;GO:0060316 positive regulation of ryanodine-sensitive calcium-release channel activity;GO:0060315 negative regulation of ryanodine-sensitive calcium-release channel activity		RAS pathway related proteins;Transporters/Accessory Factors Involved in Transport					1	0	0	1	0	1	0	0	0	0	0	0	0	1	1	1	1	0	1	1	1
7490	WT1	0	0	0	1	0	7490	Gene_ID	H. sapiens	7490	H. sapiens	WT1	WT1 transcription factor	GO:0072302 negative regulation of metanephric glomerular mesangial cell proliferation;GO:0072301 regulation of metanephric glomerular mesangial cell proliferation;GO:2001076 positive regulation of metanephric ureteric bud development		Transcription factors/Zinc-coordinating DNA-binding domains	Nucleoplasm(Supported)		(M105)PID TELOMERASE PATHWAY; (M19)PID P73PATHWAY		0	0	0	0	0	0	0	0	0	0	0	0	0	0	0	0	0	0	0	0	1
8668	EIF3I	0	0	0	1	0	8668	Gene_ID	H. sapiens	8668	H. sapiens	EIF3I	eukaryotic translation initiation factor 3 subunit I	GO:0001732 formation of cytoplasmic translation initiation complex;GO:0002183 cytoplasmic translational initiation;GO:0006413 translational initiation			Cytosol;Nucleoplasm(Uncertain)				1	0	1	0	0	0	0	1	0	0	0	0	0	0	0	0	0	0	0	0	1
5018	OXA1L	0	0	0	1	0	5018	Gene_ID	H. sapiens	5018	H. sapiens	OXA1L	OXA1L mitochondrial inner membrane protein	GO:0032979 protein insertion into mitochondrial inner membrane from matrix side;GO:0033615 mitochondrial proton-transporting ATP synthase complex assembly;GO:0032978 protein insertion into membrane from inner side		Transporters/Electrochemical Potential-driven transporters	Mitochondria(Supported)			(M5936)HALLMARK OXIDATIVE PHOSPHORYLATION	1	0	0	1	0	0	0	0	1	0	0	0	0	0	0	0	1	0	0	0	1
6202	RPS8	0	0	0	1	0	6202	Gene_ID	H. sapiens	6202	H. sapiens	RPS8	ribosomal protein S8	GO:0006614 SRP-dependent cotranslational protein targeting to membrane;GO:0006613 cotranslational protein targeting to membrane;GO:0000184 nuclear-transcribed mRNA catabolic process, nonsense-mediated decay		Ribosomal proteins	Cytosol;Endoplasmic reticulum(Supported)				1	0	1	0	0	0	0	0	0	0	0	1	0	0	0	0	0	0	0	0	1
6228	RPS23	0	0	0	1	0	6228	Gene_ID	H. sapiens	6228	H. sapiens	RPS23	ribosomal protein S23	GO:1990145 maintenance of translational fidelity;GO:0006614 SRP-dependent cotranslational protein targeting to membrane;GO:0006613 cotranslational protein targeting to membrane		Ribosomal proteins	Cytosol;Endoplasmic reticulum(Enhanced)				1	0	1	0	0	0	0	0	0	0	0	0	0	0	0	0	0	0	0	0	1
51079	NDUFA13	0	0	0	0	1	51079	Gene_ID	H. sapiens	51079	H. sapiens	NDUFA13	NADH:ubiquinone oxidoreductase subunit A13	GO:0006120 mitochondrial electron transport, NADH to ubiquinone;GO:0045039 protein import into mitochondrial inner membrane;GO:0042775 mitochondrial ATP synthesis coupled electron transport			Mitochondria(Enhanced)	NADH (Nadh dehydrogenase activity)			0	0	0	1	0	1	0	0	1	1	0	0	0	0	0	0	0	0	0	0	1
79827	CLMP	0	0	0	0	1	79827	Gene_ID	H. sapiens	79827	H. sapiens	CLMP	CXADR like membrane protein	GO:0048565 digestive tract development;GO:0055123 digestive system development;GO:0035295 tube development							0	0	0	0	0	0	0	0	0	0	0	0	0	0	0	0	0	0	0	0	1
6634	SNRPD3	0	0	0	1	0	6634	Gene_ID	H. sapiens	6634	H. sapiens	SNRPD3	small nuclear ribonucleoprotein D3 polypeptide	GO:0000387 spliceosomal snRNP assembly;GO:0006369 termination of RNA polymerase II transcription;GO:0008334 histone mRNA metabolic process			Cytosol;Nuclear bodies;Nucleoplasm(Supported)			(M5926)HALLMARK MYC TARGETS V1	1	0	1	0	0	0	0	0	0	0	0	0	0	0	0	0	0	0	0	0	1
81876	RAB1B	0	0	0	1	0	81876	Gene_ID	H. sapiens	81876	H. sapiens	RAB1B	RAB1B, member RAS oncogene family	GO:0090557 establishment of endothelial intestinal barrier;GO:0048208 COPII vesicle coating;GO:0048207 vesicle targeting, rough ER to cis-Golgi			Endoplasmic reticulum;Golgi apparatus(Supported)				0	0	0	0	0	0	0	0	0	0	0	0	0	0	1	0	0	0	0	0	1
3028	HSD17B10	0	0	0	1	0	3028	Gene_ID	H. sapiens	3028	H. sapiens	HSD17B10	hydroxysteroid 17-beta dehydrogenase 10	GO:0070901 mitochondrial tRNA methylation;GO:1990180 mitochondrial tRNA 3'-end processing;GO:0097745 mitochondrial tRNA 5'-end processing		Enzymes/ENZYME proteins/Oxidoreductases		NADH (Testosterone dehydrogenase [nad(p)] activity);1-Azepan-1-Yl-2-Phenyl-2-(4-Thioxo-1,4-Dihydro-Pyrazolo[3,4-D]Pyrimidin-5-Yl)Ethanone Adduct (Testosterone dehydrogenase [nad(p)] activity)		(M5935)HALLMARK FATTY ACID METABOLISM; (M5936)HALLMARK OXIDATIVE PHOSPHORYLATION	1	0	0	1	0	0	0	0	1	0	0	0	0	0	0	0	0	0	0	0	1
6189	RPS3A	0	0	0	1	0	6189	Gene_ID	H. sapiens	6189	H. sapiens	RPS3A	ribosomal protein S3A	GO:0006614 SRP-dependent cotranslational protein targeting to membrane;GO:0006613 cotranslational protein targeting to membrane;GO:0000184 nuclear-transcribed mRNA catabolic process, nonsense-mediated decay		Ribosomal proteins	Cytosol;Endoplasmic reticulum;Nucleoli(Enhanced)			(M5950)HALLMARK ALLOGRAFT REJECTION	1	0	0	0	0	0	0	0	0	0	0	0	0	0	0	0	0	0	0	0	1
23558	WBP2	0	0	0	1	0	23558	Gene_ID	H. sapiens	23558	H. sapiens	WBP2	WW domain binding protein 2	GO:0071442 positive regulation of histone H3-K14 acetylation;GO:0071440 regulation of histone H3-K14 acetylation;GO:0033148 positive regulation of intracellular estrogen receptor signaling pathway			Cytosol;Nucleoplasm(Approved)				0	0	0	0	0	0	0	0	0	0	0	0	0	0	1	1	0	0	0	0	1
79641	ROGDI	0	0	0	0	1	79641	Gene_ID	H. sapiens	79641	H. sapiens	ROGDI	rogdi atypical leucine zipper	GO:0007035 vacuolar acidification;GO:0051452 intracellular pH reduction;GO:0051453 regulation of intracellular pH							0	0	0	0	0	0	0	0	0	0	0	0	0	0	0	0	0	0	0	0	1
6652	SORD	0	0	0	0	1	6652	Gene_ID	H. sapiens	6652	H. sapiens	SORD	sorbitol dehydrogenase	GO:0051160 L-xylitol catabolic process;GO:0006062 sorbitol catabolic process;GO:0019640 glucuronate catabolic process to xylulose 5-phosphate		Enzymes/ENZYME proteins/Oxidoreductases	Cytosol(Approved)	NADH (Zinc ion binding);Cp-166572, 2-Hydroxymethyl-4-(4-N,N-Dimethylaminosulfonyl-1-Piperazino)-Pyrimidine (Zinc ion binding)		(M5928)HALLMARK MYC TARGETS V2; (M5908)HALLMARK ANDROGEN RESPONSE; (M5924)HALLMARK MTORC1 SIGNALING	0	0	0	0	0	0	0	0	0	0	0	0	0	0	0	0	0	0	0	1	1
79442	LRRC2	0	0	0	0	1	79442	Gene_ID	H. sapiens	79442	H. sapiens	LRRC2	leucine rich repeat containing 2								0	0	0	0	0	0	0	0	0	0	0	0	0	0	0	0	0	0	0	0	1
53340	SPA17	0	0	0	1	0	53340	Gene_ID	H. sapiens	53340	H. sapiens	SPA17	sperm autoantigenic protein 17	GO:0007339 binding of sperm to zona pellucida;GO:0035036 sperm-egg recognition;GO:0003351 epithelial cilium movement			Vesicles(Approved)				0	0	0	0	0	0	0	0	0	0	0	0	0	0	0	0	0	0	0	0	1
6160	RPL31	0	0	0	1	0	6160	Gene_ID	H. sapiens	6160	H. sapiens	RPL31	ribosomal protein L31	GO:0006614 SRP-dependent cotranslational protein targeting to membrane;GO:0006613 cotranslational protein targeting to membrane;GO:0000184 nuclear-transcribed mRNA catabolic process, nonsense-mediated decay		Ribosomal proteins					1	0	0	0	0	0	0	0	0	0	0	0	0	0	0	0	0	0	0	0	1
79149	ZSCAN5A	0	0	0	1	0	79149	Gene_ID	H. sapiens	79149	H. sapiens	ZSCAN5A	zinc finger and SCAN domain containing 5A	GO:0006357 regulation of transcription by RNA polymerase II;GO:0006366 transcription by RNA polymerase II;GO:0006355 regulation of transcription, DNA-templated		Transcription factors/Zinc-coordinating DNA-binding domains	Nuclear speckles(Uncertain)				0	0	0	0	0	0	0	0	0	0	0	0	0	0	0	0	0	0	0	0	1
1476	CSTB	0	0	0	1	0	1476	Gene_ID	H. sapiens	1476	H. sapiens	CSTB	cystatin B	GO:0043312 neutrophil degranulation;GO:0002283 neutrophil activation involved in immune response;GO:0010951 negative regulation of endopeptidase activity		Transporters/Transporter channels and pores	Cytosol(Supported)Nucleoli(Approved)		(M3468)NABA ECM REGULATORS; (M5885)NABA MATRISOME ASSOCIATED; (M5889)NABA MATRISOME		0	0	0	0	0	0	0	0	0	1	1	0	0	0	0	0	0	0	0	0	1
7979	SEM1	0	0	0	0	1	7979	Gene_ID	H. sapiens	7979	H. sapiens	SEM1	SEM1 26S proteasome complex subunit	GO:0000724 double-strand break repair via homologous recombination;GO:0000725 recombinational repair;GO:0006302 double-strand break repair			Cytosol(Approved)				0	0	0	0	1	0	0	0	0	0	0	0	0	0	1	0	0	0	0	0	1
4809	SNU13	0	0	0	1	0	4809	Gene_ID	H. sapiens	4809	H. sapiens	SNU13	small nuclear ribonucleoprotein 13	GO:0000492 box C/D snoRNP assembly;GO:0000491 small nucleolar ribonucleoprotein complex assembly;GO:0000470 maturation of LSU-rRNA		Ribosomal proteins		Alpha-Hydroxy-Beta-Phenyl-Propionic Acid (U4atac snrna binding);Anisomycin (U4atac snrna binding)			1	0	1	0	0	0	0	0	0	0	0	0	0	0	0	0	0	0	0	0	1
8349	HIST2H2BE	0	0	0	1	0	8349	Gene_ID	H. sapiens	8349	H. sapiens	H2BC21	H2B clustered histone 21	GO:0002227 innate immune response in mucosa;GO:0019731 antibacterial humoral response;GO:0002385 mucosal immune response			Cytosol;Nucleoplasm(Approved)				0	0	0	0	1	0	0	0	0	0	0	0	0	0	1	1	0	0	0	0	1
723790	HIST2H2AA4	0	0	0	0	1	723790	Gene_ID	H. sapiens	723790	H. sapiens	H2AC19	H2A clustered histone 19	GO:0006325 chromatin organization;GO:0051276 chromosome organization;GO:0006996 organelle organization							0	0	0	0	1	0	0	0	0	0	0	0	0	0	1	0	0	0	0	0	1
5918	RARRES1	0	0	0	1	0	5918	Gene_ID	H. sapiens	5918	H. sapiens	RARRES1	retinoic acid receptor responder 1	GO:0010951 negative regulation of endopeptidase activity;GO:0010466 negative regulation of peptidase activity;GO:0045861 negative regulation of proteolysis			Endoplasmic reticulum;Golgi apparatus(Approved)	Tretinoin			0	0	0	0	0	0	0	0	0	1	0	0	0	0	0	0	0	0	0	0	1
83661	MS4A8	0	0	0	1	0	83661	Gene_ID	H. sapiens	83661	H. sapiens	MS4A8	membrane spanning 4-domains A8								0	0	0	0	0	0	0	0	0	0	0	0	0	0	0	0	0	0	0	0	1
6205	RPS11	0	0	0	1	0	6205	Gene_ID	H. sapiens	6205	H. sapiens	RPS11	ribosomal protein S11	GO:0006614 SRP-dependent cotranslational protein targeting to membrane;GO:0006613 cotranslational protein targeting to membrane;GO:0000184 nuclear-transcribed mRNA catabolic process, nonsense-mediated decay		Ribosomal proteins	Cytosol;Endoplasmic reticulum(Supported)Nucleoli(Approved)				1	0	0	0	0	0	0	0	0	0	0	0	0	0	0	0	0	1	0	0	1
7709	ZBTB17	0	0	0	0	1	7709	Gene_ID	H. sapiens	7709	H. sapiens	ZBTB17	zinc finger and BTB domain containing 17	GO:0036498 IRE1-mediated unfolded protein response;GO:0071158 positive regulation of cell cycle arrest;GO:0001702 gastrulation with mouth forming second		Transcription factors/Zinc-coordinating DNA-binding domains			(M139)PID MYC PATHWAY; (M254)PID MYC REPRESS PATHWAY; (M2)PID SMAD2 3NUCLEAR PATHWAY	(M5922)HALLMARK UNFOLDED PROTEIN RESPONSE	0	0	0	0	0	0	0	0	0	0	0	0	0	0	0	0	0	0	0	0	1
2787	GNG5	0	0	0	1	0	2787	Gene_ID	H. sapiens	2787	H. sapiens	GNG5	G protein subunit gamma 5	GO:0007186 G protein-coupled receptor signaling pathway;GO:0007165 signal transduction;GO:0023052 signaling		RAS pathway related proteins					0	0	0	0	0	0	0	0	0	0	0	0	0	1	1	0	0	0	1	0	1
5315	PKM	0	0	0	1	0	5315	Gene_ID	H. sapiens	5315	H. sapiens	PKM	pyruvate kinase M1/2	GO:0061621 canonical glycolysis;GO:0061620 glycolytic process through glucose-6-phosphate;GO:0061615 glycolytic process through fructose-6-phosphate		Enzymes/ENZYME proteins/Transferases	Cytosol(Enhanced)	Pyruvic acid (Pyruvate kinase activity);L-Phospholactate (Pyruvate kinase activity);2-Phosphoglycolic Acid (Pyruvate kinase activity);6-(2-fluorobenzyl)-2,4-dimethyl-4,6-dihydro-5H-thieno[2',3':4,5]pyrrolo[2,3-d]pyridazin-5-one (Pyruvate kinase activity);1-[(2,6-difluorophenyl)sulfonyl]-4-(2,3-dihydro-1,4-benzodioxin-6-ylsulfonyl)piperazine (Pyruvate kinase activity);1-(2,3-dihydro-1,4-benzodioxi…	(M255)PID HIF1 TFPATHWAY	(M5937)HALLMARK GLYCOLYSIS	1	0	0	1	0	0	0	0	0	0	1	0	0	0	1	0	1	0	0	0	1
6122	RPL3	0	0	0	1	0	6122	Gene_ID	H. sapiens	6122	H. sapiens	RPL3	ribosomal protein L3	GO:0006614 SRP-dependent cotranslational protein targeting to membrane;GO:0006613 cotranslational protein targeting to membrane;GO:0071353 cellular response to interleukin-4		Ribosomal proteins	Cytosol;Nucleoli(Supported)	Alpha-Hydroxy-Beta-Phenyl-Propionic Acid (Structural constituent of ribosome);Omacetaxine mepesuccinate (Structural constituent of ribosome);Anisomycin (Structural constituent of ribosome);Puromycin (Structural constituent of ribosome)			1	0	1	0	0	0	0	0	0	0	0	0	0	0	0	0	0	0	0	0	1
51650	MRPS33	0	0	0	1	0	51650	Gene_ID	H. sapiens	51650	H. sapiens	MRPS33	mitochondrial ribosomal protein S33	GO:0070126 mitochondrial translational termination;GO:0070125 mitochondrial translational elongation;GO:0006415 translational termination		Ribosomal proteins					1	0	0	0	0	0	0	0	0	0	0	0	0	0	0	0	0	0	0	0	1
51247	PAIP2	0	0	0	1	0	51247	Gene_ID	H. sapiens	51247	H. sapiens	PAIP2	poly(A) binding protein interacting protein 2	GO:0045947 negative regulation of translational initiation;GO:0006446 regulation of translational initiation;GO:0017148 negative regulation of translation			Vesicles(Supported)				1	0	0	0	0	0	1	0	0	0	0	0	0	0	0	0	0	0	0	0	1
29997	NOP53	0	0	0	1	0	29997	Gene_ID	H. sapiens	29997	H. sapiens	NOP53	NOP53 ribosome biogenesis factor	GO:0039535 regulation of RIG-I signaling pathway;GO:1903006 positive regulation of protein K63-linked deubiquitination;GO:0039529 RIG-I signaling pathway			Nucleoli(Enhanced)				1	0	1	1	0	1	0	0	0	1	0	0	0	0	1	1	0	0	0	0	1
254170	FBXO33	1	0	0	0	0	254170	Gene_ID	H. sapiens	254170	H. sapiens	FBXO33	F-box protein 33	GO:0031146 SCF-dependent proteasomal ubiquitin-dependent protein catabolic process;GO:0043161 proteasome-mediated ubiquitin-dependent protein catabolic process;GO:0006511 ubiquitin-dependent protein catabolic process			Nucleoplasm(Approved)				0	0	0	0	0	0	0	0	0	0	0	0	0	0	0	0	0	0	0	0	1
10410	IFITM3	0	0	0	1	0	10410	Gene_ID	H. sapiens	10410	H. sapiens	IFITM3	interferon induced transmembrane protein 3	GO:0046597 negative regulation of viral entry into host cell;GO:0046596 regulation of viral entry into host cell;GO:0032897 negative regulation of viral transcription		Transporters/Accessory Factors Involved in Transport				(M5911)HALLMARK INTERFERON ALPHA RESPONSE; (M5902)HALLMARK APOPTOSIS; (M5947)HALLMARK IL2 STAT5 SIGNALING	1	0	0	0	0	0	0	0	0	0	0	0	0	0	1	0	0	0	0	0	1
26871	RNU1-1	0	0	0	0	1	26871	Gene_ID	H. sapiens	26871	H. sapiens	RNU1-1	RNA, U1 small nuclear 1	GO:0000395 mRNA 5'-splice site recognition;GO:0006376 mRNA splice site selection;GO:0000245 spliceosomal complex assembly							0	0	0	0	0	0	0	0	0	0	0	0	0	0	0	0	0	0	0	0	1
28974	C19orf53	0	0	0	1	0	28974	Gene_ID	H. sapiens	28974	H. sapiens	C19orf53	chromosome 19 open reading frame 53				Nucleoli;Nucleus(Supported)				0	0	0	0	0	0	0	0	0	0	0	0	0	0	0	0	0	0	0	0	1
51104	ABHD17B	1	0	0	0	0	51104	Gene_ID	H. sapiens	51104	H. sapiens	ABHD17B	abhydrolase domain containing 17B	GO:1902817 negative regulation of protein localization to microtubule;GO:1902816 regulation of protein localization to microtubule;GO:1905668 positive regulation of protein localization to endosome							0	0	0	0	0	0	0	0	0	0	0	0	0	0	0	0	0	0	0	0	1
6083	SNORD21	0	0	0	0	1	6083	Gene_ID	H. sapiens	6083	H. sapiens	SNORD21	small nucleolar RNA, C/D box 21	GO:0006396 RNA processing;GO:0016070 RNA metabolic process;GO:0090304 nucleic acid metabolic process							0	0	0	0	0	0	0	0	0	0	0	0	0	0	0	0	0	0	0	0	1
54539	NDUFB11	0	0	0	0	1	54539	Gene_ID	H. sapiens	54539	H. sapiens	NDUFB11	NADH:ubiquinone oxidoreductase subunit B11	GO:0006120 mitochondrial electron transport, NADH to ubiquinone;GO:0042775 mitochondrial ATP synthesis coupled electron transport;GO:0042773 ATP synthesis coupled electron transport			Mitochondria(Enhanced)				0	0	0	1	0	0	0	0	1	0	0	0	0	0	0	0	0	0	0	0	1
1211	CLTA	0	0	0	1	0	1211	Gene_ID	H. sapiens	1211	H. sapiens	CLTA	clathrin light chain A	GO:0032802 low-density lipoprotein particle receptor catabolic process;GO:0019886 antigen processing and presentation of exogenous peptide antigen via MHC class II;GO:0034383 low-density lipoprotein particle clearance			Endosomes;Lysosomes;Vesicles(Enhanced)		(M243)PID ARF 3PATHWAY; (M195)PID CMYB PATHWAY	(M5910)HALLMARK PROTEIN SECRETION	1	0	0	1	0	0	0	0	0	0	0	0	0	1	1	1	1	0	0	0	1
56683	CFAP298	0	0	0	1	0	56683	Gene_ID	H. sapiens	56683	H. sapiens	CFAP298	cilia and flagella associated protein 298	GO:0003352 regulation of cilium movement;GO:0060632 regulation of microtubule-based movement;GO:0003341 cilium movement			Rods & Rings(Approved)				0	0	0	0	0	0	0	0	0	0	0	0	0	0	0	0	0	0	0	0	1
4061	LY6E	0	0	0	1	0	4061	Gene_ID	H. sapiens	4061	H. sapiens	LY6E	lymphocyte antigen 6 family member E	GO:2000272 negative regulation of signaling receptor activity;GO:0010469 regulation of signaling receptor activity;GO:0044092 negative regulation of molecular function						(M5911)HALLMARK INTERFERON ALPHA RESPONSE; (M5932)HALLMARK INFLAMMATORY RESPONSE; (M5913)HALLMARK INTERFERON GAMMA RESPONSE	0	0	0	0	0	0	0	0	0	0	0	0	0	0	0	0	0	0	0	0	1
694	BTG1	0	0	0	1	0	694	Gene_ID	H. sapiens	694	H. sapiens	BTG1	BTG anti-proliferation factor 1	GO:2000271 positive regulation of fibroblast apoptotic process;GO:0045603 positive regulation of endothelial cell differentiation;GO:2000269 regulation of fibroblast apoptotic process			Cytosol;Nucleoplasm(Approved)			(M5941)HALLMARK UV RESPONSE UP; (M5891)HALLMARK HYPOXIA; (M5913)HALLMARK INTERFERON GAMMA RESPONSE	0	0	0	0	0	0	0	0	0	1	0	0	0	0	0	0	0	0	0	0	1
10945	KDELR1	0	0	0	1	0	10945	Gene_ID	H. sapiens	10945	H. sapiens	KDELR1	KDEL endoplasmic reticulum protein retention receptor 1	GO:0006621 protein retention in ER lumen;GO:0035437 maintenance of protein localization in endoplasmic reticulum;GO:0002369 T cell cytokine production		Transporters	Golgi apparatus;Vesicles(Supported)		(M243)PID ARF 3PATHWAY		1	0	0	0	0	0	0	0	0	0	0	0	0	0	0	0	0	0	0	0	1
3150	HMGN1	0	0	0	1	0	3150	Gene_ID	H. sapiens	3150	H. sapiens	HMGN1	high mobility group nucleosome binding domain 1	GO:0048597 post-embryonic camera-type eye morphogenesis;GO:1901666 positive regulation of NAD+ ADP-ribosyltransferase activity;GO:0000720 pyrimidine dimer repair by nucleotide-excision repair			Nucleus(Supported)				0	0	0	0	0	0	0	0	0	0	0	0	0	0	1	0	0	0	0	0	1
6273	S100A2	0	0	0	1	0	6273	Gene_ID	H. sapiens	6273	H. sapiens	S100A2	S100 calcium binding protein A2	GO:0043542 endothelial cell migration;GO:0010631 epithelial cell migration;GO:0090132 epithelium migration			Cytosol;Nucleus(Supported)Nucleoli;Plasma membrane(Approved)	Olopatadine (Identical protein binding)	(M256)PID TAP63 PATHWAY; (M19)PID P73PATHWAY; (M145)PID P53 DOWNSTREAM PATHWAY		0	0	0	0	0	0	0	0	0	0	0	0	0	0	0	0	0	0	0	0	1
9168	TMSB10	0	0	0	1	0	9168	Gene_ID	H. sapiens	9168	H. sapiens	TMSB10	thymosin beta 10	GO:0042989 sequestering of actin monomers;GO:0030837 negative regulation of actin filament polymerization;GO:0032272 negative regulation of protein polymerization							0	0	0	0	0	0	0	0	0	0	0	0	0	0	0	1	0	0	0	0	1
58517	RBM25	1	0	0	0	0	58517	Gene_ID	H. sapiens	58517	H. sapiens	RBM25	RNA binding motif protein 25	GO:0000381 regulation of alternative mRNA splicing, via spliceosome;GO:0000380 alternative mRNA splicing, via spliceosome;GO:0048024 regulation of mRNA splicing, via spliceosome			Nuclear speckles(Enhanced)				0	0	0	0	0	0	0	0	0	0	0	0	0	0	0	0	0	0	0	0	1
7430	EZR	0	0	0	1	0	7430	Gene_ID	H. sapiens	7430	H. sapiens	EZR	ezrin	GO:1900041 negative regulation of interleukin-2 secretion;GO:0050860 negative regulation of T cell receptor signaling pathway;GO:0001951 intestinal D-glucose absorption			Plasma membrane(Enhanced)		(M240)PID SYNDECAN 2 PATHWAY; (M94)PID FAS PATHWAY; (M12)PID RHOA PATHWAY	(M5893)HALLMARK MITOTIC SPINDLE	1	0	0	0	0	1	0	0	0	0	0	0	0	1	1	1	1	0	0	0	1
6647	SOD1	0	0	0	1	0	6647	Gene_ID	H. sapiens	6647	H. sapiens	SOD1	superoxide dismutase 1	GO:0060088 auditory receptor cell stereocilium organization;GO:0032287 peripheral nervous system myelin maintenance;GO:0045541 negative regulation of cholesterol biosynthetic process		Enzymes/ENZYME proteins/Oxidoreductases	Cytosol;Nucleus;Plasma membrane(Supported)	S-Oxy Cysteine (Zinc ion binding);Arimoclomol (Zinc ion binding)	(M285)PID HNF3A PATHWAY; (M200)PID ERA GENOMIC PATHWAY	(M5938)HALLMARK REACTIVE OXIGEN SPECIES PATHWAY; (M5910)HALLMARK PROTEIN SECRETION; (M5949)HALLMARK PEROXISOME	0	0	0	1	1	1	0	0	0	1	1	0	1	0	0	1	1	0	1	1	1
3646	EIF3E	0	0	0	1	0	3646	Gene_ID	H. sapiens	3646	H. sapiens	EIF3E	eukaryotic translation initiation factor 3 subunit E	GO:1902416 positive regulation of mRNA binding;GO:1905216 positive regulation of RNA binding;GO:1902415 regulation of mRNA binding			Cytosol;Nuclear bodies(Enhanced)		(M44)PID HIF2PATHWAY		1	0	1	0	0	0	1	1	0	0	0	0	0	0	0	0	0	0	0	0	1
10728	PTGES3	0	0	0	1	0	10728	Gene_ID	H. sapiens	10728	H. sapiens	PTGES3	prostaglandin E synthase 3	GO:0019371 cyclooxygenase pathway;GO:0001516 prostaglandin biosynthetic process;GO:0046457 prostanoid biosynthetic process		Enzymes/ENZYME proteins/Isomerase	Cytosol(Supported)Nucleoplasm(Approved)	Grn163l (Unfolded protein binding)	(M105)PID TELOMERASE PATHWAY	(M5926)HALLMARK MYC TARGETS V1; (M5934)HALLMARK XENOBIOTIC METABOLISM	0	0	1	0	1	1	0	0	0	0	0	0	1	0	0	0	0	0	0	0	1
23636	NUP62	0	0	0	0	1	23636	Gene_ID	H. sapiens	23636	H. sapiens	NUP62	nucleoporin 62	GO:1904781 positive regulation of protein localization to centrosome;GO:0046601 positive regulation of centriole replication;GO:1904779 regulation of protein localization to centrosome		Transporters/Transporter channels and pores	Nuclear membrane(Supported)Nucleus(Approved)				0	0	0	1	1	1	0	1	0	0	0	0	1	0	1	1	1	0	0	0	1
10480	EIF3M	0	0	0	1	0	10480	Gene_ID	H. sapiens	10480	H. sapiens	EIF3M	eukaryotic translation initiation factor 3 subunit M	GO:0001732 formation of cytoplasmic translation initiation complex;GO:0002183 cytoplasmic translational initiation;GO:0006413 translational initiation			Cytosol(Supported)				1	0	1	0	0	0	0	1	0	0	0	0	0	0	0	0	0	0	0	0	1
6157	RPL27A	0	0	0	1	0	6157	Gene_ID	H. sapiens	6157	H. sapiens	RPL27A	ribosomal protein L27a	GO:0006614 SRP-dependent cotranslational protein targeting to membrane;GO:0006613 cotranslational protein targeting to membrane;GO:0000184 nuclear-transcribed mRNA catabolic process, nonsense-mediated decay		Ribosomal proteins	Cytosol;Endoplasmic reticulum(Supported)				1	0	0	0	0	0	0	0	0	0	0	0	0	0	0	0	0	0	0	0	1
5478	PPIA	0	0	0	1	0	5478	Gene_ID	H. sapiens	5478	H. sapiens	PPIA	peptidylprolyl isomerase A	GO:0019064 fusion of virus membrane with host plasma membrane;GO:0039663 membrane fusion involved in viral entry into host cell;GO:0019061 uncoating of virus		Enzymes/ENZYME proteins/Isomerase		Cyclosporine (Virion binding);L-Proline (Virion binding);(3r)-1-Acetyl-3-Methylpiperidine (Virion binding);Ethyl Oxo(Piperidin-1-Yl)Acetate (Virion binding);(3s,6s,9r,10r,11s,12s,13e,15e,18s,21s)-18-{(1e,3e,7s,8s)-9-[(2s,3r,4s,5s,6r,9s,11s)-9-Ethyl-4-Hydroxy-3,5,11-Trimethyl-8-Oxo-1-Oxa-7-Azaspiro[5.5]Undec-2-Yl]-8-Hydroxy-1,7-Dimethylnona-1,3-Dienyl}-10,12-Dihydroxy-3-(3-Hydroxybenzyl)-6-Isoprop…		(M5926)HALLMARK MYC TARGETS V1; (M5924)HALLMARK MTORC1 SIGNALING; (M5937)HALLMARK GLYCOLYSIS	1	0	0	0	0	0	0	0	0	0	1	0	1	0	1	0	1	0	1	0	1
6817	SULT1A1	0	0	0	1	0	6817	Gene_ID	H. sapiens	6817	H. sapiens	SULT1A1	sulfotransferase family 1A member 1	GO:0050427 3'-phosphoadenosine 5'-phosphosulfate metabolic process;GO:0006068 ethanol catabolic process;GO:0034035 purine ribonucleoside bisphosphate metabolic process		Enzymes/ENZYME proteins/Transferases		Adenosine-3'-5'-Diphosphate (Sulfotransferase activity);P-Nitrophenol (Sulfotransferase activity)		(M5941)HALLMARK UV RESPONSE UP; (M5905)HALLMARK ADIPOGENESIS	0	0	0	1	0	0	0	0	0	0	0	0	0	0	0	0	0	0	0	0	1
81892	SLIRP	0	0	0	1	0	81892	Gene_ID	H. sapiens	81892	H. sapiens	SLIRP	SRA stem-loop interacting RNA binding protein	GO:0000961 negative regulation of mitochondrial RNA catabolic process;GO:0000960 regulation of mitochondrial RNA catabolic process;GO:0000957 mitochondrial RNA catabolic process			Mitochondria(Supported)				1	0	0	0	0	0	0	0	1	0	0	0	0	0	0	0	0	0	0	0	1
6176	RPLP1	0	0	0	1	0	6176	Gene_ID	H. sapiens	6176	H. sapiens	RPLP1	ribosomal protein lateral stalk subunit P1	GO:0006614 SRP-dependent cotranslational protein targeting to membrane;GO:0006613 cotranslational protein targeting to membrane;GO:0000184 nuclear-transcribed mRNA catabolic process, nonsense-mediated decay		Ribosomal proteins	Cytosol;Endoplasmic reticulum(Enhanced)				1	1	0	0	0	0	1	0	0	0	0	0	0	0	0	0	0	0	0	0	1
692058	SNORD11	0	0	0	0	1	692058	Gene_ID	H. sapiens	692058	H. sapiens	SNORD11	small nucleolar RNA, C/D box 11	GO:0006396 RNA processing;GO:0016070 RNA metabolic process;GO:0090304 nucleic acid metabolic process							0	0	0	0	0	0	0	0	0	0	0	0	0	0	0	0	0	0	0	0	1
1069	CETN2	0	0	0	1	0	1069	Gene_ID	H. sapiens	1069	H. sapiens	CETN2	centrin 2	GO:0000717 nucleotide-excision repair, DNA duplex unwinding;GO:0070911 global genome nucleotide-excision repair;GO:0000715 nucleotide-excision repair, DNA damage recognition						(M5898)HALLMARK DNA REPAIR	0	0	0	0	0	0	0	0	0	0	0	0	0	0	1	0	1	0	0	0	1
3320	HSP90AA1	0	0	0	1	0	3320	Gene_ID	H. sapiens	3320	H. sapiens	HSP90AA1	heat shock protein 90 alpha family class A member 1	GO:1902949 positive regulation of tau-protein kinase activity;GO:0045040 protein import into mitochondrial outer membrane;GO:0038096 Fc-gamma receptor signaling pathway involved in phagocytosis			Cytosol(Enhanced)	Rifabutin (Tpr domain binding);Nedocromil (Tpr domain binding);9-Butyl-8-(2,5-Dimethoxy-Benzyl)-9h-Purin-6-Ylamine (Tpr domain binding);Geldanamycin (Tpr domain binding);8-(2-Chloro-3,4,5-Trimethoxy-Benzyl)-2-Fluoro-9-Pent-4-Ylnyl-9h-Purin-6-Ylamine (Tpr domain binding);9-Butyl-8-(3,4,5-Trimethoxybenzyl)-9h-Purin-6-Amine (Tpr domain binding);4-(1,3-Benzodioxol-5-Yl)-5-(5-Ethyl-2,4-Dihydroxyphenyl…	(M201)PID ERBB NETWORK PATHWAY; (M180)PID HIF1A PATHWAY; (M226)PID VEGFR1 PATHWAY	(M5935)HALLMARK FATTY ACID METABOLISM	1	0	1	0	1	1	0	0	1	0	1	0	1	0	1	1	1	1	0	0	1
28958	COA3	0	0	0	1	0	28958	Gene_ID	H. sapiens	28958	H. sapiens	COA3	cytochrome c oxidase assembly factor 3	GO:0070131 positive regulation of mitochondrial translation;GO:0033617 mitochondrial respiratory chain complex IV assembly;GO:0070129 regulation of mitochondrial translation			Mitochondria(Supported)				1	0	0	0	0	0	1	0	1	0	0	0	0	0	0	0	0	0	0	0	1
6288	SAA1;SAA2	0	0	0	1	0	6288	Gene_ID	H. sapiens	6288	H. sapiens	SAA1	serum amyloid A1	GO:0050716 positive regulation of interleukin-1 secretion;GO:0050704 regulation of interleukin-1 secretion;GO:0048246 macrophage chemotaxis				Human Serum Albumin (Heparin binding);Serum albumin iodonated (Heparin binding)	(M264)PID TOLL ENDOGENOUS PATHWAY		0	0	0	0	0	0	0	0	0	0	0	0	0	0	1	0	0	0	0	0	1
808	CALM3	0	0	0	1	0	808	Gene_ID	H. sapiens	808	H. sapiens	CALM3	calmodulin 3	GO:0010881 regulation of cardiac muscle contraction by regulation of the release of sequestered calcium ion;GO:0060316 positive regulation of ryanodine-sensitive calcium-release channel activity;GO:0060315 negative regulation of ryanodine-sensitive calcium-release channel activity		RAS pathway related proteins;Transporters/Accessory Factors Involved in Transport				(M5921)HALLMARK COMPLEMENT	1	0	0	1	0	1	0	0	1	0	1	0	0	1	1	1	1	0	1	1	1
6207	RPS13	0	0	0	1	0	6207	Gene_ID	H. sapiens	6207	H. sapiens	RPS13	ribosomal protein S13	GO:0006614 SRP-dependent cotranslational protein targeting to membrane;GO:0006613 cotranslational protein targeting to membrane;GO:0033119 negative regulation of RNA splicing		Ribosomal proteins	Endoplasmic reticulum(Approved)				1	0	0	0	0	0	0	0	0	0	0	0	0	0	0	0	0	1	0	0	1
23787	MTCH1	0	0	0	1	0	23787	Gene_ID	H. sapiens	23787	H. sapiens	MTCH1	mitochondrial carrier 1	GO:0045161 neuronal ion channel clustering;GO:0006919 activation of cysteine-type endopeptidase activity involved in apoptotic process;GO:0043280 positive regulation of cysteine-type endopeptidase activity involved in apoptotic process		Transporters/Electrochemical Potential-driven transporters					0	0	0	0	0	0	0	0	0	1	0	0	0	0	0	0	0	0	0	0	1
10430	TMEM147	0	0	0	0	1	10430	Gene_ID	H. sapiens	10430	H. sapiens	TMEM147	transmembrane protein 147				Actin filaments;Cytosol;Golgi apparatus(Uncertain)				0	0	0	0	0	0	0	0	0	0	0	0	0	0	0	0	0	0	0	0	1
6233	RPS27A	0	0	0	1	0	6233	Gene_ID	H. sapiens	6233	H. sapiens	RPS27A	ribosomal protein S27a	GO:0035666 TRIF-dependent toll-like receptor signaling pathway;GO:0070423 nucleotide-binding oligomerization domain containing signaling pathway;GO:0002756 MyD88-independent toll-like receptor signaling pathway		Ribosomal proteins	Cytosol;Endoplasmic reticulum;Nucleoli(Approved)				1	0	0	0	1	0	0	0	0	1	0	0	0	0	1	0	0	0	0	0	1
317	APAF1	1	0	0	0	0	317	Gene_ID	H. sapiens	317	H. sapiens	APAF1	apoptotic peptidase activating factor 1	GO:0072432 response to G1 DNA damage checkpoint signaling;GO:0008635 activation of cysteine-type endopeptidase activity involved in apoptotic process by cytochrome c;GO:1902510 regulation of apoptotic DNA fragmentation			Cytosol;Golgi apparatus;Nucleoplasm(Approved)	Adenosine triphosphate (Nucleotide binding)	(M13096)SA PROGRAMMED CELL DEATH; (M7997)SA CASPASE CASCADE; (M197)PID HIV NEF PATHWAY	(M5939)HALLMARK P53 PATHWAY	0	0	0	1	0	1	0	0	0	1	0	0	0	1	1	0	0	0	0	0	1
26001	RNF167	0	0	0	0	1	26001	Gene_ID	H. sapiens	26001	H. sapiens	RNF167	ring finger protein 167	GO:0000209 protein polyubiquitination;GO:0006511 ubiquitin-dependent protein catabolic process;GO:0019941 modification-dependent protein catabolic process		Enzymes/ENZYME proteins/Transferases	Cytosol(Approved)				0	0	0	0	0	0	0	0	0	0	0	0	0	0	0	0	0	0	0	0	1
8665	EIF3F	0	0	0	1	0	8665	Gene_ID	H. sapiens	8665	H. sapiens	EIF3F	eukaryotic translation initiation factor 3 subunit F	GO:0075522 IRES-dependent viral translational initiation;GO:0019081 viral translation;GO:0001732 formation of cytoplasmic translation initiation complex		Enzymes/ENZYME proteins/Hydrolases	Cytosol;Nucleoli(Uncertain)				1	0	1	0	0	0	0	1	0	0	0	0	0	0	1	0	0	0	0	0	1
1933	EEF1B2	0	0	0	1	0	1933	Gene_ID	H. sapiens	1933	H. sapiens	EEF1B2	eukaryotic translation elongation factor 1 beta 2	GO:0006414 translational elongation;GO:0006412 translation;GO:0043043 peptide biosynthetic process			Cytosol;Nucleoli fibrillar center(Approved)			(M5926)HALLMARK MYC TARGETS V1	1	0	0	0	0	0	0	0	0	0	0	0	0	0	0	0	0	0	0	0	1
3094	HINT1	0	0	0	1	0	3094	Gene_ID	H. sapiens	3094	H. sapiens	HINT1	histidine triad nucleotide binding protein 1	GO:0009154 purine ribonucleotide catabolic process;GO:0009261 ribonucleotide catabolic process;GO:0006195 purine nucleotide catabolic process			Cytosol;Nucleus;Plasma membrane(Supported)	Adenosine monophosphate (Protein kinase c binding);Guanosine-5'-Monophosphate (Protein kinase c binding);5'-O-(N-Ethyl-Sulfamoyl)Adenosine (Protein kinase c binding);Adenosine-5'-Ditungstate (Protein kinase c binding);8-Bromo-Adenosine-5'-Monophosphate (Protein kinase c binding)		(M5939)HALLMARK P53 PATHWAY	1	0	0	1	0	1	0	0	0	0	0	0	0	0	0	0	1	0	0	0	1
801	CALM1	0	0	0	1	0	801	Gene_ID	H. sapiens	801	H. sapiens	CALM1	calmodulin 1	GO:0010881 regulation of cardiac muscle contraction by regulation of the release of sequestered calcium ion;GO:0060316 positive regulation of ryanodine-sensitive calcium-release channel activity;GO:0060315 negative regulation of ryanodine-sensitive calcium-release channel activity		RAS pathway related proteins;Transporters/Accessory Factors Involved in Transport	Vesicles(Approved)			(M5921)HALLMARK COMPLEMENT	1	0	0	1	0	1	0	0	0	0	1	0	0	1	1	1	1	0	1	1	1
539	ATP5PO	0	0	0	1	0	539	Gene_ID	H. sapiens	539	H. sapiens	ATP5PO	ATP synthase peripheral stalk subunit OSCP	GO:0042776 mitochondrial ATP synthesis coupled proton transport;GO:0015986 ATP synthesis coupled proton transport;GO:0042407 cristae formation			Mitochondria(Supported)			(M5905)HALLMARK ADIPOGENESIS; (M5936)HALLMARK OXIDATIVE PHOSPHORYLATION	0	0	0	1	0	0	0	0	1	0	0	0	0	0	0	0	0	0	0	0	1
51082	POLR1D	0	0	0	1	0	51082	Gene_ID	H. sapiens	51082	H. sapiens	POLR1D	RNA polymerase I and III subunit D	GO:0006351 transcription, DNA-templated;GO:0097659 nucleic acid-templated transcription;GO:0032774 RNA biosynthetic process		RNA polymerase related proteins	Golgi apparatus;Nucleoplasm(Approved)			(M5898)HALLMARK DNA REPAIR	0	0	0	0	0	0	0	0	0	0	0	0	0	0	1	0	0	0	0	0	1
692073	SNORA16A	0	0	0	0	1	692073	Gene_ID	H. sapiens	692073	H. sapiens	SNORA16A	small nucleolar RNA, H/ACA box 16A	GO:0006396 RNA processing;GO:0016070 RNA metabolic process;GO:0090304 nucleic acid metabolic process							0	0	0	0	0	0	0	0	0	0	0	0	0	0	0	0	0	0	0	0	1
6223	RPS19	0	0	0	1	0	6223	Gene_ID	H. sapiens	6223	H. sapiens	RPS19	ribosomal protein S19	GO:0060265 positive regulation of respiratory burst involved in inflammatory response;GO:0060266 negative regulation of respiratory burst involved in inflammatory response;GO:0060264 regulation of respiratory burst involved in inflammatory response		Ribosomal proteins	Nucleoplasm(Supported)			(M5950)HALLMARK ALLOGRAFT REJECTION	1	0	1	0	0	0	0	0	0	0	0	1	0	0	1	0	0	0	0	0	1
127262	TPRG1L	0	0	0	1	0	127262	Gene_ID	H. sapiens	127262	H. sapiens	TPRG1L	tumor protein p63 regulated 1 like	GO:0051966 regulation of synaptic transmission, glutamatergic;GO:0035249 synaptic transmission, glutamatergic;GO:0050804 modulation of chemical synaptic transmission			Cytosol;Vesicles(Approved)				0	0	0	0	0	0	0	0	0	0	0	0	0	0	0	0	0	0	0	0	1
51142	CHCHD2	0	0	0	1	0	51142	Gene_ID	H. sapiens	51142	H. sapiens	CHCHD2	coiled-coil-helix-coiled-coil-helix domain containing 2	GO:1900037 regulation of cellular response to hypoxia;GO:0071456 cellular response to hypoxia;GO:0036294 cellular response to decreased oxygen levels			Mitochondria(Enhanced)				0	0	0	0	0	1	0	0	1	0	0	0	0	0	1	0	0	0	0	0	1
6165	RPL35A	0	0	0	1	0	6165	Gene_ID	H. sapiens	6165	H. sapiens	RPL35A	ribosomal protein L35a	GO:0006614 SRP-dependent cotranslational protein targeting to membrane;GO:0006613 cotranslational protein targeting to membrane;GO:0000184 nuclear-transcribed mRNA catabolic process, nonsense-mediated decay		Ribosomal proteins					1	1	1	0	0	0	0	0	0	0	0	0	0	0	0	0	0	0	0	0	1
10399	RACK1	0	0	0	1	0	10399	Gene_ID	H. sapiens	10399	H. sapiens	RACK1	receptor for activated C kinase 1	GO:1903208 negative regulation of hydrogen peroxide-induced neuron death;GO:1903207 regulation of hydrogen peroxide-induced neuron death;GO:0042998 positive regulation of Golgi to plasma membrane protein transport		Ribosomal proteins	Cytosol;Nucleoplasm(Enhanced)		(M180)PID HIF1A PATHWAY; (M125)PID IGF1 PATHWAY; (M240)PID SYNDECAN 2 PATHWAY	(M5926)HALLMARK MYC TARGETS V1; (M5939)HALLMARK P53 PATHWAY	1	0	0	0	0	1	1	0	0	1	0	0	0	0	1	1	1	0	0	1	1
293	SLC25A6	0	0	0	1	0	293	Gene_ID	H. sapiens	293	H. sapiens	SLC25A6	solute carrier family 25 member 6	GO:0015866 ADP transport;GO:0015867 ATP transport;GO:0051503 adenine nucleotide transport		Transporters/Electrochemical Potential-driven transporters	Mitochondria(Supported)	Clodronate (Atp:adp antiporter activity)		(M5936)HALLMARK OXIDATIVE PHOSPHORYLATION	1	0	0	1	0	0	0	0	1	0	0	0	0	0	1	0	1	0	0	0	1
105376843	SNHG25	0	0	0	0	1	105376843	Gene_ID	H. sapiens	105376843	H. sapiens	SNHG25	small nucleolar RNA host gene 25								0	0	0	0	0	0	0	0	0	0	0	0	0	0	0	0	0	0	0	0	1
25803	SPDEF	0	0	0	1	0	25803	Gene_ID	H. sapiens	25803	H. sapiens	SPDEF	SAM pointed domain containing ETS transcription factor	GO:0060480 lung goblet cell differentiation;GO:0060481 lobar bronchus epithelium development;GO:0061140 lung secretory cell differentiation		Transcription factors/Helix-turn-helix domains	Nucleoli;Nucleus(Supported)		(M151)PID AR TF PATHWAY	(M5908)HALLMARK ANDROGEN RESPONSE; (M5909)HALLMARK MYOGENESIS	0	0	0	0	0	0	0	0	0	1	0	0	0	0	0	0	0	0	0	0	1
307	ANXA4	0	0	0	1	0	307	Gene_ID	H. sapiens	307	H. sapiens	ANXA4	annexin A4	GO:2000483 negative regulation of interleukin-8 secretion;GO:2000482 regulation of interleukin-8 secretion;GO:0072606 interleukin-8 secretion			Cytosol(Approved)		(M5880)NABA ECM AFFILIATED; (M5885)NABA MATRISOME ASSOCIATED; (M5889)NABA MATRISOME	(M5942)HALLMARK UV RESPONSE DN; (M5947)HALLMARK IL2 STAT5 SIGNALING	0	0	0	0	0	0	0	0	0	0	0	0	0	0	1	0	0	0	0	0	1
64116	SLC39A8	1	0	0	0	0	64116	Gene_ID	H. sapiens	64116	H. sapiens	SLC39A8	solute carrier family 39 member 8	GO:0071578 zinc ion import across plasma membrane;GO:0070574 cadmium ion transmembrane transport;GO:0006882 cellular zinc ion homeostasis		Transporters/Electrochemical Potential-driven transporters				(M5947)HALLMARK IL2 STAT5 SIGNALING	0	0	0	1	0	0	0	0	0	0	0	0	0	0	0	0	0	0	0	0	1
4826	NNAT	0	0	0	1	0	4826	Gene_ID	H. sapiens	4826	H. sapiens	NNAT	neuronatin	GO:0032024 positive regulation of insulin secretion;GO:0009249 protein lipoylation;GO:0090277 positive regulation of peptide hormone secretion							0	0	0	0	0	0	0	0	0	0	0	0	0	0	0	0	0	0	0	0	1
10063	COX17	0	0	0	0	1	10063	Gene_ID	H. sapiens	10063	H. sapiens	COX17	cytochrome c oxidase copper chaperone COX17	GO:1904960 positive regulation of cytochrome-c oxidase activity;GO:1904959 regulation of cytochrome-c oxidase activity;GO:1904734 positive regulation of electron transfer activity			Mitochondria(Supported)			(M5898)HALLMARK DNA REPAIR; (M5936)HALLMARK OXIDATIVE PHOSPHORYLATION	0	0	0	1	0	0	0	0	1	0	0	0	0	0	0	0	1	0	0	0	1
26298	EHF	0	0	0	1	0	26298	Gene_ID	H. sapiens	26298	H. sapiens	EHF	ETS homologous factor	GO:0045944 positive regulation of transcription by RNA polymerase II;GO:0050673 epithelial cell proliferation;GO:0030855 epithelial cell differentiation		Transcription factors/Helix-turn-helix domains	Nucleoplasm(Supported)Golgi apparatus(Approved)				0	0	0	0	0	0	0	0	0	0	0	0	0	0	0	0	0	0	0	0	1
51673	TPPP3	0	0	0	1	0	51673	Gene_ID	H. sapiens	51673	H. sapiens	TPPP3	tubulin polymerization promoting protein family member 3	GO:0046785 microtubule polymerization;GO:0032273 positive regulation of protein polymerization;GO:0001578 microtubule bundle formation			Nucleoli fibrillar center(Approved)				0	0	0	0	0	0	0	0	0	0	0	0	0	0	0	1	0	0	0	0	1
2665	GDI2	0	0	0	1	0	2665	Gene_ID	H. sapiens	2665	H. sapiens	GDI2	GDP dissociation inhibitor 2	GO:0043312 neutrophil degranulation;GO:0002283 neutrophil activation involved in immune response;GO:0042119 neutrophil activation					(M16801)SIG REGULATION OF THE ACTIN CYTOSKELETON BY RHO GTPASES; (M5193)SIG CHEMOTAXIS		0	0	0	0	0	0	0	0	0	0	1	0	0	0	0	1	0	0	0	0	1
3146	HMGB1	0	0	0	1	0	3146	Gene_ID	H. sapiens	3146	H. sapiens	HMGB1	high mobility group box 1	GO:0034165 positive regulation of toll-like receptor 9 signaling pathway;GO:0032072 regulation of restriction endodeoxyribonuclease activity;GO:0045063 T-helper 1 cell differentiation			Nucleus(Supported)	CTI-01 (Transcription factor binding)	(M264)PID TOLL ENDOGENOUS PATHWAY; (M159)PID AMB2 NEUTROPHILS PATHWAY; (M53)PID INTEGRIN3 PATHWAY		1	0	0	0	0	1	0	0	0	1	1	0	0	0	1	1	0	0	0	0	1
57337	SENP7	1	0	0	0	0	57337	Gene_ID	H. sapiens	57337	H. sapiens	SENP7	SUMO specific peptidase 7	GO:0016926 protein desumoylation;GO:0070646 protein modification by small protein removal;GO:0018205 peptidyl-lysine modification		Enzymes/{ENZYME proteins/Hydrolases,Peptidases/Cysteine-type peptidases}	Cytosol;Nucleoplasm(Approved)				0	0	0	0	0	0	0	0	0	0	0	0	0	0	0	0	0	0	0	0	1
51637	RTRAF	0	0	0	1	0	51637	Gene_ID	H. sapiens	51637	H. sapiens	RTRAF	RNA transcription, translation and transport factor	GO:0006388 tRNA splicing, via endonucleolytic cleavage and ligation;GO:0000394 RNA splicing, via endonucleolytic cleavage and ligation;GO:0006469 negative regulation of protein kinase activity			Nucleoplasm(Supported)				1	0	0	0	0	0	0	0	0	0	0	0	0	0	0	0	0	0	0	0	1
83657	DYNLRB2	0	0	0	1	0	83657	Gene_ID	H. sapiens	83657	H. sapiens	DYNLRB2	dynein light chain roadblock-type 2	GO:0035735 intraciliary transport involved in cilium assembly;GO:0042073 intraciliary transport;GO:0010970 transport along microtubule							0	0	0	0	0	0	0	0	0	0	0	0	0	1	0	0	0	0	0	0	1
6130	RPL7A	0	0	0	1	0	6130	Gene_ID	H. sapiens	6130	H. sapiens	RPL7A	ribosomal protein L7a	GO:0006614 SRP-dependent cotranslational protein targeting to membrane;GO:0006613 cotranslational protein targeting to membrane;GO:0000184 nuclear-transcribed mRNA catabolic process, nonsense-mediated decay		Ribosomal proteins	Nucleoli;Vesicles(Approved)				1	1	1	0	0	0	0	0	0	0	0	0	0	0	0	0	0	0	0	0	1
677	ZFP36L1	0	0	0	1	0	677	Gene_ID	H. sapiens	677	H. sapiens	ZFP36L1	ZFP36 ring finger protein like 1	GO:0045657 positive regulation of monocyte differentiation;GO:0097403 cellular response to raffinose;GO:0060710 chorio-allantoic fusion					(M254)PID MYC REPRESS PATHWAY	(M5939)HALLMARK P53 PATHWAY	1	0	0	0	0	0	1	0	0	0	0	0	0	0	1	0	0	0	0	0	1
26471	NUPR1	0	0	0	1	0	26471	Gene_ID	H. sapiens	26471	H. sapiens	NUPR1	nuclear protein 1, transcriptional regulator	GO:0045820 negative regulation of glycolytic process;GO:2001170 negative regulation of ATP biosynthetic process;GO:1903862 positive regulation of oxidative phosphorylation			Cytosol;Nucleus(Approved)			(M5924)HALLMARK MTORC1 SIGNALING; (M5939)HALLMARK P53 PATHWAY	1	0	0	1	0	1	0	0	0	1	0	0	0	0	1	0	0	0	0	0	1
252983	STXBP4	1	0	0	0	0	252983	Gene_ID	H. sapiens	252983	H. sapiens	STXBP4	syntaxin binding protein 4	GO:0061178 regulation of insulin secretion involved in cellular response to glucose stimulus;GO:0010838 positive regulation of keratinocyte proliferation;GO:0010827 regulation of glucose transmembrane transport			Cytosol;Plasma membrane(Approved)		(M247)PID INSULIN GLUCOSE PATHWAY; (M236)PID DELTA NP63 PATHWAY		0	0	0	0	0	0	0	0	0	0	0	0	0	0	0	0	0	0	0	0	1
84418	CYSTM1	0	0	0	1	0	84418	Gene_ID	H. sapiens	84418	H. sapiens	CYSTM1	cysteine rich transmembrane module containing 1	GO:0043312 neutrophil degranulation;GO:0002283 neutrophil activation involved in immune response;GO:0042119 neutrophil activation							0	0	0	0	0	0	0	0	0	0	1	0	0	0	0	0	0	0	0	0	1
51024	FIS1	0	0	0	1	0	51024	Gene_ID	H. sapiens	51024	H. sapiens	FIS1	fission, mitochondrial 1	GO:0032471 negative regulation of endoplasmic reticulum calcium ion concentration;GO:0051561 positive regulation of mitochondrial calcium ion concentration;GO:0090314 positive regulation of protein targeting to membrane			Mitochondria(Enhanced)			(M5949)HALLMARK PEROXISOME	1	0	0	0	0	1	0	0	1	1	0	0	0	0	1	1	0	0	0	1	1
9124	PDLIM1	0	0	0	1	0	9124	Gene_ID	H. sapiens	9124	H. sapiens	PDLIM1	PDZ and LIM domain 1	GO:0001666 response to hypoxia;GO:0036293 response to decreased oxygen levels;GO:0070482 response to oxygen levels			Actin filaments(Supported)Cell Junctions;Plasma membrane(Approved)			(M5938)HALLMARK REACTIVE OXIGEN SPECIES PATHWAY	0	0	0	0	0	0	0	0	0	0	0	0	0	0	1	1	0	0	0	0	1
6633	SNRPD2	0	0	0	1	0	6633	Gene_ID	H. sapiens	6633	H. sapiens	SNRPD2	small nuclear ribonucleoprotein D2 polypeptide	GO:0000387 spliceosomal snRNP assembly;GO:0000245 spliceosomal complex assembly;GO:0051170 import into nucleus			Cytosol(Uncertain)			(M5926)HALLMARK MYC TARGETS V1	1	0	1	0	0	0	0	0	0	0	0	0	0	0	0	0	0	0	0	0	1
6173	RPL36A	0	0	0	1	0	6173	Gene_ID	H. sapiens	6173	H. sapiens	RPL36A	ribosomal protein L36a	GO:0006614 SRP-dependent cotranslational protein targeting to membrane;GO:0006613 cotranslational protein targeting to membrane;GO:0000184 nuclear-transcribed mRNA catabolic process, nonsense-mediated decay		Ribosomal proteins	Cytosol;Endoplasmic reticulum(Supported)Plasma membrane(Approved)				1	0	0	0	0	0	0	0	0	0	0	0	0	0	0	0	0	0	0	0	1
114599	SNORD15B	0	0	0	0	1	114599	Gene_ID	H. sapiens	114599	H. sapiens	SNORD15B	small nucleolar RNA, C/D box 15B	GO:0006396 RNA processing;GO:0016070 RNA metabolic process;GO:0090304 nucleic acid metabolic process							0	0	0	0	0	0	0	0	0	0	0	0	0	0	0	0	0	0	0	0	1
6282	S100A11	0	0	0	1	0	6282	Gene_ID	H. sapiens	6282	H. sapiens	S100A11	S100 calcium binding protein A11	GO:0043312 neutrophil degranulation;GO:0008156 negative regulation of DNA replication;GO:0002283 neutrophil activation involved in immune response				Phosphonothreonine (S100 protein binding)	(M5883)NABA SECRETED FACTORS; (M5885)NABA MATRISOME ASSOCIATED; (M5889)NABA MATRISOME	(M5892)HALLMARK CHOLESTEROL HOMEOSTASIS	0	0	0	0	0	0	0	0	0	0	1	0	0	0	0	0	0	0	0	0	1
4831	NME2	0	0	0	1	0	4831	Gene_ID	H. sapiens	4831	H. sapiens	NME2	NME/NM23 nucleoside diphosphate kinase 2	GO:0006183 GTP biosynthetic process;GO:0018106 peptidyl-histidine phosphorylation;GO:0006228 UTP biosynthetic process		Enzymes/ENZYME proteins/Transferases		Guanosine-5'-Diphosphate (Transcription factor activity, sequence-specific dna binding)	(M66)PID MYC ACTIV PATHWAY		0	0	0	1	0	0	0	0	0	0	1	0	0	0	0	0	0	0	0	0	1
6923	ELOB	0	0	0	1	0	6923	Gene_ID	H. sapiens	6923	H. sapiens	ELOB	elongin B	GO:0061418 regulation of transcription from RNA polymerase II promoter in response to hypoxia;GO:0043618 regulation of transcription from RNA polymerase II promoter in response to stress;GO:0071456 cellular response to hypoxia					(M180)PID HIF1A PATHWAY; (M44)PID HIF2PATHWAY		1	0	0	0	1	0	0	0	0	0	0	0	0	0	1	0	0	0	0	0	1
441951	ZFAS1	0	0	0	1	0	441951	Gene_ID	H. sapiens	441951	H. sapiens	ZFAS1	ZNFX1 antisense RNA 1								0	0	0	0	0	0	0	0	0	0	0	0	0	0	0	0	0	0	0	0	1
29068	ZBTB44	1	0	0	0	0	29068	Gene_ID	H. sapiens	29068	H. sapiens	ZBTB44	zinc finger and BTB domain containing 44	GO:0006357 regulation of transcription by RNA polymerase II;GO:0006366 transcription by RNA polymerase II;GO:0006355 regulation of transcription, DNA-templated		Transcription factors/Zinc-coordinating DNA-binding domains	Nucleoplasm(Approved)				0	0	0	0	0	0	0	0	0	0	0	0	0	0	0	0	0	0	0	0	1
79002	TRIR	0	0	0	1	0	79002	Gene_ID	H. sapiens	79002	H. sapiens	TRIR	telomerase RNA component interacting RNase	GO:0016075 rRNA catabolic process;GO:0034661 ncRNA catabolic process;GO:0090503 RNA phosphodiester bond hydrolysis, exonucleolytic			Nucleoplasm(Approved)				1	0	0	0	0	0	0	0	0	0	0	0	0	0	0	0	0	0	0	0	1
25824	PRDX5	0	0	0	1	0	25824	Gene_ID	H. sapiens	25824	H. sapiens	PRDX5	peroxiredoxin 5	GO:0016480 negative regulation of transcription by RNA polymerase III;GO:0043154 negative regulation of cysteine-type endopeptidase activity involved in apoptotic process;GO:2000117 negative regulation of cysteine-type endopeptidase activity		Enzymes/ENZYME proteins/Oxidoreductases	Cytosol;Mitochondria(Enhanced)	Auranofin (Rna polymerase iii regulatory region dna binding);Diminazene (Rna polymerase iii regulatory region dna binding);Benzoic Acid (Rna polymerase iii regulatory region dna binding)		(M5949)HALLMARK PEROXISOME; (M5948)HALLMARK BILE ACID METABOLISM; (M5891)HALLMARK HYPOXIA	0	0	0	0	1	0	0	0	0	1	0	0	0	0	0	0	0	0	0	0	1
6124	RPL4	0	0	0	1	0	6124	Gene_ID	H. sapiens	6124	H. sapiens	RPL4	ribosomal protein L4	GO:0006614 SRP-dependent cotranslational protein targeting to membrane;GO:0006613 cotranslational protein targeting to membrane;GO:0000184 nuclear-transcribed mRNA catabolic process, nonsense-mediated decay		Ribosomal proteins	Cytosol;Endoplasmic reticulum;Nucleoli(Supported)Nuclear bodies(Approved)				1	0	0	0	0	0	0	0	0	0	0	0	0	0	0	0	0	1	0	0	1
10726	NUDC	0	0	0	1	0	10726	Gene_ID	H. sapiens	10726	H. sapiens	NUDC	nuclear distribution C, dynein complex regulator	GO:0006457 protein folding;GO:0051301 cell division;GO:0007049 cell cycle			Cytosol(Enhanced)		(M163)PID LIS1 PATHWAY; (M129)PID PLK1 PATHWAY		0	0	0	0	0	0	0	0	0	0	0	0	1	0	1	1	1	0	0	0	1
122704	MRPL52	0	0	0	0	1	122704	Gene_ID	H. sapiens	122704	H. sapiens	MRPL52	mitochondrial ribosomal protein L52	GO:0070126 mitochondrial translational termination;GO:0070125 mitochondrial translational elongation;GO:0006415 translational termination		Ribosomal proteins	Mitochondria(Approved)				0	0	0	0	0	0	0	0	0	0	0	0	0	0	0	0	0	0	0	0	1
6129	RPL7	0	0	0	1	0	6129	Gene_ID	H. sapiens	6129	H. sapiens	RPL7	ribosomal protein L7	GO:0006614 SRP-dependent cotranslational protein targeting to membrane;GO:0006613 cotranslational protein targeting to membrane;GO:0000463 maturation of LSU-rRNA from tricistronic rRNA transcript (SSU-rRNA, 5.8S rRNA, LSU-rRNA)		Ribosomal proteins	Cytosol;Endoplasmic reticulum;Nucleoli(Approved)				1	1	1	0	0	0	0	0	0	0	0	0	0	0	0	0	0	0	0	0	1
9948	WDR1	0	0	0	1	0	9948	Gene_ID	H. sapiens	9948	H. sapiens	WDR1	WD repeat domain 1	GO:0042247 establishment of planar polarity of follicular epithelium;GO:0030043 actin filament fragmentation;GO:0030836 positive regulation of actin filament depolymerization			Cell Junctions;Plasma membrane(Supported)			(M5946)HALLMARK COAGULATION	0	0	0	0	0	0	0	0	0	0	1	0	0	0	0	1	0	0	1	0	1
567	B2M	0	0	0	1	0	567	Gene_ID	H. sapiens	567	H. sapiens	B2M	beta-2-microglobulin	GO:2000978 negative regulation of forebrain neuron differentiation;GO:0002481 antigen processing and presentation of exogenous protein antigen via MHC class Ib, TAP-dependent;GO:1904437 positive regulation of transferrin receptor binding			Cytosol;Golgi apparatus;Plasma membrane(Enhanced)	Doxycycline (Identical protein binding);3-Indolebutyric Acid (Identical protein binding);N-Formylmethionine (Identical protein binding)	(M88)PID CD8 TCR PATHWAY; (M54)PID IL12 2PATHWAY; (M272)PID CD8 TCR DOWNSTREAM PATHWAY	(M5911)HALLMARK INTERFERON ALPHA RESPONSE; (M5908)HALLMARK ANDROGEN RESPONSE; (M5950)HALLMARK ALLOGRAFT REJECTION	1	0	0	0	0	1	0	0	0	0	1	0	1	0	1	1	0	0	0	1	1
3336	HSPE1	0	0	0	1	0	3336	Gene_ID	H. sapiens	3336	H. sapiens	HSPE1	heat shock protein family E (Hsp10) member 1	GO:0006919 activation of cysteine-type endopeptidase activity involved in apoptotic process;GO:0043280 positive regulation of cysteine-type endopeptidase activity involved in apoptotic process;GO:2001056 positive regulation of cysteine-type endopeptidase activity						(M5928)HALLMARK MYC TARGETS V2; (M5926)HALLMARK MYC TARGETS V1; (M5924)HALLMARK MTORC1 SIGNALING	0	0	0	0	0	0	0	0	0	1	0	0	1	0	0	0	0	0	0	0	1
10540	DCTN2	0	0	0	1	0	10540	Gene_ID	H. sapiens	10540	H. sapiens	DCTN2	dynactin subunit 2	GO:0032402 melanosome transport;GO:0071539 protein localization to centrosome;GO:0051904 pigment granule transport			Centrosome(Enhanced)				0	0	0	1	1	0	0	0	0	0	0	0	1	1	1	0	0	0	0	0	1
55667	DENND4C	1	0	0	0	0	55667	Gene_ID	H. sapiens	55667	H. sapiens	DENND4C	DENN domain containing 4C	GO:0032869 cellular response to insulin stimulus;GO:0032868 response to insulin;GO:0071375 cellular response to peptide hormone stimulus			Cytosol;Golgi apparatus;Vesicles(Supported)				0	0	0	0	0	0	0	0	0	0	0	0	0	0	0	0	0	0	0	0	1
7538	ZFP36	0	0	0	1	0	7538	Gene_ID	H. sapiens	7538	H. sapiens	ZFP36	ZFP36 ring finger protein	GO:1901835 positive regulation of deadenylation-independent decapping of nuclear-transcribed mRNA;GO:1901834 regulation of deadenylation-independent decapping of nuclear-transcribed mRNA;GO:0060213 positive regulation of nuclear-transcribed mRNA poly(A) tail shortening			Intermediate filaments;Vesicles(Approved)		(M164)PID ERBB1 DOWNSTREAM PATHWAY	(M5890)HALLMARK TNFA SIGNALING VIA NFKB; (M5891)HALLMARK HYPOXIA; (M5907)HALLMARK ESTROGEN RESPONSE LATE	1	0	0	0	0	0	1	0	0	0	0	0	0	0	1	0	0	0	0	0	1
22911	WDR47	1	0	0	0	0	22911	Gene_ID	H. sapiens	22911	H. sapiens	WDR47	WD repeat domain 47	GO:0007275 multicellular organism development;GO:0048856 anatomical structure development;GO:0032502 developmental process			Actin filaments(Approved)				0	0	0	0	0	0	0	0	0	0	0	0	0	0	0	0	0	0	0	0	1
400916	CHCHD10	0	0	0	1	0	400916	Gene_ID	H. sapiens	400916	H. sapiens	CHCHD10	coiled-coil-helix-coiled-coil-helix domain containing 10	GO:1901030 positive regulation of mitochondrial outer membrane permeabilization involved in apoptotic signaling pathway;GO:1903852 positive regulation of cristae formation;GO:1904960 positive regulation of cytochrome-c oxidase activity			Mitochondria(Supported)			(M5905)HALLMARK ADIPOGENESIS	0	0	0	1	0	1	0	0	1	1	0	0	0	0	0	1	1	0	0	0	1
1410	CRYAB	0	0	0	1	0	1410	Gene_ID	H. sapiens	1410	H. sapiens	CRYAB	crystallin alpha B	GO:1905907 negative regulation of amyloid fibril formation;GO:0032463 negative regulation of protein homooligomerization;GO:1905906 regulation of amyloid fibril formation			Cytosol;Plasma membrane(Enhanced)			(M5909)HALLMARK MYOGENESIS	0	0	0	0	1	1	0	0	0	1	0	0	1	0	1	1	1	0	0	1	1
440926	H3F3AP4	0	0	0	1	0	440926	Gene_ID	H. sapiens	440926	H. sapiens	H3F3AP4	H3 histone, family 3A, pseudogene 4								0	0	0	0	0	0	0	0	0	0	0	0	0	0	0	0	0	0	0	0	1
131870	NUDT16	0	0	0	0	1	131870	Gene_ID	H. sapiens	131870	H. sapiens	NUDT16	nudix hydrolase 16	GO:1901639 XDP catabolic process;GO:0035863 dITP catabolic process;GO:0046709 IDP catabolic process		Enzymes/ENZYME proteins/Hydrolases	Nucleoli;Nucleus(Supported)				1	0	0	1	0	1	0	0	0	0	0	0	0	0	0	0	0	0	0	0	1
563	AZGP1	0	0	0	1	0	563	Gene_ID	H. sapiens	563	H. sapiens	AZGP1	alpha-2-glycoprotein 1, zinc-binding	GO:0001580 detection of chemical stimulus involved in sensory perception of bitter taste;GO:0050912 detection of chemical stimulus involved in sensory perception of taste;GO:0050913 sensory perception of bitter taste				N-acetyl-alpha-neuraminic acid (Ribonuclease activity)		(M5908)HALLMARK ANDROGEN RESPONSE	0	0	0	0	0	0	0	0	0	0	0	0	0	0	0	0	0	0	0	0	1
54205	CYCS	0	0	0	0	1	54205	Gene_ID	H. sapiens	54205	H. sapiens	CYCS	cytochrome c, somatic	GO:0008635 activation of cysteine-type endopeptidase activity involved in apoptotic process by cytochrome c;GO:0006122 mitochondrial electron transport, ubiquinol to cytochrome c;GO:0006123 mitochondrial electron transport, cytochrome c to oxygen			Mitochondria(Enhanced)	Minocycline (Metal ion binding);Protoporphyrin Ix Containing Co (Metal ion binding);Heme C (Metal ion binding);Protoporphyrin Ix Containing Zn (Metal ion binding);N-Trimethyllysine (Metal ion binding);Zinc Substituted Heme C (Metal ion binding)	(M197)PID HIV NEF PATHWAY; (M144)PID CERAMIDE PATHWAY; (M220)PID CASPASE PATHWAY	(M5936)HALLMARK OXIDATIVE PHOSPHORYLATION	0	0	0	1	1	0	0	0	1	1	0	0	0	1	1	0	0	0	0	0	1
7167	TPI1	0	0	0	1	0	7167	Gene_ID	H. sapiens	7167	H. sapiens	TPI1	triosephosphate isomerase 1	GO:0061621 canonical glycolysis;GO:0061620 glycolytic process through glucose-6-phosphate;GO:0061615 glycolytic process through fructose-6-phosphate		Enzymes/ENZYME proteins/Isomerase	Nucleoplasm(Enhanced)	N-Hydroxy-4-Phosphono-Butanamide (Ubiquitin protein ligase binding);2-Phosphoglycolic Acid (Ubiquitin protein ligase binding);Phosphoglycolohydroxamic Acid (Ubiquitin protein ligase binding);3-(2-Benzothiazolylthio)-1-Propanesulfonic Acid (Ubiquitin protein ligase binding);[2(Formyl-Hydroxy-Amino)-Ethyl]-Phosphonic Acid (Ubiquitin protein ligase binding);Fluorotryptophane (Ubiquitin protein ligas…		(M5937)HALLMARK GLYCOLYSIS; (M5924)HALLMARK MTORC1 SIGNALING; (M5891)HALLMARK HYPOXIA	1	0	0	1	0	0	0	0	0	0	0	0	0	0	0	0	0	0	0	0	1
84836	ABHD14B	0	0	0	1	0	84836	Gene_ID	H. sapiens	84836	H. sapiens	ABHD14B	abhydrolase domain containing 14B	GO:0050427 3'-phosphoadenosine 5'-phosphosulfate metabolic process;GO:0034035 purine ribonucleoside bisphosphate metabolic process;GO:0033875 ribonucleoside bisphosphate metabolic process			Cytosol;Nucleoli;Nucleus(Supported)				0	0	0	1	0	0	0	0	0	0	0	0	0	0	0	0	0	0	0	0	1
224	ALDH3A2	0	0	0	1	0	224	Gene_ID	H. sapiens	224	H. sapiens	ALDH3A2	aldehyde dehydrogenase 3 family member A2	GO:0033306 phytol metabolic process;GO:0046458 hexadecanal metabolic process;GO:0001561 fatty acid alpha-oxidation		Enzymes/ENZYME proteins/Oxidoreductases		NADH (Medium-chain-aldehyde dehydrogenase activity)		(M5935)HALLMARK FATTY ACID METABOLISM; (M5907)HALLMARK ESTROGEN RESPONSE LATE	0	0	0	0	0	0	0	0	0	0	0	0	0	0	0	0	0	0	0	0	1
94161	SNORD46	0	0	0	0	1	94161	Gene_ID	H. sapiens	94161	H. sapiens	SNORD46	small nucleolar RNA, C/D box 46	GO:0006396 RNA processing;GO:0016070 RNA metabolic process;GO:0090304 nucleic acid metabolic process							0	0	0	0	0	0	0	0	0	0	0	0	0	0	0	0	0	0	0	0	1
340096	H3.X	0	0	0	1	0	340096	Gene_ID	H. sapiens	340096	H. sapiens	H3.X	histone cluster 2, H3d pseudogene								0	0	0	0	0	0	0	0	0	0	0	0	0	0	0	0	0	0	0	0	1
65993	MRPS34	0	0	0	0	1	65993	Gene_ID	H. sapiens	65993	H. sapiens	MRPS34	mitochondrial ribosomal protein S34	GO:0070126 mitochondrial translational termination;GO:0070125 mitochondrial translational elongation;GO:0006415 translational termination		Ribosomal proteins	Mitochondria(Supported)				0	0	0	0	0	0	0	0	0	0	0	0	0	0	0	0	0	0	0	0	1
4041	LRP5	0	0	0	0	1	4041	Gene_ID	H. sapiens	4041	H. sapiens	LRP5	LDL receptor related protein 5	GO:0061304 retinal blood vessel morphogenesis;GO:0061299 retina vasculature morphogenesis in camera-type eye;GO:0061178 regulation of insulin secretion involved in cellular response to glucose stimulus					(M77)PID WNT SIGNALING PATHWAY; (M266)PID NCADHERIN PATHWAY; (M5493)WNT SIGNALING		0	0	0	0	0	0	0	0	0	0	0	0	0	0	1	1	0	0	0	0	1
83442	SH3BGRL3	0	0	0	1	0	83442	Gene_ID	H. sapiens	83442	H. sapiens	SH3BGRL3	SH3 domain binding glutamate rich protein like 3	GO:0045454 cell redox homeostasis;GO:0022900 electron transport chain;GO:0006091 generation of precursor metabolites and energy			Nuclear bodies(Approved)				0	0	0	1	0	0	0	0	0	0	0	0	0	0	0	0	0	0	0	0	1
308	ANXA5	0	0	0	1	0	308	Gene_ID	H. sapiens	308	H. sapiens	ANXA5	annexin A5	GO:1902721 negative regulation of prolactin secretion;GO:0097211 cellular response to gonadotropin-releasing hormone;GO:0070459 prolactin secretion		Transporters/Transporter channels and pores	Nuclear membrane(Approved)	L-Alpha-Glycerophosphorylserine (Phospholipid binding);L-thioproline (Phospholipid binding);K201 (Phospholipid binding);L-Alpha-Glycerophosphorylethanolamine (Phospholipid binding);1,4-Dideoxy-O2-Sulfo-Glucuronic Acid (Phospholipid binding);N,O6-Disulfo-Glucosamine (Phospholipid binding);1,4-Dideoxy-5-Dehydro-O2-Sulfo-Glucuronic Acid (Phospholipid binding)	(M5880)NABA ECM AFFILIATED; (M5885)NABA MATRISOME ASSOCIATED; (M5889)NABA MATRISOME	(M5892)HALLMARK CHOLESTEROL HOMEOSTASIS; (M5921)HALLMARK COMPLEMENT	0	0	0	1	0	0	0	0	0	1	1	0	0	0	0	0	0	0	1	1	1
388	RHOB	0	0	0	1	0	388	Gene_ID	H. sapiens	388	H. sapiens	RHOB	ras homolog family member B	GO:0061154 endothelial tube morphogenesis;GO:0010595 positive regulation of endothelial cell migration;GO:0003159 morphogenesis of an endothelium				Botulinum Toxin Type A (Gtpase activity)	(M153)PID P75 NTR PATHWAY; (M124)PID CXCR4 PATHWAY	(M5941)HALLMARK UV RESPONSE UP; (M5902)HALLMARK APOPTOSIS; (M5947)HALLMARK IL2 STAT5 SIGNALING	1	0	0	0	0	0	0	0	0	1	0	0	0	0	0	1	1	0	1	1	1
9412	MED21	0	0	0	1	0	9412	Gene_ID	H. sapiens	9412	H. sapiens	MED21	mediator complex subunit 21	GO:0001824 blastocyst development;GO:0019827 stem cell population maintenance;GO:0001701 in utero embryonic development			Cytosol;Nucleoli;Nucleus(Approved)				0	0	0	0	0	0	0	0	0	0	0	0	0	0	0	0	0	0	0	0	1
10008	KCNE3	0	0	0	1	0	10008	Gene_ID	H. sapiens	10008	H. sapiens	KCNE3	potassium voltage-gated channel subfamily E regulatory subunit 3	GO:1905025 negative regulation of membrane repolarization during ventricular cardiac muscle cell action potential;GO:1903946 negative regulation of ventricular cardiac muscle cell action potential;GO:1903765 negative regulation of potassium ion export across plasma membrane							0	0	0	1	0	0	0	0	0	0	0	0	0	0	0	1	1	0	0	0	1
8667	EIF3H	0	0	0	1	0	8667	Gene_ID	H. sapiens	8667	H. sapiens	EIF3H	eukaryotic translation initiation factor 3 subunit H	GO:0001732 formation of cytoplasmic translation initiation complex;GO:0002183 cytoplasmic translational initiation;GO:0006446 regulation of translational initiation			Cytosol(Approved)				1	0	1	0	0	0	1	1	0	0	0	0	0	0	0	0	0	0	0	0	1
677833	SNORA54	0	0	0	0	1	677833	Gene_ID	H. sapiens	677833	H. sapiens	SNORA54	small nucleolar RNA, H/ACA box 54	GO:0006396 RNA processing;GO:0016070 RNA metabolic process;GO:0090304 nucleic acid metabolic process							0	0	0	0	0	0	0	0	0	0	0	0	0	0	0	0	0	0	0	0	1
1975	EIF4B	0	0	0	1	0	1975	Gene_ID	H. sapiens	1975	H. sapiens	EIF4B	eukaryotic translation initiation factor 4B	GO:0097010 eukaryotic translation initiation factor 4F complex assembly;GO:0001731 formation of translation preinitiation complex;GO:0002183 cytoplasmic translational initiation			Cytosol(Enhanced)		(M121)PID MTOR 4PATHWAY		1	0	1	0	0	0	1	1	0	0	0	0	0	0	0	0	0	0	0	0	1
7086	TKT	0	0	0	1	0	7086	Gene_ID	H. sapiens	7086	H. sapiens	TKT	transketolase	GO:0005999 xylulose biosynthetic process;GO:0009052 pentose-phosphate shunt, non-oxidative branch;GO:0019322 pentose biosynthetic process		Enzymes/ENZYME proteins/Transferases	Nucleoplasm(Enhanced)			(M5905)HALLMARK ADIPOGENESIS	0	0	0	1	0	0	0	0	0	0	0	0	0	0	0	0	0	0	0	0	1
392509	ARL13A	0	0	0	0	1	392509	Gene_ID	H. sapiens	392509	H. sapiens	ARL13A	ADP ribosylation factor like GTPase 13A	GO:0097500 receptor localization to non-motile cilium;GO:1903441 protein localization to ciliary membrane;GO:0097499 protein localization to non-motile cilium							0	0	0	0	0	0	0	0	0	0	0	0	0	0	0	0	0	0	0	0	1
51282	SCAND1	0	0	0	1	0	51282	Gene_ID	H. sapiens	51282	H. sapiens	SCAND1	SCAN domain containing 1	GO:1903508 positive regulation of nucleic acid-templated transcription;GO:1902680 positive regulation of RNA biosynthetic process;GO:0051254 positive regulation of RNA metabolic process			Actin filaments;Cytosol;Nucleus(Supported)				0	0	0	0	0	0	0	0	0	0	0	0	0	0	0	0	0	0	0	0	1
8073	PTP4A2	0	0	0	1	0	8073	Gene_ID	H. sapiens	8073	H. sapiens	PTP4A2	protein tyrosine phosphatase 4A2	GO:0035335 peptidyl-tyrosine dephosphorylation;GO:0043687 post-translational protein modification;GO:0006470 protein dephosphorylation		Enzymes/ENZYME proteins/Hydrolases			(M11)PID PRL SIGNALING EVENTS PATHWAY		0	0	0	0	0	0	0	0	0	0	0	0	0	0	0	0	0	0	0	0	1
10109	ARPC2	0	0	0	1	0	10109	Gene_ID	H. sapiens	10109	H. sapiens	ARPC2	actin related protein 2/3 complex subunit 2	GO:0034314 Arp2/3 complex-mediated actin nucleation;GO:0038096 Fc-gamma receptor signaling pathway involved in phagocytosis;GO:0010592 positive regulation of lamellipodium assembly			Cytosol;Golgi apparatus(Supported)	N-[2-(2-methyl-1H-indol-3-yl)ethyl]thiophene-2-carboxamide (Structural constituent of cytoskeleton);(2S)-2-(3-bromophenyl)-3-(5-chloro-2-hydroxyphenyl)-1,3-thiazolidin-4-one (Structural constituent of cytoskeleton)	(M278)PID RAC1 PATHWAY; (M81)PID CDC42 PATHWAY; (M164)PID ERBB1 DOWNSTREAM PATHWAY	(M5915)HALLMARK APICAL JUNCTION	1	0	0	0	0	0	0	0	0	0	0	0	0	1	1	1	0	0	0	0	1
7335	UBE2V1	0	0	0	1	0	7335	Gene_ID	H. sapiens	7335	H. sapiens	UBE2V1	ubiquitin conjugating enzyme E2 V1	GO:0070423 nucleotide-binding oligomerization domain containing signaling pathway;GO:0002753 cytoplasmic pattern recognition receptor signaling pathway;GO:0000187 activation of MAPK activity			Nucleoplasm(Enhanced)		(M110)PID IL1 PATHWAY		0	0	0	0	0	1	0	0	0	0	0	0	0	0	1	0	0	0	0	0	1
6136	RPL12	0	0	0	1	0	6136	Gene_ID	H. sapiens	6136	H. sapiens	RPL12	ribosomal protein L12	GO:0006614 SRP-dependent cotranslational protein targeting to membrane;GO:0006613 cotranslational protein targeting to membrane;GO:0000184 nuclear-transcribed mRNA catabolic process, nonsense-mediated decay		Ribosomal proteins	Golgi apparatus(Approved)				1	1	1	0	0	0	0	0	0	0	0	0	0	0	0	0	0	0	0	0	1
822	CAPG	0	0	0	0	1	822	Gene_ID	H. sapiens	822	H. sapiens	CAPG	capping actin protein, gelsolin like	GO:0051016 barbed-end actin filament capping;GO:0051693 actin filament capping;GO:0071803 positive regulation of podosome assembly			Nucleus(Enhanced)			(M5947)HALLMARK IL2 STAT5 SIGNALING; (M5950)HALLMARK ALLOGRAFT REJECTION; (M5930)HALLMARK EPITHELIAL MESENCHYMAL TRANSITION	0	0	0	0	0	0	0	0	0	0	0	0	0	0	0	1	0	0	0	0	1
10980	COPS6	0	0	0	1	0	10980	Gene_ID	H. sapiens	10980	H. sapiens	COPS6	COP9 signalosome subunit 6	GO:0000715 nucleotide-excision repair, DNA damage recognition;GO:0000338 protein deneddylation;GO:0006283 transcription-coupled nucleotide-excision repair		Enzymes/Peptidases/Metallopeptidases	Nucleoplasm(Supported)				0	0	0	0	0	0	0	0	0	0	0	0	0	0	1	0	0	0	0	0	1
1153	CIRBP	0	0	0	1	0	1153	Gene_ID	H. sapiens	1153	H. sapiens	CIRBP	cold inducible RNA binding protein	GO:0048026 positive regulation of mRNA splicing, via spliceosome;GO:0048255 mRNA stabilization;GO:1902373 negative regulation of mRNA catabolic process			Nucleus(Supported)Nucleoli(Approved)				1	0	1	0	0	0	1	0	0	0	0	0	1	0	1	0	0	0	0	0	1
60	ACTB	0	0	0	1	0	60	Gene_ID	H. sapiens	60	H. sapiens	ACTB	actin beta	GO:0051623 positive regulation of norepinephrine uptake;GO:0051621 regulation of norepinephrine uptake;GO:0072749 cellular response to cytochalasin B					(M5493)WNT SIGNALING	(M5915)HALLMARK APICAL JUNCTION	1	0	0	0	0	0	0	0	0	0	0	0	1	1	1	1	1	0	1	0	1
23710	GABARAPL1	0	0	0	1	0	23710	Gene_ID	H. sapiens	23710	H. sapiens	GABARAPL1	GABA type A receptor associated protein like 1	GO:0006995 cellular response to nitrogen starvation;GO:0043562 cellular response to nitrogen levels;GO:0097352 autophagosome maturation			Vesicles(Approved)			(M5935)HALLMARK FATTY ACID METABOLISM; (M5947)HALLMARK IL2 STAT5 SIGNALING; (M5934)HALLMARK XENOBIOTIC METABOLISM	0	0	0	0	1	0	0	0	1	0	0	0	0	0	1	0	0	0	0	0	1
2280	FKBP1A	0	0	0	1	0	2280	Gene_ID	H. sapiens	2280	H. sapiens	FKBP1A	FKBP prolyl isomerase 1A	GO:0060315 negative regulation of ryanodine-sensitive calcium-release channel activity;GO:0051280 negative regulation of release of sequestered calcium ion into cytosol;GO:0060314 regulation of ryanodine-sensitive calcium-release channel activity		Enzymes/ENZYME proteins/Isomerase		Pimecrolimus (Type i transforming growth factor beta receptor binding);Tacrolimus (Type i transforming growth factor beta receptor binding);Sirolimus (Type i transforming growth factor beta receptor binding);(3r)-4-(P-Toluenesulfonyl)-1,4-Thiazane-3-Carboxylicacid-L-Phenylalanine Ethyl Ester (Type i transforming growth factor beta receptor binding);{3-[3-(3,4-Dimethoxy-Phenyl)-1-(1-{1-[2-(3,4,5-T…	(M203)PID ALK2 PATHWAY; (M185)PID ALK1 PATHWAY; (M235)PID TCR CALCIUM PATHWAY	(M5896)HALLMARK TGF BETA SIGNALING	0	0	0	1	0	1	0	0	0	0	0	0	1	0	1	1	1	0	0	0	1
10169	SERF2	0	0	0	1	0	10169	Gene_ID	H. sapiens	10169	H. sapiens	SERF2	small EDRK-rich factor 2	GO:0008150 biological_process			Nucleoli;Nucleus(Uncertain)				0	0	0	0	0	0	0	0	0	0	0	0	0	0	0	0	0	0	0	0	1
26986	PABPC1	0	0	0	1	0	26986	Gene_ID	H. sapiens	26986	H. sapiens	PABPC1	poly(A) binding protein cytoplasmic 1	GO:2000623 negative regulation of nuclear-transcribed mRNA catabolic process, nonsense-mediated decay;GO:0060213 positive regulation of nuclear-transcribed mRNA poly(A) tail shortening;GO:2000622 regulation of nuclear-transcribed mRNA catabolic process, nonsense-mediated decay			Cytosol(Supported)			(M5949)HALLMARK PEROXISOME; (M5926)HALLMARK MYC TARGETS V1	1	0	0	0	0	0	1	1	0	0	0	0	0	0	1	0	0	0	0	0	1
6414	SELENOP	0	0	0	1	0	6414	Gene_ID	H. sapiens	6414	H. sapiens	SELENOP	selenoprotein P	GO:0001887 selenium compound metabolic process;GO:0002576 platelet degranulation;GO:0010269 response to selenium ion			Golgi apparatus;Nucleus(Approved)			(M5908)HALLMARK ANDROGEN RESPONSE; (M5956)HALLMARK KRAS SIGNALING DN	0	0	0	0	0	0	0	0	0	0	1	0	0	0	0	0	0	0	1	1	1
6154	RPL26	0	0	0	1	0	6154	Gene_ID	H. sapiens	6154	H. sapiens	RPL26	ribosomal protein L26	GO:1902167 positive regulation of intrinsic apoptotic signaling pathway in response to DNA damage by p53 class mediator;GO:1902164 positive regulation of DNA damage response, signal transduction by p53 class mediator resulting in transcription of p21 class mediator;GO:0006977 DNA damage response, signal transduction by p53 class mediator resulting in cell cycle arrest		Ribosomal proteins	Cytosol;Endoplasmic reticulum(Supported)Nucleoli(Approved)				1	0	1	0	0	1	1	0	0	1	0	0	0	0	0	0	0	0	0	0	1
6050	RNH1	0	0	0	0	1	6050	Gene_ID	H. sapiens	6050	H. sapiens	RNH1	ribonuclease/angiogenin inhibitor 1	GO:0045765 regulation of angiogenesis;GO:0001525 angiogenesis;GO:0006402 mRNA catabolic process			Cytosol(Enhanced)Nucleoplasm(Supported)			(M5947)HALLMARK IL2 STAT5 SIGNALING	0	0	0	0	0	0	0	0	0	0	0	0	0	0	0	0	0	0	0	0	1
1936	EEF1D	0	0	0	1	0	1936	Gene_ID	H. sapiens	1936	H. sapiens	EEF1D	eukaryotic translation elongation factor 1 delta	GO:0071479 cellular response to ionizing radiation;GO:0043123 positive regulation of I-kappaB kinase/NF-kappaB signaling;GO:0043122 regulation of I-kappaB kinase/NF-kappaB signaling			Nucleoli fibrillar center;Nucleus(Supported)				1	0	0	0	0	0	0	0	0	0	0	0	0	0	0	0	0	0	0	0	1
6155	RPL27	0	0	0	1	0	6155	Gene_ID	H. sapiens	6155	H. sapiens	RPL27	ribosomal protein L27	GO:0006614 SRP-dependent cotranslational protein targeting to membrane;GO:0006613 cotranslational protein targeting to membrane;GO:0000184 nuclear-transcribed mRNA catabolic process, nonsense-mediated decay		Ribosomal proteins					1	1	1	0	0	0	0	0	0	0	0	0	0	0	0	0	0	0	0	0	1
100169751	RNA5S1	0	0	0	0	1	100169751	Gene_ID	H. sapiens	100169751	H. sapiens	RNA5S1	RNA, 5S ribosomal 1								0	0	0	0	0	0	0	0	0	0	0	0	0	0	0	0	0	0	0	0	1
11100	HNRNPUL1	0	0	0	1	0	11100	Gene_ID	H. sapiens	11100	H. sapiens	HNRNPUL1	heterogeneous nuclear ribonucleoprotein U like 1	GO:0000398 mRNA splicing, via spliceosome;GO:0009615 response to virus;GO:0000377 RNA splicing, via transesterification reactions with bulged adenosine as nucleophile			Nucleoplasm(Enhanced)				1	0	0	0	0	0	0	0	0	0	0	0	0	0	0	0	0	0	0	0	1
1340	COX6B1	0	0	0	1	0	1340	Gene_ID	H. sapiens	1340	H. sapiens	COX6B1	cytochrome c oxidase subunit 6B1	GO:0006123 mitochondrial electron transport, cytochrome c to oxygen;GO:0042775 mitochondrial ATP synthesis coupled electron transport;GO:0021762 substantia nigra development			Mitochondria(Supported)	Cholic Acid (Cytochrome-c oxidase activity);N-Formylmethionine (Cytochrome-c oxidase activity)		(M5936)HALLMARK OXIDATIVE PHOSPHORYLATION	0	0	0	1	0	0	0	0	0	0	0	0	0	0	0	0	1	0	0	0	1
114932	MRFAP1L1	0	0	0	1	0	114932	Gene_ID	H. sapiens	114932	H. sapiens	MRFAP1L1	Morf4 family associated protein 1 like 1								0	0	0	0	0	0	0	0	0	0	0	0	0	0	0	0	0	0	0	0	1
6613	SUMO2	0	0	0	1	0	6613	Gene_ID	H. sapiens	6613	H. sapiens	SUMO2	small ubiquitin like modifier 2	GO:0032436 positive regulation of proteasomal ubiquitin-dependent protein catabolic process;GO:2000060 positive regulation of ubiquitin-dependent protein catabolic process;GO:1901800 positive regulation of proteasomal protein catabolic process			Nuclear bodies;Nucleoplasm(Approved)		(M115)PID REG GR PATHWAY		0	0	0	0	0	0	0	1	0	1	0	0	0	0	1	0	1	0	0	0	1
1984	EIF5A	0	0	0	1	0	1984	Gene_ID	H. sapiens	1984	H. sapiens	EIF5A	eukaryotic translation initiation factor 5A	GO:0045905 positive regulation of translational termination;GO:0045901 positive regulation of translational elongation;GO:0006452 translational frameshifting		Transporters/Transporter channels and pores	Cytosol;Nucleoplasm(Enhanced)			(M5950)HALLMARK ALLOGRAFT REJECTION	1	0	0	0	0	0	1	0	0	0	0	0	0	0	0	0	0	0	0	0	1
5052	PRDX1	0	0	0	1	0	5052	Gene_ID	H. sapiens	5052	H. sapiens	PRDX1	peroxiredoxin 1	GO:0019430 removal of superoxide radicals;GO:0071451 cellular response to superoxide;GO:0071450 cellular response to oxygen radical		Enzymes/ENZYME proteins/Oxidoreductases	Mitochondria(Supported)		(M3501)ST B CELL ANTIGEN RECEPTOR; (M9526)ST T CELL SIGNAL TRANSDUCTION; (M58)PID AR PATHWAY	(M5938)HALLMARK REACTIVE OXIGEN SPECIES PATHWAY; (M5949)HALLMARK PEROXISOME; (M5924)HALLMARK MTORC1 SIGNALING	0	0	0	0	1	1	0	0	0	0	0	0	0	0	1	0	0	0	0	1	1
80139	ZNF703	0	0	0	0	1	80139	Gene_ID	H. sapiens	80139	H. sapiens	ZNF703	zinc finger protein 703	GO:0033601 positive regulation of mammary gland epithelial cell proliferation;GO:0033599 regulation of mammary gland epithelial cell proliferation;GO:0034111 negative regulation of homotypic cell-cell adhesion							0	0	0	0	0	0	0	0	0	0	0	0	0	0	1	0	0	0	0	0	1
10552	ARPC1A	0	0	0	1	0	10552	Gene_ID	H. sapiens	10552	H. sapiens	ARPC1A	actin related protein 2/3 complex subunit 1A	GO:0034314 Arp2/3 complex-mediated actin nucleation;GO:0038096 Fc-gamma receptor signaling pathway involved in phagocytosis;GO:0045010 actin nucleation			Cell Junctions;Cytosol(Approved)				1	0	0	0	0	0	0	0	0	0	0	0	0	1	1	1	0	0	0	0	1
6231	RPS26	0	0	0	1	0	6231	Gene_ID	H. sapiens	6231	H. sapiens	RPS26	ribosomal protein S26	GO:0006614 SRP-dependent cotranslational protein targeting to membrane;GO:0006613 cotranslational protein targeting to membrane;GO:0033119 negative regulation of RNA splicing		Ribosomal proteins	Cytosol;Endoplasmic reticulum;Nucleoli(Enhanced)				1	0	0	0	0	0	0	0	0	0	0	0	0	0	0	0	0	0	0	0	1
9588	PRDX6	0	0	0	1	0	9588	Gene_ID	H. sapiens	9588	H. sapiens	PRDX6	peroxiredoxin 6	GO:0048026 positive regulation of mRNA splicing, via spliceosome;GO:0046475 glycerophospholipid catabolic process;GO:0050685 positive regulation of mRNA processing		Enzymes/ENZYME proteins/Oxidoreductases	Cytosol(Supported)Plasma membrane(Approved)	Isopropyl Alcohol (Ubiquitin protein ligase binding);2-(N-Morpholino)-Ethanesulfonic Acid (Ubiquitin protein ligase binding)		(M5938)HALLMARK REACTIVE OXIGEN SPECIES PATHWAY; (M5935)HALLMARK FATTY ACID METABOLISM	0	0	0	0	1	0	0	0	0	0	1	0	0	0	1	0	0	0	0	0	1
9584	RBM39	0	0	0	1	0	9584	Gene_ID	H. sapiens	9584	H. sapiens	RBM39	RNA binding motif protein 39	GO:0008380 RNA splicing;GO:0006397 mRNA processing;GO:0016071 mRNA metabolic process			Nuclear speckles(Supported)Nucleoplasm(Approved)Microtubule organizing center;Microtubules(Uncertain)				0	0	0	0	0	0	0	0	0	0	0	0	0	0	0	0	0	0	0	0	1
59286	UBL5	0	0	0	1	0	59286	Gene_ID	H. sapiens	59286	H. sapiens	UBL5	ubiquitin like 5	GO:1903955 positive regulation of protein targeting to mitochondrion;GO:1903214 regulation of protein targeting to mitochondrion;GO:1903749 positive regulation of establishment of protein localization to mitochondrion							1	0	0	0	0	0	0	0	1	0	0	0	0	0	0	1	0	0	0	0	1
7849	PAX8	0	0	0	1	0	7849	Gene_ID	H. sapiens	7849	H. sapiens	PAX8	paired box 8	GO:2000594 positive regulation of metanephric DCT cell differentiation;GO:2000592 regulation of metanephric DCT cell differentiation;GO:0072108 positive regulation of mesenchymal to epithelial transition involved in metanephros morphogenesis		Transcription factors/Helix-turn-helix domains	Nucleoplasm(Enhanced)				0	0	0	0	0	0	0	0	0	0	0	0	0	0	0	0	0	0	0	0	1
1593	CYP27A1	0	0	0	1	0	1593	Gene_ID	H. sapiens	1593	H. sapiens	CYP27A1	cytochrome P450 family 27 subfamily A member 1	GO:0036378 calcitriol biosynthetic process from calciol;GO:0070640 vitamin D3 metabolic process;GO:0042368 vitamin D biosynthetic process		Enzymes/ENZYME proteins/Oxidoreductases	Mitochondria(Enhanced)			(M5948)HALLMARK BILE ACID METABOLISM; (M5934)HALLMARK XENOBIOTIC METABOLISM	1	0	0	0	0	0	0	0	0	0	0	0	0	0	1	0	0	0	0	0	1
4502	MT2A	0	0	0	1	0	4502	Gene_ID	H. sapiens	4502	H. sapiens	MT2A	metallothionein 2A	GO:0010273 detoxification of copper ion;GO:0036018 cellular response to erythropoietin;GO:0036016 cellular response to interleukin-3					(M167)PID AP1 PATHWAY	(M5901)HALLMARK G2M CHECKPOINT; (M5934)HALLMARK XENOBIOTIC METABOLISM; (M5891)HALLMARK HYPOXIA	0	0	0	0	1	0	0	0	0	0	0	0	0	0	1	0	0	0	0	1	1
4828	NMB	0	0	0	1	0	4828	Gene_ID	H. sapiens	4828	H. sapiens	NMB	neuromedin B	GO:0050482 arachidonic acid secretion;GO:1903963 arachidonate transport;GO:0015909 long-chain fatty acid transport			Nucleus;Plasma membrane;Vesicles(Approved)				0	0	0	0	0	0	0	0	0	0	0	0	0	0	0	0	0	0	0	0	1
7533	YWHAH	0	0	0	0	1	7533	Gene_ID	H. sapiens	7533	H. sapiens	YWHAH	tyrosine 3-monooxygenase/tryptophan 5-monooxygenase activation protein eta	GO:1900740 positive regulation of protein insertion into mitochondrial membrane involved in apoptotic signaling pathway;GO:1900739 regulation of protein insertion into mitochondrial membrane involved in apoptotic signaling pathway;GO:1901030 positive regulation of mitochondrial outer membrane permeabilization involved in apoptotic signaling pathway					(M199)PID P38 MK2 PATHWAY; (M247)PID INSULIN GLUCOSE PATHWAY; (M249)PID PI3KCI AKT PATHWAY	(M5949)HALLMARK PEROXISOME; (M5935)HALLMARK FATTY ACID METABOLISM; (M5915)HALLMARK APICAL JUNCTION	0	0	0	1	0	1	0	0	1	1	0	0	0	1	1	1	0	0	0	0	1
2995	GYPC	0	0	0	1	0	2995	Gene_ID	H. sapiens	2995	H. sapiens	GYPC	glycophorin C (Gerbich blood group)	GO:0050900 leukocyte migration;GO:0016477 cell migration;GO:0048870 cell motility		Blood group antigen proteins;CD markers	Cytosol;Vesicles(Approved)			(M5945)HALLMARK HEME METABOLISM; (M5953)HALLMARK KRAS SIGNALING UP	0	0	0	0	0	0	0	0	0	0	0	0	0	0	0	0	0	0	1	0	1
6881	TAF10	0	0	0	1	0	6881	Gene_ID	H. sapiens	6881	H. sapiens	TAF10	TATA-box binding protein associated factor 10	GO:0043966 histone H3 acetylation;GO:0070365 hepatocyte differentiation;GO:0016578 histone deubiquitination			Nucleoplasm(Supported)		(M139)PID MYC PATHWAY; (M66)PID MYC ACTIV PATHWAY	(M5898)HALLMARK DNA REPAIR	1	0	0	0	0	0	0	0	0	0	0	0	0	0	1	0	0	0	0	0	1
8815	BANF1	0	0	0	1	0	8815	Gene_ID	H. sapiens	8815	H. sapiens	BANF1	barrier to autointegration factor 1	GO:0075713 establishment of integrated proviral latency;GO:0019043 establishment of viral latency;GO:0007084 mitotic nuclear envelope reassembly			Cytosol;Nucleoplasm(Supported)			(M5922)HALLMARK UNFOLDED PROTEIN RESPONSE	1	0	0	0	0	0	0	0	0	0	0	0	0	0	1	0	0	0	0	0	1
9026	HIP1R	0	0	0	0	1	9026	Gene_ID	H. sapiens	9026	H. sapiens	HIP1R	huntingtin interacting protein 1 related	GO:0034316 negative regulation of Arp2/3 complex-mediated actin nucleation;GO:1901030 positive regulation of mitochondrial outer membrane permeabilization involved in apoptotic signaling pathway;GO:0051126 negative regulation of actin nucleation			Cytosol;Plasma membrane;Vesicles(Enhanced)				0	0	0	0	0	1	0	0	1	1	0	0	0	0	0	1	0	0	0	0	1
3178	HNRNPA1	0	0	0	1	0	3178	Gene_ID	H. sapiens	3178	H. sapiens	HNRNPA1	heterogeneous nuclear ribonucleoprotein A1	GO:1903936 cellular response to sodium arsenite;GO:0032211 negative regulation of telomere maintenance via telomerase;GO:0032212 positive regulation of telomere maintenance via telomerase			Nucleoplasm(Enhanced)		(M58)PID AR PATHWAY	(M5926)HALLMARK MYC TARGETS V1	1	0	0	0	0	0	0	0	0	0	0	0	0	0	1	1	0	0	0	1	1
8666	EIF3G	0	0	0	1	0	8666	Gene_ID	H. sapiens	8666	H. sapiens	EIF3G	eukaryotic translation initiation factor 3 subunit G	GO:0075525 viral translational termination-reinitiation;GO:0019081 viral translation;GO:0001732 formation of cytoplasmic translation initiation complex			Cytosol(Enhanced)				1	0	1	0	0	0	0	1	0	0	0	0	0	0	0	0	0	0	0	0	1
3190	HNRNPK	0	0	0	1	0	3190	Gene_ID	H. sapiens	3190	H. sapiens	HNRNPK	heterogeneous nuclear ribonucleoprotein K	GO:0045716 positive regulation of low-density lipoprotein particle receptor biosynthetic process;GO:0072369 regulation of lipid transport by positive regulation of transcription from RNA polymerase II promoter;GO:1902165 regulation of intrinsic apoptotic signaling pathway in response to DNA damage by p53 class mediator			Nucleoplasm(Enhanced)				1	0	0	0	0	1	0	0	0	0	0	0	0	0	1	0	0	0	0	0	1
6175	RPLP0	0	0	0	1	0	6175	Gene_ID	H. sapiens	6175	H. sapiens	RPLP0	ribosomal protein lateral stalk subunit P0	GO:0035722 interleukin-12-mediated signaling pathway;GO:0006614 SRP-dependent cotranslational protein targeting to membrane;GO:0071349 cellular response to interleukin-12		Ribosomal proteins	Cytosol;Endoplasmic reticulum(Supported)			(M5926)HALLMARK MYC TARGETS V1	1	0	1	0	0	0	0	0	0	0	0	0	0	0	0	0	0	0	0	0	1
516	ATP5MC1	0	0	0	0	1	516	Gene_ID	H. sapiens	516	H. sapiens	ATP5MC1	ATP synthase membrane subunit c locus 1	GO:0042776 mitochondrial ATP synthesis coupled proton transport;GO:0015986 ATP synthesis coupled proton transport;GO:0042407 cristae formation						(M5924)HALLMARK MTORC1 SIGNALING; (M5936)HALLMARK OXIDATIVE PHOSPHORYLATION	0	0	0	1	0	0	0	0	1	0	0	0	0	0	0	0	0	0	0	0	1
51025	PAM16	0	0	0	0	1	51025	Gene_ID	H. sapiens	51025	H. sapiens	PAM16	presequence translocase associated motor 16	GO:1902511 negative regulation of apoptotic DNA fragmentation;GO:1902510 regulation of apoptotic DNA fragmentation;GO:1903625 negative regulation of DNA catabolic process			Mitochondria(Supported)Microtubules;Nucleoplasm(Uncertain)				0	0	0	1	0	1	0	0	1	0	0	0	0	0	0	0	0	0	0	0	1
4860	PNP	0	0	0	1	0	4860	Gene_ID	H. sapiens	4860	H. sapiens	PNP	purine nucleoside phosphorylase	GO:0006148 inosine catabolic process;GO:0006738 nicotinamide riboside catabolic process;GO:0070638 pyridine nucleoside catabolic process		Enzymes/ENZYME proteins/Transferases	Cytosol(Supported)	Cladribine (Purine-nucleoside phosphorylase activity);Didanosine (Purine-nucleoside phosphorylase activity);8-azaguanine (Purine-nucleoside phosphorylase activity);2,6-Diamino-(S)-9-[2-(Phosphonomethoxy)Propyl]Purine (Purine-nucleoside phosphorylase activity);Immucillin-G (Purine-nucleoside phosphorylase activity);Guanine (Purine-nucleoside phosphorylase activity);2-Amino-7-[2-(2-Hydroxy-1-Hydrox…		(M5898)HALLMARK DNA REPAIR; (M5947)HALLMARK IL2 STAT5 SIGNALING; (M5924)HALLMARK MTORC1 SIGNALING	1	0	0	1	0	0	0	0	0	0	1	0	0	0	0	0	0	0	0	0	1
4946	OAZ1	0	0	0	1	0	4946	Gene_ID	H. sapiens	4946	H. sapiens	OAZ1	ornithine decarboxylase antizyme 1	GO:1902268 negative regulation of polyamine transmembrane transport;GO:1902267 regulation of polyamine transmembrane transport;GO:0006596 polyamine biosynthetic process			Microtubule organizing center;Vesicles(Approved)	L-Ornithine (Ornithine decarboxylase inhibitor activity)	(M242)PID AURORA A PATHWAY		1	0	0	0	0	0	0	0	0	0	0	0	0	0	0	0	1	0	0	0	1
6138	RPL15	0	0	0	1	0	6138	Gene_ID	H. sapiens	6138	H. sapiens	RPL15	ribosomal protein L15	GO:0006614 SRP-dependent cotranslational protein targeting to membrane;GO:0006613 cotranslational protein targeting to membrane;GO:0000184 nuclear-transcribed mRNA catabolic process, nonsense-mediated decay		Ribosomal proteins		Alpha-Hydroxy-Beta-Phenyl-Propionic Acid (Structural constituent of ribosome);Anisomycin (Structural constituent of ribosome);Puromycin (Structural constituent of ribosome)			1	1	0	0	0	0	0	0	0	0	0	0	0	0	0	0	0	0	0	0	1
81926	ABHD17A	0	0	0	0	1	81926	Gene_ID	H. sapiens	81926	H. sapiens	ABHD17A	abhydrolase domain containing 17A	GO:1902817 negative regulation of protein localization to microtubule;GO:1902816 regulation of protein localization to microtubule;GO:1905668 positive regulation of protein localization to endosome			Vesicles(Approved)				0	0	0	0	0	0	0	0	0	0	0	0	0	0	0	0	0	0	0	0	1
2023	ENO1	0	0	0	1	0	2023	Gene_ID	H. sapiens	2023	H. sapiens	ENO1	enolase 1	GO:0061621 canonical glycolysis;GO:0061620 glycolytic process through glucose-6-phosphate;GO:1903298 negative regulation of hypoxia-induced intrinsic apoptotic signaling pathway		Enzymes/ENZYME proteins/Lyases	Cytosol;Plasma membrane(Enhanced)		(M17)PID NOTCH PATHWAY; (M255)PID HIF1 TFPATHWAY; (M66)PID MYC ACTIV PATHWAY	(M5937)HALLMARK GLYCOLYSIS; (M5924)HALLMARK MTORC1 SIGNALING; (M5891)HALLMARK HYPOXIA	1	0	0	1	0	1	0	0	0	1	0	0	0	0	1	0	1	0	0	0	1
8673	VAMP8	0	0	0	0	1	8673	Gene_ID	H. sapiens	8673	H. sapiens	VAMP8	vesicle associated membrane protein 8	GO:1903595 positive regulation of histamine secretion by mast cell;GO:1903593 regulation of histamine secretion by mast cell;GO:0043308 eosinophil degranulation		Transporters/Transporter channels and pores				(M5939)HALLMARK P53 PATHWAY; (M5913)HALLMARK INTERFERON GAMMA RESPONSE	0	0	0	0	0	0	0	0	0	0	0	0	0	0	1	0	0	0	0	0	1
11337	GABARAP	0	0	0	1	0	11337	Gene_ID	H. sapiens	11337	H. sapiens	GABARAP	GABA type A receptor-associated protein	GO:0006995 cellular response to nitrogen starvation;GO:0043562 cellular response to nitrogen levels;GO:0097352 autophagosome maturation		Transporters/Transporter channels and pores	Vesicles(Approved)				1	0	0	0	1	1	0	0	1	0	0	0	0	0	1	0	0	0	0	0	1
3856	KRT8	0	0	0	1	0	3856	Gene_ID	H. sapiens	3856	H. sapiens	KRT8	keratin 8	GO:0051599 response to hydrostatic pressure;GO:0070268 cornification;GO:0060706 cell differentiation involved in embryonic placenta development			Intermediate filaments(Supported)	Tenecteplase (Structural molecule activity)	(M229)PID P38 ALPHA BETA DOWNSTREAM PATHWAY	(M5908)HALLMARK ANDROGEN RESPONSE; (M5906)HALLMARK ESTROGEN RESPONSE EARLY	0	0	0	0	0	1	0	0	0	0	0	0	0	0	0	1	0	0	0	1	1
387	RHOA	0	0	0	1	0	387	Gene_ID	H. sapiens	387	H. sapiens	RHOA	ras homolog family member A	GO:1904695 positive regulation of vascular smooth muscle contraction;GO:0001998 angiotensin-mediated vasoconstriction involved in regulation of systemic arterial blood pressure;GO:0002034 regulation of blood vessel diameter by renin-angiotensin		RAS pathway related proteins		Guanosine-5'-Diphosphate (Myosin binding)	(M64)PID S1P S1P4 PATHWAY; (M120)PID ARF6 DOWNSTREAM PATHWAY; (M138)PID THROMBIN PAR4 PATHWAY	(M5896)HALLMARK TGF BETA SIGNALING	1	0	0	1	0	1	1	0	0	1	1	0	0	1	1	1	1	0	1	0	1
10476	ATP5PD	0	0	0	1	0	10476	Gene_ID	H. sapiens	10476	H. sapiens	ATP5PD	ATP synthase peripheral stalk subunit d	GO:0042776 mitochondrial ATP synthesis coupled proton transport;GO:0015986 ATP synthesis coupled proton transport;GO:0042407 cristae formation			Nucleoplasm(Supported)			(M5936)HALLMARK OXIDATIVE PHOSPHORYLATION	0	0	0	1	0	0	0	0	1	0	0	0	0	0	0	0	0	0	0	0	1
826	CAPNS1	0	0	0	1	0	826	Gene_ID	H. sapiens	826	H. sapiens	CAPNS1	calpain small subunit 1	GO:0070268 cornification;GO:0031424 keratinization;GO:0022617 extracellular matrix disassembly			Cytosol;Nucleoplasm(Approved)	PD150606 (Calcium-dependent cysteine-type endopeptidase activity)			0	0	0	0	0	0	0	0	0	0	0	0	0	0	0	0	0	0	0	0	1
10577	NPC2	0	0	0	1	0	10577	Gene_ID	H. sapiens	10577	H. sapiens	NPC2	NPC intracellular cholesterol transporter 2	GO:0046836 glycolipid transport;GO:0032367 intracellular cholesterol transport;GO:0033344 cholesterol efflux		Transporters/Electrochemical Potential-driven transporters					0	0	0	0	0	0	0	0	0	0	1	0	0	0	0	0	0	0	0	0	1
55536	CDCA7L	0	0	0	1	0	55536	Gene_ID	H. sapiens	55536	H. sapiens	CDCA7L	cell division cycle associated 7 like	GO:0008284 positive regulation of cell proliferation;GO:0042127 regulation of cell proliferation;GO:0008283 cell proliferation			Cytosol;Nucleoli;Nucleus(Supported)				0	0	0	0	0	0	0	0	0	0	0	0	0	0	0	0	0	0	0	0	1
26090	ABHD12	0	0	0	0	1	26090	Gene_ID	H. sapiens	26090	H. sapiens	ABHD12	abhydrolase domain containing 12	GO:0006660 phosphatidylserine catabolic process;GO:0052651 monoacylglycerol catabolic process;GO:0046462 monoacylglycerol metabolic process		Enzymes/ENZYME proteins/Hydrolases					0	0	0	0	0	0	0	0	0	0	0	0	0	0	0	0	0	0	0	0	1
6281	S100A10	0	0	0	1	0	6281	Gene_ID	H. sapiens	6281	H. sapiens	S100A10	S100 calcium binding protein A10	GO:0051894 positive regulation of focal adhesion assembly;GO:0051496 positive regulation of stress fiber assembly;GO:0051492 regulation of stress fiber assembly		Transporters/Accessory Factors Involved in Transport	Mitochondria(Approved)		(M5883)NABA SECRETED FACTORS; (M5885)NABA MATRISOME ASSOCIATED; (M5889)NABA MATRISOME	(M5935)HALLMARK FATTY ACID METABOLISM; (M5939)HALLMARK P53 PATHWAY	1	0	0	0	0	0	0	0	0	0	0	0	0	0	0	1	0	0	1	0	1
9130	FAM50A	0	0	0	0	1	9130	Gene_ID	H. sapiens	9130	H. sapiens	FAM50A	family with sequence similarity 50 member A	GO:0007283 spermatogenesis;GO:0048232 male gamete generation;GO:0007276 gamete generation			Nucleoplasm(Enhanced)				0	0	0	0	0	0	0	0	0	0	0	0	0	0	0	0	0	0	0	0	1
6164	RPL34	0	0	0	1	0	6164	Gene_ID	H. sapiens	6164	H. sapiens	RPL34	ribosomal protein L34	GO:0006614 SRP-dependent cotranslational protein targeting to membrane;GO:0006613 cotranslational protein targeting to membrane;GO:0000184 nuclear-transcribed mRNA catabolic process, nonsense-mediated decay		Ribosomal proteins	Cytosol;Endoplasmic reticulum;Nucleoli(Supported)			(M5926)HALLMARK MYC TARGETS V1	1	1	0	0	0	0	0	0	0	0	0	0	0	0	0	0	0	0	0	0	1
5036	PA2G4	0	0	0	1	0	5036	Gene_ID	H. sapiens	5036	H. sapiens	PA2G4	proliferation-associated 2G4	GO:0043312 neutrophil degranulation;GO:0002283 neutrophil activation involved in immune response;GO:0042119 neutrophil activation		Enzymes/Peptidases/Metallopeptidases	Cytosol(Approved)		(M58)PID AR PATHWAY	(M5928)HALLMARK MYC TARGETS V2; (M5908)HALLMARK ANDROGEN RESPONSE; (M5926)HALLMARK MYC TARGETS V1	1	0	1	0	0	0	1	0	0	0	1	0	0	0	0	0	0	0	0	0	1
55629	PNRC2	0	0	0	1	0	55629	Gene_ID	H. sapiens	55629	H. sapiens	PNRC2	proline rich nuclear receptor coactivator 2	GO:0031087 deadenylation-independent decapping of nuclear-transcribed mRNA;GO:0031086 nuclear-transcribed mRNA catabolic process, deadenylation-independent decay;GO:0000184 nuclear-transcribed mRNA catabolic process, nonsense-mediated decay			Golgi apparatus;Nucleoplasm(Supported)				1	0	0	0	0	0	0	0	0	0	0	0	0	0	0	0	0	0	0	0	1
6687	SPG7	0	0	0	0	1	6687	Gene_ID	H. sapiens	6687	H. sapiens	SPG7	SPG7 matrix AAA peptidase subunit, paraplegin	GO:0006851 mitochondrial calcium ion transmembrane transport;GO:0008089 anterograde axonal transport;GO:1902686 mitochondrial outer membrane permeabilization involved in programmed cell death		Enzymes/Peptidases/Metallopeptidases					0	0	0	1	0	0	0	0	1	0	0	0	0	0	0	0	0	0	0	0	1
57572	DOCK6	0	0	0	0	1	57572	Gene_ID	H. sapiens	57572	H. sapiens	DOCK6	dedicator of cytokinesis 6	GO:0007596 blood coagulation;GO:0007599 hemostasis;GO:0050817 coagulation			Cytosol(Supported)		(M83)PID CDC42 REG PATHWAY; (M241)PID RAC1 REG PATHWAY		0	0	0	0	0	0	0	0	0	0	0	0	0	0	0	0	0	0	0	0	1
644844	PHGR1	0	0	0	1	0	644844	Gene_ID	H. sapiens	644844	H. sapiens	PHGR1	proline, histidine and glycine rich 1				Vesicles(Approved)				0	0	0	0	0	0	0	0	0	0	0	0	0	0	0	0	0	0	0	0	1
692084	SNORD13	0	0	0	0	1	692084	Gene_ID	H. sapiens	692084	H. sapiens	SNORD13	small nucleolar RNA, C/D box 13	GO:0006396 RNA processing;GO:0016070 RNA metabolic process;GO:0090304 nucleic acid metabolic process							0	0	0	0	0	0	0	0	0	0	0	0	0	0	0	0	0	0	0	0	1
828	CAPS	0	0	0	1	0	828	Gene_ID	H. sapiens	828	H. sapiens	CAPS	calcyphosine	GO:0035556 intracellular signal transduction;GO:0007165 signal transduction;GO:0023052 signaling			Cytosol;Nucleoplasm;Plasma membrane(Approved)				0	0	0	0	0	0	0	0	0	0	0	0	0	0	0	0	0	0	0	0	1
5702	PSMC3	0	0	0	1	0	5702	Gene_ID	H. sapiens	5702	H. sapiens	PSMC3	proteasome 26S subunit, ATPase 3	GO:0043921 modulation by host of viral transcription;GO:0002223 stimulatory C-type lectin receptor signaling pathway;GO:0045899 positive regulation of RNA polymerase II transcriptional preinitiation complex assembly			Cytosol;Nucleus(Supported)			(M5941)HALLMARK UV RESPONSE UP	1	0	0	0	1	0	0	0	0	0	1	0	0	0	1	1	0	0	0	0	1
6235	RPS29	0	0	0	1	0	6235	Gene_ID	H. sapiens	6235	H. sapiens	RPS29	ribosomal protein S29	GO:0006614 SRP-dependent cotranslational protein targeting to membrane;GO:0006613 cotranslational protein targeting to membrane;GO:0000184 nuclear-transcribed mRNA catabolic process, nonsense-mediated decay		Ribosomal proteins	Cytosol;Endoplasmic reticulum(Supported)				1	0	0	0	0	0	0	0	0	0	0	0	0	0	0	0	0	0	0	0	1
301	ANXA1	0	0	0	1	0	301	Gene_ID	H. sapiens	301	H. sapiens	ANXA1	annexin A1	GO:0045629 negative regulation of T-helper 2 cell differentiation;GO:0045627 positive regulation of T-helper 1 cell differentiation;GO:0045625 regulation of T-helper 1 cell differentiation		Transporters/Transporter channels and pores	Cytosol;Nucleoplasm;Plasma membrane(Enhanced)	Amcinonide (Structural molecule activity);Hydrocortisone (Structural molecule activity);Dexamethasone (Structural molecule activity)	(M5880)NABA ECM AFFILIATED; (M5885)NABA MATRISOME ASSOCIATED; (M5889)NABA MATRISOME	(M5946)HALLMARK COAGULATION; (M5902)HALLMARK APOPTOSIS	0	0	0	0	0	0	0	0	0	1	1	0	0	0	1	1	1	0	0	1	1
3396	MRPL58	0	0	0	0	1	3396	Gene_ID	H. sapiens	3396	H. sapiens	MRPL58	mitochondrial ribosomal protein L58	GO:0070126 mitochondrial translational termination;GO:0070125 mitochondrial translational elongation;GO:0006415 translational termination		Enzymes/ENZYME proteins/Hydrolases;Ribosomal proteins	Mitochondria;Nucleoplasm(Supported)				0	0	0	0	0	0	0	0	0	0	0	0	0	0	0	0	0	0	0	0	1
3184	HNRNPD	0	0	0	1	0	3184	Gene_ID	H. sapiens	3184	H. sapiens	HNRNPD	heterogeneous nuclear ribonucleoprotein D	GO:1905663 positive regulation of telomerase RNA reverse transcriptase activity;GO:1990828 hepatocyte dedifferentiation;GO:1904586 cellular response to putrescine			Nucleoplasm(Enhanced)			(M5901)HALLMARK G2M CHECKPOINT; (M5926)HALLMARK MYC TARGETS V1; (M5925)HALLMARK E2F TARGETS	1	0	0	0	0	0	1	0	0	0	0	0	0	0	1	1	0	0	0	1	1
1396	CRIP1	0	0	0	1	0	1396	Gene_ID	H. sapiens	1396	H. sapiens	CRIP1	cysteine rich protein 1	GO:0060741 prostate gland stromal morphogenesis;GO:0071493 cellular response to UV-B;GO:0060512 prostate gland morphogenesis			Centrosome;Cytosol;Nuclear speckles(Uncertain)				0	0	0	0	0	1	0	0	0	0	0	0	0	0	0	0	0	0	0	1	1
2018	EMX2	0	0	0	1	0	2018	Gene_ID	H. sapiens	2018	H. sapiens	EMX2	empty spiracles homeobox 2	GO:0021796 cerebral cortex regionalization;GO:0021542 dentate gyrus development;GO:0072197 ureter morphogenesis		Transcription factors/Helix-turn-helix domains	Nucleus(Approved)				0	0	0	0	0	0	0	0	0	0	0	0	0	0	0	0	0	0	0	0	1
6135	RPL11	0	0	0	1	0	6135	Gene_ID	H. sapiens	6135	H. sapiens	RPL11	ribosomal protein L11	GO:1904667 negative regulation of ubiquitin protein ligase activity;GO:1902255 positive regulation of intrinsic apoptotic signaling pathway by p53 class mediator;GO:2000435 negative regulation of protein neddylation		Ribosomal proteins	Vesicles(Approved)	Alpha-Hydroxy-Beta-Phenyl-Propionic Acid (Structural constituent of ribosome);Anisomycin (Structural constituent of ribosome);Puromycin (Structural constituent of ribosome)	(M261)PID P53 REGULATION PATHWAY; (M66)PID MYC ACTIV PATHWAY		1	1	1	0	0	1	0	0	0	1	0	0	0	0	0	0	0	0	0	0	1
6222	RPS18	0	0	0	1	0	6222	Gene_ID	H. sapiens	6222	H. sapiens	RPS18	ribosomal protein S18	GO:0006614 SRP-dependent cotranslational protein targeting to membrane;GO:0006613 cotranslational protein targeting to membrane;GO:0000184 nuclear-transcribed mRNA catabolic process, nonsense-mediated decay		Ribosomal proteins	Cytosol(Supported)				1	0	0	0	0	0	0	0	0	0	0	0	0	0	0	0	0	0	0	0	1
10921	RNPS1	0	0	0	1	0	10921	Gene_ID	H. sapiens	10921	H. sapiens	RNPS1	RNA binding protein with serine rich domain 1	GO:0048025 negative regulation of mRNA splicing, via spliceosome;GO:0006406 mRNA export from nucleus;GO:0071427 mRNA-containing ribonucleoprotein complex export from nucleus		Transporters/Primary Active Transporters	Nucleoplasm(Supported)			(M5926)HALLMARK MYC TARGETS V1	1	0	0	0	0	0	0	1	0	1	0	0	0	0	1	0	0	0	0	0	1
5860	QDPR	0	0	0	0	1	5860	Gene_ID	H. sapiens	5860	H. sapiens	QDPR	quinoid dihydropteridine reductase	GO:0006559 L-phenylalanine catabolic process;GO:0006729 tetrahydrobiopterin biosynthetic process;GO:0051066 dihydrobiopterin metabolic process		Enzymes/ENZYME proteins/Oxidoreductases	Mitochondria(Approved)	NADH (Nadph binding);2-(N-Morpholino)-Ethanesulfonic Acid (Nadph binding)		(M5905)HALLMARK ADIPOGENESIS; (M5924)HALLMARK MTORC1 SIGNALING	0	0	0	1	0	0	0	0	0	0	0	0	0	0	0	0	0	0	0	1	1
3005	H1F0	0	0	0	1	0	3005	Gene_ID	H. sapiens	3005	H. sapiens	H1-0	H1.0 linker histone	GO:0031936 negative regulation of chromatin silencing;GO:0006309 apoptotic DNA fragmentation;GO:2000679 positive regulation of transcription regulatory region DNA binding			Nuclear bodies;Nucleus(Supported)Actin filaments;Golgi apparatus(Uncertain)			(M5908)HALLMARK ANDROGEN RESPONSE; (M5902)HALLMARK APOPTOSIS; (M5945)HALLMARK HEME METABOLISM	1	0	0	0	1	0	0	0	0	0	0	0	0	0	1	0	0	0	0	0	1
3727	JUND	0	0	0	1	0	3727	Gene_ID	H. sapiens	3727	H. sapiens	JUND	JunD proto-oncogene, AP-1 transcription factor subunit	GO:0002076 osteoblast development;GO:0045669 positive regulation of osteoblast differentiation;GO:0071277 cellular response to calcium ion		Transcription factors/Basic domains	Nucleus(Supported)		(M65)PID FRA PATHWAY; (M166)PID ATF2 PATHWAY; (M167)PID AP1 PATHWAY		0	0	0	0	0	0	0	0	0	0	0	0	0	0	0	0	0	0	0	1	1
1460	CSNK2B	0	0	0	1	0	1460	Gene_ID	H. sapiens	1460	H. sapiens	CSNK2B	casein kinase 2 beta	GO:0032927 positive regulation of activin receptor signaling pathway;GO:0043537 negative regulation of blood vessel endothelial cell migration;GO:0033211 adiponectin-activated signaling pathway					(M42)PID DNA PK PATHWAY; (M26)PID NFKAPPAB ATYPICAL PATHWAY; (M185)PID ALK1 PATHWAY	(M5923)HALLMARK PI3K AKT MTOR SIGNALING	1	0	0	1	1	0	0	0	0	0	1	0	1	1	1	0	0	0	0	0	1
100008589	RNA28SN5	0	0	0	1	0	100008589	Gene_ID	H. sapiens	100008589	H. sapiens	RNA28SN5	RNA, 28S ribosomal N5								0	0	0	0	0	0	0	0	0	0	0	0	0	0	0	0	0	0	0	0	1
5204	PFDN5	0	0	0	1	0	5204	Gene_ID	H. sapiens	5204	H. sapiens	PFDN5	prefoldin subunit 5	GO:0090090 negative regulation of canonical Wnt signaling pathway;GO:0060041 retina development in camera-type eye;GO:0030178 negative regulation of Wnt signaling pathway					(M19)PID P73PATHWAY		0	0	0	0	0	0	0	0	0	0	0	0	1	1	1	0	0	0	0	0	1
6203	RPS9	0	0	0	1	0	6203	Gene_ID	H. sapiens	6203	H. sapiens	RPS9	ribosomal protein S9	GO:0045903 positive regulation of translational fidelity;GO:0006614 SRP-dependent cotranslational protein targeting to membrane;GO:0006613 cotranslational protein targeting to membrane		Ribosomal proteins				(M5950)HALLMARK ALLOGRAFT REJECTION	1	0	1	0	0	0	1	0	0	0	0	0	0	0	0	0	0	0	0	0	1
1265	CNN2	0	0	0	1	0	1265	Gene_ID	H. sapiens	1265	H. sapiens	CNN2	calponin 2	GO:0035722 interleukin-12-mediated signaling pathway;GO:0071349 cellular response to interleukin-12;GO:0043312 neutrophil degranulation			Actin filaments;Cytosol;Nucleoplasm(Approved)			(M5915)HALLMARK APICAL JUNCTION	0	0	0	0	0	0	0	0	0	0	1	0	0	0	0	1	0	0	0	0	1
11333	PDAP1	0	0	0	1	0	11333	Gene_ID	H. sapiens	11333	H. sapiens	PDAP1	PDGFA associated protein 1	GO:0043312 neutrophil degranulation;GO:0002283 neutrophil activation involved in immune response;GO:0042119 neutrophil activation			Cytosol;Plasma membrane(Enhanced)			(M5941)HALLMARK UV RESPONSE UP; (M5924)HALLMARK MTORC1 SIGNALING	0	0	0	0	0	0	0	0	0	0	1	0	0	0	0	0	0	0	0	0	1
4059	BCAM	0	0	0	1	0	4059	Gene_ID	H. sapiens	4059	H. sapiens	BCAM	basal cell adhesion molecule (Lutheran blood group)	GO:0007160 cell-matrix adhesion;GO:0031589 cell-substrate adhesion;GO:0007155 cell adhesion		Blood group antigen proteins;CD markers	Nucleoli fibrillar center(Approved)			(M5898)HALLMARK DNA REPAIR; (M5945)HALLMARK HEME METABOLISM	0	0	0	0	0	0	0	0	0	0	0	0	0	0	0	0	0	0	0	0	1
7012	TERC	0	0	0	0	1	7012	Gene_ID	H. sapiens	7012	H. sapiens	TERC	telomerase RNA component	GO:2000773 negative regulation of cellular senescence;GO:0090344 negative regulation of cell aging;GO:2000772 regulation of cellular senescence							0	0	0	0	0	1	0	0	0	0	0	0	0	0	0	0	0	0	0	0	1
8509	NDST2	0	0	0	0	1	8509	Gene_ID	H. sapiens	8509	H. sapiens	NDST2	N-deacetylase and N-sulfotransferase 2	GO:0030210 heparin biosynthetic process;GO:0015014 heparan sulfate proteoglycan biosynthetic process, polysaccharide chain biosynthetic process;GO:0030202 heparin metabolic process		Enzymes/ENZYME proteins/Transferases	Cytosol(Approved)			(M5891)HALLMARK HYPOXIA	0	0	0	0	0	0	0	0	0	0	0	0	0	0	0	0	0	0	0	0	1
4076	CAPRIN1	0	0	0	1	0	4076	Gene_ID	H. sapiens	4076	H. sapiens	CAPRIN1	cell cycle associated protein 1	GO:0061003 positive regulation of dendritic spine morphogenesis;GO:0061001 regulation of dendritic spine morphogenesis;GO:0060999 positive regulation of dendritic spine development							1	0	0	0	0	0	1	0	0	0	0	0	0	0	0	0	0	0	0	0	1
4736	RPL10A	0	0	0	1	0	4736	Gene_ID	H. sapiens	4736	H. sapiens	RPL10A	ribosomal protein L10a	GO:0006614 SRP-dependent cotranslational protein targeting to membrane;GO:0006613 cotranslational protein targeting to membrane;GO:0000184 nuclear-transcribed mRNA catabolic process, nonsense-mediated decay		Ribosomal proteins	Cytosol;Endoplasmic reticulum;Nucleoli(Supported)				1	1	1	0	0	0	0	0	0	0	0	0	0	0	0	0	0	0	0	0	1
6023	RMRP	0	0	0	0	1	6023	Gene_ID	H. sapiens	6023	H. sapiens	RMRP	RNA component of mitochondrial RNA processing endoribonuclease	GO:1903704 negative regulation of production of siRNA involved in RNA interference;GO:1900369 negative regulation of RNA interference;GO:0090065 regulation of production of siRNA involved in RNA interference							1	0	0	0	0	0	0	0	0	0	0	0	0	0	0	0	0	0	0	0	1
10232	MSLN	0	0	0	1	0	10232	Gene_ID	H. sapiens	10232	H. sapiens	MSLN	mesothelin	GO:0031016 pancreas development;GO:0007160 cell-matrix adhesion;GO:0043687 post-translational protein modification			Nucleoplasm;Vesicles(Approved)				0	0	0	0	0	0	0	0	0	0	0	0	0	0	0	0	0	0	0	0	1
79091	METTL22	0	0	0	0	1	79091	Gene_ID	H. sapiens	79091	H. sapiens	METTL22	methyltransferase like 22	GO:0018022 peptidyl-lysine methylation;GO:0006479 protein methylation;GO:0008213 protein alkylation			Nucleoli;Nucleus(Supported)				0	0	0	0	0	0	0	0	0	0	0	0	0	0	0	0	1	0	0	0	1
6418	SET	0	0	0	1	0	6418	Gene_ID	H. sapiens	6418	H. sapiens	SET	SET nuclear proto-oncogene	GO:0035067 negative regulation of histone acetylation;GO:2000757 negative regulation of peptidyl-lysine acetylation;GO:0006337 nucleosome disassembly			Nucleoplasm(Supported)Lipid droplets(Approved)		(M200)PID ERA GENOMIC PATHWAY	(M5926)HALLMARK MYC TARGETS V1	1	0	0	0	0	0	0	0	0	0	0	0	0	0	1	0	1	0	0	0	1
4201	MEA1	0	0	0	0	1	4201	Gene_ID	H. sapiens	4201	H. sapiens	MEA1	male-enhanced antigen 1	GO:0008584 male gonad development;GO:0046546 development of primary male sexual characteristics;GO:0008406 gonad development			Cytosol;Nucleus(Approved)				0	0	0	0	0	0	0	0	0	0	0	0	0	0	0	0	0	0	0	0	1
6125	RPL5	0	0	0	1	0	6125	Gene_ID	H. sapiens	6125	H. sapiens	RPL5	ribosomal protein L5	GO:1904667 negative regulation of ubiquitin protein ligase activity;GO:2000435 negative regulation of protein neddylation;GO:0051444 negative regulation of ubiquitin-protein transferase activity		Ribosomal proteins	Cytosol;Endoplasmic reticulum;Nucleoli(Supported)		(M261)PID P53 REGULATION PATHWAY		1	0	1	0	0	0	1	0	0	0	0	0	0	0	0	0	0	0	0	0	1
26860	RNU1-13P	0	0	0	0	1	26860	Gene_ID	H. sapiens	26860	H. sapiens	RNU1-13P	RNA, U1 small nuclear 13, pseudogene								0	0	0	0	0	0	0	0	0	0	0	0	0	0	0	0	0	0	0	0	1
54541	DDIT4	0	0	0	1	0	54541	Gene_ID	H. sapiens	54541	H. sapiens	DDIT4	DNA damage inducible transcript 4	GO:0045820 negative regulation of glycolytic process;GO:2001170 negative regulation of ATP biosynthetic process;GO:0006110 regulation of glycolytic process			Cytosol(Supported)		(M121)PID MTOR 4PATHWAY; (M145)PID P53 DOWNSTREAM PATHWAY	(M5922)HALLMARK UNFOLDED PROTEIN RESPONSE; (M5891)HALLMARK HYPOXIA; (M5924)HALLMARK MTORC1 SIGNALING	1	0	0	1	0	1	0	0	0	1	0	0	0	0	1	0	1	0	0	0	1
115584	SLC5A11	1	0	0	0	0	115584	Gene_ID	H. sapiens	115584	H. sapiens	SLC5A11	solute carrier family 5 member 11	GO:0015798 myo-inositol transport;GO:0015791 polyol transport;GO:1904659 glucose transmembrane transport			Cytosol;Nucleus(Approved)				0	0	0	1	0	0	0	0	0	0	0	0	0	0	0	0	0	0	0	0	1
4716	NDUFB10	0	0	0	1	0	4716	Gene_ID	H. sapiens	4716	H. sapiens	NDUFB10	NADH:ubiquinone oxidoreductase subunit B10	GO:0006120 mitochondrial electron transport, NADH to ubiquinone;GO:0042775 mitochondrial ATP synthesis coupled electron transport;GO:0042773 ATP synthesis coupled electron transport				NADH (Nadh dehydrogenase (ubiquinone) activity)			0	0	0	1	0	0	0	0	1	0	0	0	0	0	0	0	0	0	0	0	1
10940	POP1	0	0	0	0	1	10940	Gene_ID	H. sapiens	10940	H. sapiens	POP1	POP1 homolog, ribonuclease P/MRP subunit	GO:0001682 tRNA 5'-leader removal;GO:0016078 tRNA catabolic process;GO:0099116 tRNA 5'-end processing		Enzymes/ENZYME proteins/Hydrolases	Nucleoli(Supported)				1	0	0	0	0	0	0	1	0	0	0	0	0	0	0	0	0	0	0	0	1
8971	H1FX	0	0	0	1	0	8971	Gene_ID	H. sapiens	8971	H. sapiens	H1-10	H1.10 linker histone	GO:0031936 negative regulation of chromatin silencing;GO:0016584 nucleosome positioning;GO:0031935 regulation of chromatin silencing			Nucleoli;Nucleus(Enhanced)				1	0	0	0	0	0	0	0	0	0	0	0	0	0	0	0	0	0	0	0	1
100169757	RNA5S6	0	0	0	0	1	100169757	Gene_ID	H. sapiens	100169757	H. sapiens	RNA5S6	RNA, 5S ribosomal 6								0	0	0	0	0	0	0	0	0	0	0	0	0	0	0	0	0	0	0	0	1
6208	RPS14	0	0	0	1	0	6208	Gene_ID	H. sapiens	6208	H. sapiens	RPS14	ribosomal protein S14	GO:0006614 SRP-dependent cotranslational protein targeting to membrane;GO:0006613 cotranslational protein targeting to membrane;GO:0000184 nuclear-transcribed mRNA catabolic process, nonsense-mediated decay		Ribosomal proteins	Cytosol;Endoplasmic reticulum(Enhanced)			(M5922)HALLMARK UNFOLDED PROTEIN RESPONSE	1	0	1	0	0	0	1	0	0	0	0	1	0	0	0	0	0	0	0	0	1
116151	FAM210B	0	0	0	1	0	116151	Gene_ID	H. sapiens	116151	H. sapiens	FAM210B	family with sequence similarity 210 member B	GO:0043249 erythrocyte maturation;GO:0045648 positive regulation of erythrocyte differentiation;GO:0048821 erythrocyte development			Cytosol;Plasma membrane(Approved)				0	0	0	0	0	0	0	0	0	0	0	0	0	0	0	0	0	0	0	0	1
100169768	RNA5S17	0	0	0	0	1	100169768	Gene_ID	H. sapiens	100169768	H. sapiens	RNA5S17	RNA, 5S ribosomal 17								0	0	0	0	0	0	0	0	0	0	0	0	0	0	0	0	0	0	0	0	1
2288	FKBP4	0	0	0	1	0	2288	Gene_ID	H. sapiens	2288	H. sapiens	FKBP4	FKBP prolyl isomerase 4	GO:0006463 steroid hormone receptor complex assembly;GO:0031115 negative regulation of microtubule polymerization;GO:0030521 androgen receptor signaling pathway		Enzymes/ENZYME proteins/Isomerase	Cytosol;Nucleoplasm(Enhanced)		(M58)PID AR PATHWAY; (M115)PID REG GR PATHWAY	(M5941)HALLMARK UV RESPONSE UP; (M5907)HALLMARK ESTROGEN RESPONSE LATE; (M5937)HALLMARK GLYCOLYSIS	0	0	0	0	1	1	0	0	0	0	0	0	1	0	1	1	1	0	0	0	1
78988	MRPL57	0	0	0	0	1	78988	Gene_ID	H. sapiens	78988	H. sapiens	MRPL57	mitochondrial ribosomal protein L57	GO:0070126 mitochondrial translational termination;GO:0070125 mitochondrial translational elongation;GO:0006415 translational termination		Ribosomal proteins	Mitochondria(Supported)				0	0	0	0	0	0	0	0	0	0	0	0	0	0	0	0	0	0	0	0	1
5931	RBBP7	0	0	0	1	0	5931	Gene_ID	H. sapiens	5931	H. sapiens	RBBP7	RB binding protein 7, chromatin remodeling factor	GO:0034080 CENP-A containing nucleosome assembly;GO:0070370 cellular heat acclimation;GO:0070317 negative regulation of G0 to G1 transition					(M219)PID HEDGEHOG GLI PATHWAY; (M101)PID HDAC CLASSI PATHWAY; (M105)PID TELOMERASE PATHWAY	(M5925)HALLMARK E2F TARGETS	0	0	0	0	1	0	0	0	0	0	0	0	1	0	1	0	0	0	0	0	1
7494	XBP1	0	0	0	1	0	7494	Gene_ID	H. sapiens	7494	H. sapiens	XBP1	X-box binding protein 1	GO:1900100 positive regulation of plasma cell differentiation;GO:1900098 regulation of plasma cell differentiation;GO:0035470 positive regulation of vascular wound healing		Transcription factors/Basic domains			(M285)PID HNF3A PATHWAY; (M200)PID ERA GENOMIC PATHWAY	(M5922)HALLMARK UNFOLDED PROTEIN RESPONSE; (M5947)HALLMARK IL2 STAT5 SIGNALING; (M5924)HALLMARK MTORC1 SIGNALING	0	0	0	1	0	1	0	0	0	0	1	0	0	0	0	0	0	0	0	0	1
8854	ALDH1A2	0	0	0	1	0	8854	Gene_ID	H. sapiens	8854	H. sapiens	ALDH1A2	aldehyde dehydrogenase 1 family member A2	GO:0042904 9-cis-retinoic acid biosynthetic process;GO:0042905 9-cis-retinoic acid metabolic process;GO:0002138 retinoic acid biosynthetic process		Enzymes/ENZYME proteins/Oxidoreductases		NADH (Retinal dehydrogenase activity);Vitamin A (Retinal dehydrogenase activity);Tretinoin (Retinal dehydrogenase activity)		(M5953)HALLMARK KRAS SIGNALING UP	0	0	0	0	0	0	0	0	0	1	0	0	0	0	1	0	0	0	0	0	1
6193	RPS5	0	0	0	1	0	6193	Gene_ID	H. sapiens	6193	H. sapiens	RPS5	ribosomal protein S5	GO:0006614 SRP-dependent cotranslational protein targeting to membrane;GO:0006613 cotranslational protein targeting to membrane;GO:0000184 nuclear-transcribed mRNA catabolic process, nonsense-mediated decay		Ribosomal proteins	Cytosol;Endoplasmic reticulum(Supported)			(M5926)HALLMARK MYC TARGETS V1	1	0	1	0	0	0	0	0	0	0	0	1	0	0	0	0	0	0	0	0	1
9802	DAZAP2	0	0	0	1	0	9802	Gene_ID	H. sapiens	9802	H. sapiens	DAZAP2	DAZ associated protein 2	GO:0071902 positive regulation of protein serine/threonine kinase activity;GO:0045860 positive regulation of protein kinase activity;GO:0071900 regulation of protein serine/threonine kinase activity			Nuclear speckles(Supported)				0	0	0	0	0	0	0	0	0	0	0	0	0	0	0	0	0	0	0	0	1
7178	TPT1	0	0	0	1	0	7178	Gene_ID	H. sapiens	7178	H. sapiens	TPT1	tumor protein, translationally-controlled 1	GO:1902230 negative regulation of intrinsic apoptotic signaling pathway in response to DNA damage;GO:1902229 regulation of intrinsic apoptotic signaling pathway in response to DNA damage;GO:2001243 negative regulation of intrinsic apoptotic signaling pathway			Cytosol(Supported)		(M129)PID PLK1 PATHWAY		0	0	0	0	0	1	0	0	0	0	0	0	0	0	0	0	0	0	0	0	1
3491	CCN1	1	0	0	0	0	3491	Gene_ID	H. sapiens	3491	H. sapiens	CCN1	cellular communication network factor 1	GO:0002041 intussusceptive angiogenesis;GO:2000304 positive regulation of ceramide biosynthetic process;GO:0060710 chorio-allantoic fusion					(M212)PID INTEGRIN5 PATHWAY; (M169)PID INTEGRIN2 PATHWAY; (M53)PID INTEGRIN3 PATHWAY	(M5942)HALLMARK UV RESPONSE DN; (M5890)HALLMARK TNFA SIGNALING VIA NFKB; (M5930)HALLMARK EPITHELIAL MESENCHYMAL TRANSITION	0	0	0	0	0	0	0	0	0	1	0	0	0	0	1	0	0	0	0	0	1
6169	RPL38	0	0	0	1	0	6169	Gene_ID	H. sapiens	6169	H. sapiens	RPL38	ribosomal protein L38	GO:0034463 90S preribosome assembly;GO:0006614 SRP-dependent cotranslational protein targeting to membrane;GO:0042474 middle ear morphogenesis		Ribosomal proteins	Cytosol;Endoplasmic reticulum(Supported)				1	0	1	0	0	0	1	0	0	0	0	1	0	0	0	0	0	0	0	0	1
513	ATP5F1D	0	0	0	1	0	513	Gene_ID	H. sapiens	513	H. sapiens	ATP5F1D	ATP synthase F1 subunit delta	GO:0042776 mitochondrial ATP synthesis coupled proton transport;GO:0033615 mitochondrial proton-transporting ATP synthase complex assembly;GO:0015986 ATP synthesis coupled proton transport				Enflurane (Transporter activity);Isoflurane (Transporter activity);Methoxyflurane (Transporter activity);Halothane (Transporter activity);Desflurane (Transporter activity);Sevoflurane (Transporter activity)		(M5936)HALLMARK OXIDATIVE PHOSPHORYLATION	0	0	0	1	0	0	0	0	1	0	0	0	0	0	0	0	0	0	0	1	1
4841	NONO	0	0	0	1	0	4841	Gene_ID	H. sapiens	4841	H. sapiens	NONO	non-POU domain containing octamer binding	GO:1903377 negative regulation of oxidative stress-induced neuron intrinsic apoptotic signaling pathway;GO:1903376 regulation of oxidative stress-induced neuron intrinsic apoptotic signaling pathway;GO:1902176 negative regulation of oxidative stress-induced intrinsic apoptotic signaling pathway		Transcription factors/Yet undefined DNA-binding domains	Nucleoplasm(Enhanced)		(M95)PID CIRCADIAN PATHWAY		0	0	0	0	0	1	0	0	0	0	0	0	0	0	1	0	0	0	0	0	1
9550	ATP6V1G1	0	0	0	1	0	9550	Gene_ID	H. sapiens	9550	H. sapiens	ATP6V1G1	ATPase H+ transporting V1 subunit G1	GO:0090383 phagosome acidification;GO:0033572 transferrin transport;GO:0051452 intracellular pH reduction		Transporters/Primary Active Transporters	Nucleoli;Nucleus(Supported)			(M5936)HALLMARK OXIDATIVE PHOSPHORYLATION	0	0	0	1	0	0	0	0	0	0	0	0	0	1	1	0	0	0	0	0	1
27243	CHMP2A	0	0	0	0	1	27243	Gene_ID	H. sapiens	27243	H. sapiens	CHMP2A	charged multivesicular body protein 2A	GO:1903723 negative regulation of centriole elongation;GO:1902188 positive regulation of viral release from host cell;GO:1903722 regulation of centriole elongation			Cytosol;Plasma membrane(Approved)Nucleus(Uncertain)				0	0	0	0	1	0	0	0	0	0	0	0	0	0	1	1	1	0	0	0	1
10280	SIGMAR1	0	0	0	0	1	10280	Gene_ID	H. sapiens	10280	H. sapiens	SIGMAR1	sigma non-opioid intracellular receptor 1	GO:0036474 cell death in response to hydrogen peroxide;GO:0038003 opioid receptor signaling pathway;GO:0070207 protein homotrimerization		Transporters/Accessory Factors Involved in Transport		Amitriptyline (Opioid receptor activity);Remoxipride (Opioid receptor activity);Dextromethorphan (Opioid receptor activity);Pentazocine (Opioid receptor activity);Dimethyltryptamine (Opioid receptor activity);Prasterone (Opioid receptor activity);Phencyclidine (Opioid receptor activity);Captodiame (Opioid receptor activity)		(M5941)HALLMARK UV RESPONSE UP	0	0	0	0	0	0	0	0	0	0	0	0	0	0	0	0	0	0	0	1	1
5757	PTMA	0	0	0	1	0	5757	Gene_ID	H. sapiens	5757	H. sapiens	PTMA	prothymosin alpha	GO:0043486 histone exchange;GO:0043044 ATP-dependent chromatin remodeling;GO:0034728 nucleosome organization			Cytosol;Nucleus(Enhanced)		(M66)PID MYC ACTIV PATHWAY		0	0	0	0	0	0	0	0	0	0	0	0	0	0	0	0	0	0	0	0	1
6767	ST13	0	0	0	1	0	6767	Gene_ID	H. sapiens	6767	H. sapiens	ST13	ST13 Hsp70 interacting protein	GO:0061084 negative regulation of protein refolding;GO:0061083 regulation of protein refolding;GO:1903333 negative regulation of protein folding			Cytosol(Enhanced)				0	0	0	0	1	0	0	0	0	0	0	0	1	0	0	0	0	0	0	0	1
10094	ARPC3	0	0	0	1	0	10094	Gene_ID	H. sapiens	10094	H. sapiens	ARPC3	actin related protein 2/3 complex subunit 3	GO:0034314 Arp2/3 complex-mediated actin nucleation;GO:0038096 Fc-gamma receptor signaling pathway involved in phagocytosis;GO:0045010 actin nucleation			Nucleoplasm(Uncertain)	N-[2-(2-methyl-1H-indol-3-yl)ethyl]thiophene-2-carboxamide (Structural constituent of cytoskeleton);(2S)-2-(3-bromophenyl)-3-(5-chloro-2-hydroxyphenyl)-1,3-thiazolidin-4-one (Structural constituent of cytoskeleton)	(M278)PID RAC1 PATHWAY; (M81)PID CDC42 PATHWAY; (M164)PID ERBB1 DOWNSTREAM PATHWAY	(M5923)HALLMARK PI3K AKT MTOR SIGNALING	1	0	0	0	0	0	0	0	0	0	0	0	0	1	1	1	0	0	0	0	1
1173	AP2M1	0	0	0	0	1	1173	Gene_ID	H. sapiens	1173	H. sapiens	AP2M1	adaptor related protein complex 2 subunit mu 1	GO:0097494 regulation of vesicle size;GO:0032802 low-density lipoprotein particle receptor catabolic process;GO:1903077 negative regulation of protein localization to plasma membrane			Plasma membrane(Supported)		(M243)PID ARF 3PATHWAY	(M5910)HALLMARK PROTEIN SECRETION; (M5923)HALLMARK PI3K AKT MTOR SIGNALING	0	0	0	1	0	0	0	0	0	0	0	0	0	1	1	1	0	0	0	0	1
6234	RPS28	0	0	0	1	0	6234	Gene_ID	H. sapiens	6234	H. sapiens	RPS28	ribosomal protein S28	GO:0006614 SRP-dependent cotranslational protein targeting to membrane;GO:0006613 cotranslational protein targeting to membrane;GO:0000184 nuclear-transcribed mRNA catabolic process, nonsense-mediated decay		Ribosomal proteins	Cytosol(Approved)				1	0	1	0	0	0	0	0	0	0	0	1	0	0	0	0	0	0	0	0	1
2877	GPX2	0	0	0	1	0	2877	Gene_ID	H. sapiens	2877	H. sapiens	GPX2	glutathione peroxidase 2	GO:0098869 cellular oxidant detoxification;GO:1990748 cellular detoxification;GO:0098754 detoxification		Enzymes/ENZYME proteins/Oxidoreductases	Cytosol;Nucleoplasm(Approved)	Glutathione (Glutathione peroxidase activity)	(M236)PID DELTA NP63 PATHWAY; (M256)PID TAP63 PATHWAY	(M5939)HALLMARK P53 PATHWAY	0	0	0	1	1	0	0	0	0	0	0	0	0	0	0	0	0	0	0	0	1
1015	CDH17	1	0	0	0	0	1015	Gene_ID	H. sapiens	1015	H. sapiens	CDH17	cadherin 17	GO:0002314 germinal center B cell differentiation;GO:0002315 marginal zone B cell differentiation;GO:0033626 positive regulation of integrin activation by cell surface receptor linked signal transduction			Cell Junctions(Supported)				0	0	0	0	0	0	0	0	0	0	0	0	0	0	0	1	0	0	0	0	1
3735	KARS	0	0	0	1	0	3735	Gene_ID	H. sapiens	3735	H. sapiens	KARS1	lysyl-tRNA synthetase 1	GO:0006430 lysyl-tRNA aminoacylation;GO:0002741 positive regulation of cytokine secretion involved in immune response;GO:0002276 basophil activation involved in immune response		Enzymes/ENZYME proteins/Ligase	Cytosol(Supported)	L-Lysine (Trna binding)		(M5926)HALLMARK MYC TARGETS V1; (M5934)HALLMARK XENOBIOTIC METABOLISM	1	0	0	1	0	1	0	0	0	1	1	0	0	0	1	0	0	0	0	0	1
10957	PNRC1	0	0	0	1	0	10957	Gene_ID	H. sapiens	10957	H. sapiens	PNRC1	proline rich nuclear receptor coactivator 1				Nucleoli;Nucleus(Approved)			(M5892)HALLMARK CHOLESTEROL HOMEOSTASIS; (M5890)HALLMARK TNFA SIGNALING VIA NFKB; (M5891)HALLMARK HYPOXIA	0	0	0	0	0	0	0	0	0	0	0	0	0	0	0	0	0	0	0	0	1
158358	KIAA2026	1	0	0	0	0	158358	Gene_ID	H. sapiens	158358	H. sapiens	KIAA2026	KIAA2026				Cytosol;Nucleus;Vesicles(Approved)				0	0	0	0	0	0	0	0	0	0	0	0	0	0	0	0	0	0	0	0	1
7536	SF1	0	0	0	1	0	7536	Gene_ID	H. sapiens	7536	H. sapiens	SF1	splicing factor 1	GO:0000389 mRNA 3'-splice site recognition;GO:0033327 Leydig cell differentiation;GO:0006376 mRNA splice site selection			Nucleoplasm(Enhanced)				1	0	1	0	0	0	0	0	0	0	0	0	0	0	0	0	0	0	0	0	1
8572	PDLIM4	0	0	0	1	0	8572	Gene_ID	H. sapiens	8572	H. sapiens	PDLIM4	PDZ and LIM domain 4	GO:0098976 excitatory chemical synaptic transmission;GO:0031532 actin cytoskeleton reorganization;GO:0007268 chemical synaptic transmission			Actin filaments;Cytosol(Approved)			(M5930)HALLMARK EPITHELIAL MESENCHYMAL TRANSITION	0	0	0	0	0	0	0	0	0	0	0	0	0	0	0	1	0	0	0	0	1
84128	WDR75	1	0	0	0	0	84128	Gene_ID	H. sapiens	84128	H. sapiens	WDR75	WD repeat domain 75	GO:2000234 positive regulation of rRNA processing;GO:0090070 positive regulation of ribosome biogenesis;GO:2000232 regulation of rRNA processing			Nucleoplasm(Approved)				1	0	0	0	0	0	0	0	0	0	0	0	0	0	0	1	0	0	0	0	1
1938	EEF2	0	0	0	1	0	1938	Gene_ID	H. sapiens	1938	H. sapiens	EEF2	eukaryotic translation elongation factor 2	GO:1990416 cellular response to brain-derived neurotrophic factor stimulus;GO:0051593 response to folic acid;GO:2000767 positive regulation of cytoplasmic translation			Cytosol;Plasma membrane(Enhanced)	Adenosine-5-Diphosphoribose (Translation elongation factor activity);Diphthamide (Translation elongation factor activity);Guanosine-5'-Diphosphate (Translation elongation factor activity);N~2~,N~2~-DIMETHYL-N~1~-(6-OXO-5,6-DIHYDROPHENANTHRIDIN-2-YL)GLYCINAMIDE (Translation elongation factor activity)	(M121)PID MTOR 4PATHWAY	(M5922)HALLMARK UNFOLDED PROTEIN RESPONSE	1	0	0	0	0	0	1	0	0	0	1	0	0	0	0	0	1	0	0	1	1
55658	RNF126	0	0	0	0	1	55658	Gene_ID	H. sapiens	55658	H. sapiens	RNF126	ring finger protein 126	GO:0071629 cytoplasm protein quality control by the ubiquitin-proteasome system;GO:0042059 negative regulation of epidermal growth factor receptor signaling pathway;GO:0043162 ubiquitin-dependent protein catabolic process via the multivesicular body sorting pathway		Enzymes/ENZYME proteins/Transferases	Cytosol;Nucleoplasm(Approved)				0	0	0	0	0	0	0	0	0	0	0	0	0	0	0	0	0	0	0	0	1
6133	RPL9	0	0	0	1	0	6133	Gene_ID	H. sapiens	6133	H. sapiens	RPL9	ribosomal protein L9	GO:0006614 SRP-dependent cotranslational protein targeting to membrane;GO:0006613 cotranslational protein targeting to membrane;GO:0000184 nuclear-transcribed mRNA catabolic process, nonsense-mediated decay		Ribosomal proteins	Cytosol;Endoplasmic reticulum;Nucleoli(Supported)			(M5950)HALLMARK ALLOGRAFT REJECTION	1	0	0	0	0	0	0	0	0	0	0	0	0	0	0	0	0	0	0	0	1
10933	MORF4L1	0	0	0	1	0	10933	Gene_ID	H. sapiens	10933	H. sapiens	MORF4L1	mortality factor 4 like 1	GO:0043968 histone H2A acetylation;GO:0043967 histone H4 acetylation;GO:0016575 histone deacetylation			Nuclear speckles(Supported)				0	0	0	0	0	0	0	0	0	0	0	0	0	0	0	0	0	0	0	0	1
93343	MVB12A	0	0	0	0	1	93343	Gene_ID	H. sapiens	93343	H. sapiens	MVB12A	multivesicular body subunit 12A	GO:0039702 viral budding via host ESCRT complex;GO:0019075 virus maturation;GO:0032510 endosome to lysosome transport via multivesicular body sorting pathway			Nucleoplasm(Supported)Golgi apparatus(Approved)			(M5911)HALLMARK INTERFERON ALPHA RESPONSE	0	0	0	0	0	0	0	0	0	0	0	0	0	0	1	0	0	0	0	0	1
151354	FAM84A	0	0	0	1	0	151354	Gene_ID	H. sapiens	151354	H. sapiens	LRATD1	LRAT domain containing 1	GO:0000902 cell morphogenesis;GO:0032989 cellular component morphogenesis;GO:0048870 cell motility			Nucleus(Approved)				0	0	0	0	0	0	0	0	0	0	0	0	0	0	0	0	0	0	0	0	1
84790	TUBA1C	0	0	0	0	1	84790	Gene_ID	H. sapiens	84790	H. sapiens	TUBA1C	tubulin alpha 1c	GO:0030705 cytoskeleton-dependent intracellular transport;GO:0000226 microtubule cytoskeleton organization;GO:0051301 cell division			Microtubules(Supported)	Epothilone D (Structural molecule activity);Epothilone B (Structural molecule activity);CYT997 (Structural molecule activity);2-MERCAPTO-N-[1,2,3,10-TETRAMETHOXY-9-OXO-5,6,7,9-TETRAHYDRO-BENZO[A]HEPTALEN-7-YL]ACETAMIDE (Structural molecule activity)			0	0	0	0	1	0	0	0	0	0	0	0	0	1	1	0	0	0	0	0	1
10575	CCT4	0	0	0	1	0	10575	Gene_ID	H. sapiens	10575	H. sapiens	CCT4	chaperonin containing TCP1 subunit 4	GO:1904871 positive regulation of protein localization to Cajal body;GO:1904869 regulation of protein localization to Cajal body;GO:1904874 positive regulation of telomerase RNA localization to Cajal body			Cytosol(Supported)Nucleoplasm(Approved)			(M5926)HALLMARK MYC TARGETS V1	1	0	0	0	0	0	0	0	0	0	0	0	1	1	0	1	0	0	0	0	1
4904	YBX1	0	0	0	1	0	4904	Gene_ID	H. sapiens	4904	H. sapiens	YBX1	Y-box binding protein 1	GO:0070934 CRD-mediated mRNA stabilization;GO:0048255 mRNA stabilization;GO:1903608 protein localization to cytoplasmic stress granule		Transcription factors	Cytosol(Enhanced)Vesicles(Supported)		(M50)PID PTP1B PATHWAY		1	0	0	0	0	0	0	0	0	0	0	0	0	0	1	0	1	0	0	0	1
127003	C1orf194	0	0	0	1	0	127003	Gene_ID	H. sapiens	127003	H. sapiens	C1orf194	chromosome 1 open reading frame 194				Cytosol;Nuclear speckles(Uncertain)				0	0	0	0	0	0	0	0	0	0	0	0	0	0	0	0	0	0	0	0	1
91689	SMDT1	0	0	0	1	0	91689	Gene_ID	H. sapiens	91689	H. sapiens	SMDT1	single-pass membrane protein with aspartate rich tail 1	GO:0036444 calcium import into the mitochondrion;GO:0051560 mitochondrial calcium ion homeostasis;GO:0006851 mitochondrial calcium ion transmembrane transport		Transporters/Accessory Factors Involved in Transport	Mitochondria(Supported)Nucleus(Approved)				0	0	0	1	0	0	0	0	1	0	0	0	0	0	0	0	0	0	0	0	1
26009	ZZZ3	1	0	0	0	0	26009	Gene_ID	H. sapiens	26009	H. sapiens	ZZZ3	zinc finger ZZ-type containing 3	GO:0006357 regulation of transcription by RNA polymerase II;GO:0006366 transcription by RNA polymerase II;GO:0006355 regulation of transcription, DNA-templated			Nucleoli;Nucleus(Approved)				0	0	0	0	0	0	0	0	0	0	0	0	0	0	0	0	0	0	0	0	1
9301	SNORD27	0	0	0	0	1	9301	Gene_ID	H. sapiens	9301	H. sapiens	SNORD27	small nucleolar RNA, C/D box 27	GO:0006396 RNA processing;GO:0016070 RNA metabolic process;GO:0090304 nucleic acid metabolic process							0	0	0	0	0	0	0	0	0	0	0	0	0	0	0	0	0	0	0	0	1
10383	TUBB4B	0	0	0	1	0	10383	Gene_ID	H. sapiens	10383	H. sapiens	TUBB4B	tubulin beta 4B class IVb	GO:0097711 ciliary basal body-plasma membrane docking;GO:0042267 natural killer cell mediated cytotoxicity;GO:0043312 neutrophil degranulation			Microtubules(Supported)	Albendazole (Unfolded protein binding);Mebendazole (Unfolded protein binding);Epothilone D (Unfolded protein binding);Epothilone B (Unfolded protein binding);Oxibendazole (Unfolded protein binding);CYT997 (Unfolded protein binding)			1	0	0	0	1	0	0	0	0	0	1	0	1	1	1	1	0	0	1	0	1
100996492	CTXND1	0	0	0	1	0	100996492	Gene_ID	H. sapiens	100996492	H. sapiens	CTXND1	cortexin domain containing 1								0	0	0	0	0	0	0	0	0	0	0	0	0	0	0	0	0	0	0	0	1
8076	MFAP5	0	0	0	1	0	8076	Gene_ID	H. sapiens	8076	H. sapiens	MFAP5	microfibril associated protein 5	GO:0060216 definitive hemopoiesis;GO:0030198 extracellular matrix organization;GO:0043062 extracellular structure organization					(M17)PID NOTCH PATHWAY; (M3008)NABA ECM GLYCOPROTEINS; (M5884)NABA CORE MATRISOME	(M5930)HALLMARK EPITHELIAL MESENCHYMAL TRANSITION	0	0	0	0	0	0	0	0	0	0	0	0	0	0	0	1	0	0	0	0	1
1397	CRIP2	0	0	0	1	0	1397	Gene_ID	H. sapiens	1397	H. sapiens	CRIP2	cysteine rich protein 2	GO:0030097 hemopoiesis;GO:0048534 hematopoietic or lymphoid organ development;GO:0008284 positive regulation of cell proliferation			Nucleoli;Nucleus;Plasma membrane(Approved)			(M5946)HALLMARK COAGULATION	0	0	0	0	0	0	0	0	0	0	0	0	0	0	0	0	0	0	0	0	1
6142	RPL18A	0	0	0	1	0	6142	Gene_ID	H. sapiens	6142	H. sapiens	RPL18A	ribosomal protein L18a	GO:0006614 SRP-dependent cotranslational protein targeting to membrane;GO:0006613 cotranslational protein targeting to membrane;GO:0000184 nuclear-transcribed mRNA catabolic process, nonsense-mediated decay		Ribosomal proteins	Cytosol;Nucleoli(Approved)				1	1	0	0	0	0	0	0	0	0	0	0	0	0	0	0	0	0	0	0	1
8655	DYNLL1	0	0	0	1	0	8655	Gene_ID	H. sapiens	8655	H. sapiens	DYNLL1	dynein light chain LC8-type 1	GO:0035774 positive regulation of insulin secretion involved in cellular response to glucose stimulus;GO:1902857 positive regulation of non-motile cilium assembly;GO:2000582 positive regulation of ATP-dependent microtubule motor activity, plus-end-directed			Cytosol;Nuclear bodies;Nucleoplasm(Approved)				0	0	0	0	1	0	0	0	0	0	1	0	1	1	1	1	1	0	0	0	1
5093	PCBP1	0	0	0	1	0	5093	Gene_ID	H. sapiens	5093	H. sapiens	PCBP1	poly(rC) binding protein 1	GO:0039694 viral RNA genome replication;GO:0019079 viral genome replication;GO:0019058 viral life cycle			Cytoplasmic bodies;Nuclear speckles(Enhanced)			(M5926)HALLMARK MYC TARGETS V1	1	0	0	0	0	0	0	0	0	0	0	0	0	0	0	0	0	0	0	0	1
2302	FOXJ1	0	0	0	1	0	2302	Gene_ID	H. sapiens	2302	H. sapiens	FOXJ1	forkhead box J1	GO:0072016 glomerular parietal epithelial cell development;GO:1901248 positive regulation of lung ciliated cell differentiation;GO:0002897 positive regulation of central B cell tolerance induction		Transcription factors/Helix-turn-helix domains					0	0	0	0	0	0	0	0	0	0	0	0	0	0	1	1	0	0	0	0	1
652966	SNORD10	0	0	0	0	1	652966	Gene_ID	H. sapiens	652966	H. sapiens	SNORD10	small nucleolar RNA, C/D box 10	GO:0006396 RNA processing;GO:0016070 RNA metabolic process;GO:0090304 nucleic acid metabolic process							0	0	0	0	0	0	0	0	0	0	0	0	0	0	0	0	0	0	0	0	1
6159	RPL29	0	0	0	1	0	6159	Gene_ID	H. sapiens	6159	H. sapiens	RPL29	ribosomal protein L29	GO:0006614 SRP-dependent cotranslational protein targeting to membrane;GO:0006613 cotranslational protein targeting to membrane;GO:0000184 nuclear-transcribed mRNA catabolic process, nonsense-mediated decay		Ribosomal proteins	Cytosol;Endoplasmic reticulum;Nucleoli(Enhanced)				1	0	0	0	0	0	0	0	0	0	0	0	0	0	0	0	0	0	0	0	1
51629	SLC25A39	0	0	0	1	0	51629	Gene_ID	H. sapiens	51629	H. sapiens	SLC25A39	solute carrier family 25 member 39	GO:0006783 heme biosynthetic process;GO:0042168 heme metabolic process;GO:0006779 porphyrin-containing compound biosynthetic process		Transporters/Electrochemical Potential-driven transporters					0	0	0	0	0	0	0	0	0	0	0	0	0	0	0	0	0	0	0	0	1
5867	RAB4A	1	0	0	0	0	5867	Gene_ID	H. sapiens	5867	H. sapiens	RAB4A	RAB4A, member RAS oncogene family	GO:0032781 positive regulation of ATPase activity;GO:0006661 phosphatidylinositol biosynthetic process;GO:0043462 regulation of ATPase activity					(M91)PID TCPTP PATHWAY; (M186)PID PDGFRB PATHWAY	(M5908)HALLMARK ANDROGEN RESPONSE	0	0	0	0	0	0	0	0	0	0	0	0	0	1	1	0	0	0	0	0	1
6168	RPL37A	0	0	0	1	0	6168	Gene_ID	H. sapiens	6168	H. sapiens	RPL37A	ribosomal protein L37a	GO:0006614 SRP-dependent cotranslational protein targeting to membrane;GO:0006613 cotranslational protein targeting to membrane;GO:0000184 nuclear-transcribed mRNA catabolic process, nonsense-mediated decay		Ribosomal proteins	Cytosol;Endoplasmic reticulum(Approved)				1	1	0	0	0	0	0	0	0	0	0	0	0	0	0	0	0	0	0	0	1
8658	TNKS	1	0	0	0	0	8658	Gene_ID	H. sapiens	8658	H. sapiens	TNKS	tankyrase	GO:1904908 negative regulation of maintenance of mitotic sister chromatid cohesion, telomeric;GO:1904907 regulation of maintenance of mitotic sister chromatid cohesion, telomeric;GO:0034183 negative regulation of maintenance of mitotic sister chromatid cohesion		Enzymes/ENZYME proteins/Transferases;Transporters/Transporter channels and pores	Nuclear membrane;Nucleoplasm(Approved)		(M105)PID TELOMERASE PATHWAY		0	0	0	0	0	0	0	0	0	0	0	0	0	0	1	1	0	0	0	0	1
2922	GRP	0	0	0	1	0	2922	Gene_ID	H. sapiens	2922	H. sapiens	GRP	gastrin releasing peptide	GO:1900738 positive regulation of phospholipase C-activating G protein-coupled receptor signaling pathway;GO:0036343 psychomotor behavior;GO:1900736 regulation of phospholipase C-activating G protein-coupled receptor signaling pathway							0	0	0	0	0	0	0	0	0	0	0	0	0	0	0	0	0	0	0	0	1
515	ATP5PB	0	0	0	1	0	515	Gene_ID	H. sapiens	515	H. sapiens	ATP5PB	ATP synthase peripheral stalk-membrane subunit b	GO:0042776 mitochondrial ATP synthesis coupled proton transport;GO:0015986 ATP synthesis coupled proton transport;GO:0021762 substantia nigra development			Mitochondria(Supported)			(M5936)HALLMARK OXIDATIVE PHOSPHORYLATION	0	0	0	1	0	0	0	0	1	0	0	0	0	0	0	0	1	0	0	0	1
7263	TST	0	0	0	1	0	7263	Gene_ID	H. sapiens	7263	H. sapiens	TST	thiosulfate sulfurtransferase	GO:0035928 rRNA import into mitochondrion;GO:0009440 cyanate catabolic process;GO:0019346 transsulfuration		Enzymes/ENZYME proteins/Transferases	Mitochondria(Supported)	S-Mercaptocysteine (Thiosulfate sulfurtransferase activity)		(M5941)HALLMARK UV RESPONSE UP; (M5905)HALLMARK ADIPOGENESIS; (M5907)HALLMARK ESTROGEN RESPONSE LATE	1	0	0	1	0	0	0	0	1	0	0	0	0	0	0	0	0	0	0	0	1
2782	GNB1	0	0	0	1	0	2782	Gene_ID	H. sapiens	2782	H. sapiens	GNB1	G protein subunit beta 1	GO:0007213 G protein-coupled acetylcholine receptor signaling pathway;GO:0016056 rhodopsin mediated signaling pathway;GO:0071380 cellular response to prostaglandin E stimulus		RAS pathway related proteins	Golgi apparatus;Plasma membrane(Approved)		(M138)PID THROMBIN PAR4 PATHWAY; (M204)PID RHODOPSIN PATHWAY; (M252)PID IL8 CXCR1 PATHWAY		0	0	0	0	0	0	0	0	0	0	0	0	1	1	1	0	1	0	1	0	1
5879	RAC1	0	0	0	1	0	5879	Gene_ID	H. sapiens	5879	H. sapiens	RAC1	Rac family small GTPase 1	GO:0090023 positive regulation of neutrophil chemotaxis;GO:0032707 negative regulation of interleukin-23 production;GO:0035774 positive regulation of insulin secretion involved in cellular response to glucose stimulus		RAS pathway related proteins	Cytosol;Nucleoli;Nucleus(Approved)	Guanosine-5'-Diphosphate (Thioesterase binding)	(M120)PID ARF6 DOWNSTREAM PATHWAY; (M243)PID ARF 3PATHWAY; (M273)PID EPHA2 FWD PATHWAY	(M5923)HALLMARK PI3K AKT MTOR SIGNALING; (M5946)HALLMARK COAGULATION	1	0	0	1	0	0	0	0	0	0	1	0	0	1	1	1	1	0	1	0	1
26135	SERBP1	0	0	0	1	0	26135	Gene_ID	H. sapiens	26135	H. sapiens	SERBP1	SERPINE1 mRNA binding protein 1	GO:0030578 PML body organization;GO:0030575 nuclear body organization;GO:0043488 regulation of mRNA stability			Cytosol(Enhanced)			(M5926)HALLMARK MYC TARGETS V1	1	0	0	0	0	0	0	0	0	0	0	0	0	0	1	0	0	0	0	0	1
163051	ZNF709	0	0	0	0	1	163051	Gene_ID	H. sapiens	163051	H. sapiens	ZNF709	zinc finger protein 709	GO:0006357 regulation of transcription by RNA polymerase II;GO:0006366 transcription by RNA polymerase II;GO:0006355 regulation of transcription, DNA-templated		Transcription factors/Zinc-coordinating DNA-binding domains	Nucleoplasm(Approved)				0	0	0	0	0	0	0	0	0	0	0	0	0	0	0	0	0	0	0	0	1
1191	CLU	0	0	0	1	0	1191	Gene_ID	H. sapiens	1191	H. sapiens	CLU	clusterin	GO:1905895 negative regulation of cellular response to tunicamycin;GO:1905892 negative regulation of cellular response to thapsigargin;GO:1902998 positive regulation of neurofibrillary tangle assembly					(M254)PID MYC REPRESS PATHWAY	(M5892)HALLMARK CHOLESTEROL HOMEOSTASIS; (M5946)HALLMARK COAGULATION; (M5902)HALLMARK APOPTOSIS	1	0	0	0	0	1	1	0	1	1	1	0	1	0	1	1	0	0	1	0	1
5016	OVGP1	0	0	0	1	0	5016	Gene_ID	H. sapiens	5016	H. sapiens	OVGP1	oviductal glycoprotein 1	GO:2000360 negative regulation of binding of sperm to zona pellucida;GO:2000359 regulation of binding of sperm to zona pellucida;GO:0060467 negative regulation of fertilization					(M5880)NABA ECM AFFILIATED; (M5885)NABA MATRISOME ASSOCIATED; (M5889)NABA MATRISOME		0	0	0	0	0	0	0	0	0	0	0	0	0	0	0	0	0	0	0	0	1
1652	DDT	0	0	0	1	0	1652	Gene_ID	H. sapiens	1652	H. sapiens	DDT	D-dopachrome tautomerase	GO:0010760 negative regulation of macrophage chemotaxis;GO:1905522 negative regulation of macrophage migration;GO:0010758 regulation of macrophage chemotaxis		Enzymes/ENZYME proteins/Lyases	Mitochondria(Approved)			(M5905)HALLMARK ADIPOGENESIS; (M5934)HALLMARK XENOBIOTIC METABOLISM	0	0	0	0	0	0	0	0	0	0	0	0	0	0	1	0	0	0	0	0	1
196483	EEF2KMT	0	0	0	0	1	196483	Gene_ID	H. sapiens	196483	H. sapiens	EEF2KMT	eukaryotic elongation factor 2 lysine methyltransferase	GO:0018023 peptidyl-lysine trimethylation;GO:0018022 peptidyl-lysine methylation;GO:0006479 protein methylation			Vesicles(Uncertain)				0	0	0	0	0	0	0	0	0	0	0	0	0	0	0	0	1	0	0	0	1
339512	CCDC190	0	0	0	1	0	339512	Gene_ID	H. sapiens	339512	H. sapiens	CCDC190	coiled-coil domain containing 190				Vesicles(Approved)				0	0	0	0	0	0	0	0	0	0	0	0	0	0	0	0	0	0	0	0	1
5216	PFN1	0	0	0	1	0	5216	Gene_ID	H. sapiens	5216	H. sapiens	PFN1	profilin 1	GO:0051497 negative regulation of stress fiber assembly;GO:1900029 positive regulation of ruffle assembly;GO:0032232 negative regulation of actin filament bundle assembly			Cytosol(Supported)	7-HYDROXY-4-METHYL-3-(2-HYDROXY-ETHYL)COUMARIN (Proline-rich region binding)	(M16801)SIG REGULATION OF THE ACTIN CYTOSKELETON BY RHO GTPASES; (M8873)ST FAS SIGNALING PATHWAY	(M5923)HALLMARK PI3K AKT MTOR SIGNALING; (M5921)HALLMARK COMPLEMENT; (M5915)HALLMARK APICAL JUNCTION	1	0	0	0	0	0	0	0	0	0	0	0	0	0	1	1	1	0	1	0	1
11158	RABL2B	0	0	0	1	0	11158	Gene_ID	H. sapiens	11158	H. sapiens	RABL2B	RAB, member of RAS oncogene family like 2B	GO:0042073 intraciliary transport;GO:0032482 Rab protein signal transduction;GO:0010970 transport along microtubule			Centrosome;Vesicles(Approved)				0	0	0	0	0	0	0	0	0	0	0	0	0	0	0	0	0	0	0	0	1
1974	EIF4A2	0	0	0	1	0	1974	Gene_ID	H. sapiens	1974	H. sapiens	EIF4A2	eukaryotic translation initiation factor 4A2	GO:1900260 negative regulation of RNA-directed 5'-3' RNA polymerase activity;GO:1900259 regulation of RNA-directed 5'-3' RNA polymerase activity;GO:0002183 cytoplasmic translational initiation		Enzymes/ENZYME proteins/Hydrolases	Cytosol(Approved)			(M5922)HALLMARK UNFOLDED PROTEIN RESPONSE; (M5909)HALLMARK MYOGENESIS	1	0	0	0	0	0	1	1	0	0	0	0	0	0	1	0	0	0	0	0	1
6446	SGK1	1	0	0	0	0	6446	Gene_ID	H. sapiens	6446	H. sapiens	SGK1	serum/glucocorticoid regulated kinase 1	GO:0070294 renal sodium ion absorption;GO:0003096 renal sodium ion transport;GO:0060453 regulation of gastric acid secretion	AGC Ser/Thr protein kinase family	Enzymes/{ENZYME proteins/Transferases,Kinases/AGC Ser/Thr protein kinases}	Nuclear speckles(Enhanced)	Riboflavin Monophosphate (Sodium channel regulator activity);[4-(5-naphthalen-2-yl-1H-pyrrolo[2,3-b]pyridin-3-yl)phenyl]acetic acid (Sodium channel regulator activity);4-(5-phenyl-1H-pyrrolo[2,3-b]pyridin-3-yl)benzoic acid (Sodium channel regulator activity)	(M16)PID INSULIN PATHWAY; (M136)PID FOXO PATHWAY; (M141)PID PI3KCI PATHWAY	(M5908)HALLMARK ANDROGEN RESPONSE; (M5956)HALLMARK KRAS SIGNALING DN; (M5890)HALLMARK TNFA SIGNALING VIA NFKB	0	0	0	1	0	0	0	0	0	0	0	0	0	0	1	0	1	0	0	0	1
10398	MYL9	0	0	0	1	0	10398	Gene_ID	H. sapiens	10398	H. sapiens	MYL9	myosin light chain 9	GO:0045652 regulation of megakaryocyte differentiation;GO:0070527 platelet aggregation;GO:0030219 megakaryocyte differentiation			Nucleoli fibrillar center;Nucleus(Approved)		(M71)PID ILK PATHWAY	(M5915)HALLMARK APICAL JUNCTION; (M5930)HALLMARK EPITHELIAL MESENCHYMAL TRANSITION	1	0	0	0	0	0	0	0	0	0	0	0	0	0	1	1	1	0	0	0	1
90488	TMEM263	1	0	0	0	0	90488	Gene_ID	H. sapiens	90488	H. sapiens	TMEM263	transmembrane protein 263								0	0	0	0	0	0	0	0	0	0	0	0	0	0	0	0	0	0	0	0	1
9167	COX7A2L	0	0	0	1	0	9167	Gene_ID	H. sapiens	9167	H. sapiens	COX7A2L	cytochrome c oxidase subunit 7A2 like	GO:0006123 mitochondrial electron transport, cytochrome c to oxygen;GO:0002082 regulation of oxidative phosphorylation;GO:0042775 mitochondrial ATP synthesis coupled electron transport			Mitochondria;Nucleoli(Enhanced)			(M5936)HALLMARK OXIDATIVE PHOSPHORYLATION	0	0	0	1	0	0	0	0	1	0	0	0	0	0	0	0	0	0	0	0	1
158787	RIBC1	0	0	0	1	0	158787	Gene_ID	H. sapiens	158787	H. sapiens	RIBC1	RIB43A domain with coiled-coils 1				Nuclear bodies(Approved)				0	0	0	0	0	0	0	0	0	0	0	0	0	0	0	0	0	0	0	0	1
26353	HSPB8	0	0	0	1	0	26353	Gene_ID	H. sapiens	26353	H. sapiens	HSPB8	heat shock protein family B (small) member 8	GO:1905337 positive regulation of aggrephagy;GO:1905335 regulation of aggrephagy;GO:0035973 aggrephagy			Cytosol(Supported)			(M5905)HALLMARK ADIPOGENESIS; (M5907)HALLMARK ESTROGEN RESPONSE LATE; (M5909)HALLMARK MYOGENESIS	0	0	0	0	1	1	0	0	0	0	0	0	1	0	0	0	0	0	0	0	1
126393	HSPB6	0	0	0	1	0	126393	Gene_ID	H. sapiens	126393	H. sapiens	HSPB6	heat shock protein family B (small) member 6	GO:0010667 negative regulation of cardiac muscle cell apoptotic process;GO:0010664 negative regulation of striated muscle cell apoptotic process;GO:0010665 regulation of cardiac muscle cell apoptotic process							0	0	0	0	0	0	0	0	0	0	0	0	1	0	0	0	1	0	0	0	1
55256	ADI1	0	0	0	1	0	55256	Gene_ID	H. sapiens	55256	H. sapiens	ADI1	acireductone dioxygenase 1	GO:0019509 L-methionine salvage from methylthioadenosine;GO:0071267 L-methionine salvage;GO:0071265 L-methionine biosynthetic process		Enzymes/ENZYME proteins/Oxidoreductases	Nucleoplasm(Enhanced)Golgi apparatus(Approved)	Isopropyl Alcohol (Oxidoreductase activity)			1	0	0	0	0	0	0	0	0	0	0	0	0	0	0	0	0	0	0	0	1
6224	RPS20	0	0	0	1	0	6224	Gene_ID	H. sapiens	6224	H. sapiens	RPS20	ribosomal protein S20	GO:0006614 SRP-dependent cotranslational protein targeting to membrane;GO:0006613 cotranslational protein targeting to membrane;GO:0000184 nuclear-transcribed mRNA catabolic process, nonsense-mediated decay		Ribosomal proteins	Cytosol;Endoplasmic reticulum(Supported)				1	0	0	0	0	0	0	0	0	0	0	0	0	0	0	0	0	0	0	0	1
2778	GNAS	0	0	0	1	0	2778	Gene_ID	H. sapiens	2778	H. sapiens	GNAS	GNAS complex locus	GO:2000828 regulation of parathyroid hormone secretion;GO:0035898 parathyroid hormone secretion;GO:0045672 positive regulation of osteoclast differentiation			Cytosol;Nucleoplasm;Plasma membrane(Supported)	Colforsin (Signal transducer activity);2',5'-DIDEOXY-ADENOSINE 3'-MONOPHOSPHATE (Signal transducer activity)		(M5910)HALLMARK PROTEIN SECRETION	0	0	0	1	0	0	0	0	0	0	0	0	0	1	1	0	1	0	1	0	1
7555	CNBP	0	0	0	1	0	7555	Gene_ID	H. sapiens	7555	H. sapiens	CNBP	CCHC-type zinc finger nucleic acid binding protein	GO:2000767 positive regulation of cytoplasmic translation;GO:0006695 cholesterol biosynthetic process;GO:2000765 regulation of cytoplasmic translation			Cytosol;Nucleus(Supported)			(M5949)HALLMARK PEROXISOME; (M5926)HALLMARK MYC TARGETS V1	1	0	0	0	0	0	1	0	0	0	0	0	0	0	0	0	0	0	0	0	1
9445	ITM2B	0	0	0	1	0	9445	Gene_ID	H. sapiens	9445	H. sapiens	ITM2B	integral membrane protein 2B	GO:0042985 negative regulation of amyloid precursor protein biosynthetic process;GO:0010561 negative regulation of glycoprotein biosynthetic process;GO:0042984 regulation of amyloid precursor protein biosynthetic process			Golgi apparatus;Vesicles(Enhanced)				0	0	0	0	0	0	0	0	0	0	0	0	0	0	1	0	0	0	0	0	1
4673	NAP1L1	0	0	0	1	0	4673	Gene_ID	H. sapiens	4673	H. sapiens	NAP1L1	nucleosome assembly protein 1 like 1	GO:2000179 positive regulation of neural precursor cell proliferation;GO:0006334 nucleosome assembly;GO:2000177 regulation of neural precursor cell proliferation			Microtubules(Uncertain)			(M5926)HALLMARK MYC TARGETS V1; (M5925)HALLMARK E2F TARGETS	1	0	0	0	0	0	0	0	0	0	0	0	0	0	0	0	0	0	0	0	1
9045	RPL14	0	0	0	1	0	9045	Gene_ID	H. sapiens	9045	H. sapiens	RPL14	ribosomal protein L14	GO:0006614 SRP-dependent cotranslational protein targeting to membrane;GO:0006613 cotranslational protein targeting to membrane;GO:0000184 nuclear-transcribed mRNA catabolic process, nonsense-mediated decay		Ribosomal proteins	Cytosol;Endoplasmic reticulum(Supported)			(M5926)HALLMARK MYC TARGETS V1	1	1	1	0	0	0	0	0	0	0	0	0	0	0	0	0	0	0	0	0	1
6079	SNORD15A	0	0	0	0	1	6079	Gene_ID	H. sapiens	6079	H. sapiens	SNORD15A	small nucleolar RNA, C/D box 15A	GO:0006396 RNA processing;GO:0016070 RNA metabolic process;GO:0090304 nucleic acid metabolic process							0	0	0	0	0	0	0	0	0	0	0	0	0	0	0	0	0	0	0	0	1
1973	EIF4A1	0	0	0	1	0	1973	Gene_ID	H. sapiens	1973	H. sapiens	EIF4A1	eukaryotic translation initiation factor 4A1	GO:0002183 cytoplasmic translational initiation;GO:0006413 translational initiation;GO:0002181 cytoplasmic translation		Enzymes/ENZYME proteins/Hydrolases	Cytosol(Approved)		(M121)PID MTOR 4PATHWAY; (M66)PID MYC ACTIV PATHWAY	(M5922)HALLMARK UNFOLDED PROTEIN RESPONSE; (M5926)HALLMARK MYC TARGETS V1	1	0	0	0	0	0	0	1	0	0	0	0	0	0	1	0	0	0	0	0	1
8631	SKAP1	0	0	0	1	0	8631	Gene_ID	H. sapiens	8631	H. sapiens	SKAP1	src kinase associated phosphoprotein 1	GO:0033634 positive regulation of cell-cell adhesion mediated by integrin;GO:0033625 positive regulation of integrin activation;GO:0034116 positive regulation of heterotypic cell-cell adhesion			Cytosol;Nucleus;Plasma membrane(Approved)				1	0	0	0	0	0	0	0	0	0	0	0	0	0	1	1	1	0	0	0	1
366	AQP9	0	0	0	1	0	366	Gene_ID	H. sapiens	366	H. sapiens	AQP9	aquaporin 9	GO:0015722 canalicular bile acid transport;GO:1904823 purine nucleobase transmembrane transport;GO:0071918 urea transmembrane transport						(M5948)HALLMARK BILE ACID METABOLISM; (M5934)HALLMARK XENOBIOTIC METABOLISM; (M5932)HALLMARK INFLAMMATORY RESPONSE	0	0	0	0	0	0	0	0	0	0	0	0	0	0	0	0	0	0	0	1	1
84707	BEX2	0	0	0	1	0	84707	Gene_ID	H. sapiens	84707	H. sapiens	BEX2	brain expressed X-linked 2	GO:0042981 regulation of apoptotic process;GO:0043067 regulation of programmed cell death;GO:0051726 regulation of cell cycle							0	0	0	0	0	0	0	0	0	0	0	0	0	0	0	0	0	0	0	0	1
6276	S100A5	0	0	0	0	1	6276	Gene_ID	H. sapiens	6276	H. sapiens	S100A5	S100 calcium binding protein A5				Nucleoplasm(Approved)		(M5883)NABA SECRETED FACTORS; (M5885)NABA MATRISOME ASSOCIATED; (M5889)NABA MATRISOME		0	0	0	0	0	0	0	0	0	0	0	0	0	0	0	0	0	0	0	0	1
2597	GAPDH	0	0	0	1	0	2597	Gene_ID	H. sapiens	2597	H. sapiens	GAPDH	glyceraldehyde-3-phosphate dehydrogenase	GO:0052501 positive regulation by organism of apoptotic process in other organism involved in symbiotic interaction;GO:0061621 canonical glycolysis;GO:0052042 positive regulation by symbiont of host programmed cell death		Enzymes/ENZYME proteins/Oxidoreductases	Cytosol;Plasma membrane(Enhanced)	NADH (Peptidyl-cysteine s-nitrosylase activity);Adenosine-5-Diphosphoribose (Peptidyl-cysteine s-nitrosylase activity);Thionicotinamide-Adenine-Dinucleotide (Peptidyl-cysteine s-nitrosylase activity);4-(2-AMINOETHYL)BENZENESULFONYL FLUORIDE (Peptidyl-cysteine s-nitrosylase activity)	(M66)PID MYC ACTIV PATHWAY; (M5493)WNT SIGNALING	(M5924)HALLMARK MTORC1 SIGNALING; (M5891)HALLMARK HYPOXIA	1	0	0	1	0	0	1	0	0	1	0	0	0	0	0	0	0	0	0	0	1
1072	CFL1	0	0	0	1	0	1072	Gene_ID	H. sapiens	1072	H. sapiens	CFL1	cofilin 1	GO:0001842 neural fold formation;GO:0030043 actin filament fragmentation;GO:0030836 positive regulation of actin filament depolymerization				Lauryl Dimethylamine-N-Oxide	(M5060)SA FAS SIGNALING; (M1529)SA G1 AND S PHASES; (M16801)SIG REGULATION OF THE ACTIN CYTOSKELETON BY RHO GTPASES	(M5923)HALLMARK PI3K AKT MTOR SIGNALING	1	0	0	0	0	0	0	0	0	0	0	0	0	0	0	1	1	0	1	0	1
6143	RPL19	0	0	0	1	0	6143	Gene_ID	H. sapiens	6143	H. sapiens	RPL19	ribosomal protein L19	GO:0006614 SRP-dependent cotranslational protein targeting to membrane;GO:0006613 cotranslational protein targeting to membrane;GO:0000184 nuclear-transcribed mRNA catabolic process, nonsense-mediated decay		Ribosomal proteins	Cytosol;Endoplasmic reticulum;Nucleoli(Supported)	Alpha-Hydroxy-Beta-Phenyl-Propionic Acid (Structural constituent of ribosome);Anisomycin (Structural constituent of ribosome);Puromycin (Structural constituent of ribosome)			1	1	0	0	0	0	0	0	0	0	0	0	0	0	0	0	0	0	0	0	1
8531	YBX3	0	0	0	1	0	8531	Gene_ID	H. sapiens	8531	H. sapiens	YBX3	Y-box binding protein 3	GO:1902219 negative regulation of intrinsic apoptotic signaling pathway in response to osmotic stress;GO:0070935 3'-UTR-mediated mRNA stabilization;GO:1902218 regulation of intrinsic apoptotic signaling pathway in response to osmotic stress		Transcription factors	Cytosol(Supported)				1	0	0	0	0	1	1	0	0	0	0	0	1	0	1	1	0	0	0	0	1
9158	FIBP	0	0	0	0	1	9158	Gene_ID	H. sapiens	9158	H. sapiens	FIBP	FGF1 intracellular binding protein	GO:0070527 platelet aggregation;GO:0008543 fibroblast growth factor receptor signaling pathway;GO:0030168 platelet activation			Nuclear speckles(Supported)				0	0	0	0	0	0	0	0	0	0	0	0	0	0	0	0	0	0	0	0	1
4713	NDUFB7	0	0	0	0	1	4713	Gene_ID	H. sapiens	4713	H. sapiens	NDUFB7	NADH:ubiquinone oxidoreductase subunit B7	GO:0006120 mitochondrial electron transport, NADH to ubiquinone;GO:0042775 mitochondrial ATP synthesis coupled electron transport;GO:0042773 ATP synthesis coupled electron transport				NADH (Nadh dehydrogenase (ubiquinone) activity)		(M5905)HALLMARK ADIPOGENESIS; (M5936)HALLMARK OXIDATIVE PHOSPHORYLATION	0	0	0	1	0	0	0	0	1	0	0	0	0	0	0	0	0	0	0	0	1
4725	NDUFS5	0	0	0	1	0	4725	Gene_ID	H. sapiens	4725	H. sapiens	NDUFS5	NADH:ubiquinone oxidoreductase subunit S5	GO:0006120 mitochondrial electron transport, NADH to ubiquinone;GO:0042775 mitochondrial ATP synthesis coupled electron transport;GO:0042773 ATP synthesis coupled electron transport				NADH (Nadh dehydrogenase (ubiquinone) activity)			0	0	0	1	0	0	0	0	1	0	0	0	0	0	0	0	0	0	0	0	1
5092	PCBD1	0	0	0	1	0	5092	Gene_ID	H. sapiens	5092	H. sapiens	PCBD1	pterin-4 alpha-carbinolamine dehydratase 1	GO:0006559 L-phenylalanine catabolic process;GO:0006729 tetrahydrobiopterin biosynthetic process;GO:1902222 erythrose 4-phosphate/phosphoenolpyruvate family amino acid catabolic process		Enzymes/ENZYME proteins/Lyases	Cytosol;Nucleoplasm(Enhanced)	7,8-Dihydrobiopterin (Transcription coactivator activity)		(M5935)HALLMARK FATTY ACID METABOLISM	1	0	0	0	0	0	0	0	0	0	0	0	0	0	0	0	0	0	0	0	1
64949	MRPS26	0	0	0	0	1	64949	Gene_ID	H. sapiens	64949	H. sapiens	MRPS26	mitochondrial ribosomal protein S26	GO:0070126 mitochondrial translational termination;GO:0070125 mitochondrial translational elongation;GO:0042769 DNA damage response, detection of DNA damage		Ribosomal proteins	Mitochondria(Enhanced)				0	0	0	0	0	0	0	0	0	0	0	0	0	0	1	0	0	0	0	0	1
6232	RPS27	0	0	0	1	0	6232	Gene_ID	H. sapiens	6232	H. sapiens	RPS27	ribosomal protein S27	GO:0006614 SRP-dependent cotranslational protein targeting to membrane;GO:0006613 cotranslational protein targeting to membrane;GO:0000184 nuclear-transcribed mRNA catabolic process, nonsense-mediated decay		Ribosomal proteins	Cytosol;Endoplasmic reticulum;Nucleoli(Approved)				1	0	1	0	0	0	0	0	0	0	0	1	0	0	1	1	0	0	0	0	1
7392	USF2	0	0	0	1	0	7392	Gene_ID	H. sapiens	7392	H. sapiens	USF2	upstream transcription factor 2, c-fos interacting	GO:0000432 positive regulation of transcription from RNA polymerase II promoter by glucose;GO:0046016 positive regulation of transcription by glucose;GO:0000430 regulation of transcription from RNA polymerase II promoter by glucose		Transcription factors/Basic domains	Nucleoplasm(Enhanced)Vesicles(Approved)		(M65)PID FRA PATHWAY		1	0	0	0	0	0	0	0	0	0	0	0	0	0	0	0	0	0	0	0	1
1528	CYB5A	0	0	0	1	0	1528	Gene_ID	H. sapiens	1528	H. sapiens	CYB5A	cytochrome b5 type A	GO:0019852 L-ascorbic acid metabolic process;GO:0006767 water-soluble vitamin metabolic process;GO:1902600 proton transmembrane transport			Cytosol;Vesicles(Approved)	Dimethyl Propionate Ester Heme (Metal ion binding)		(M5934)HALLMARK XENOBIOTIC METABOLISM; (M5937)HALLMARK GLYCOLYSIS; (M5936)HALLMARK OXIDATIVE PHOSPHORYLATION	0	0	0	1	0	0	0	0	0	0	0	0	0	0	0	0	0	0	0	1	1
10541	ANP32B	0	0	0	1	0	10541	Gene_ID	H. sapiens	10541	H. sapiens	ANP32B	acidic nuclear phosphoprotein 32 family member B	GO:0046827 positive regulation of protein export from nucleus;GO:0006919 activation of cysteine-type endopeptidase activity involved in apoptotic process;GO:0046825 regulation of protein export from nucleus			Nucleoplasm(Enhanced)Centrosome;Cytosol(Supported)				0	0	0	0	0	0	0	0	0	1	0	0	0	0	0	0	0	0	0	0	1
1351	COX8A	0	0	0	1	0	1351	Gene_ID	H. sapiens	1351	H. sapiens	COX8A	cytochrome c oxidase subunit 8A	GO:0006123 mitochondrial electron transport, cytochrome c to oxygen;GO:0042775 mitochondrial ATP synthesis coupled electron transport;GO:0042773 ATP synthesis coupled electron transport		Transporters/Primary Active Transporters		Cholic Acid (Cytochrome-c oxidase activity);N-Formylmethionine (Cytochrome-c oxidase activity)		(M5905)HALLMARK ADIPOGENESIS; (M5936)HALLMARK OXIDATIVE PHOSPHORYLATION	0	0	0	1	0	0	0	0	0	0	0	0	0	0	0	0	0	0	0	0	1
6141	RPL18	0	0	0	1	0	6141	Gene_ID	H. sapiens	6141	H. sapiens	RPL18	ribosomal protein L18	GO:0006614 SRP-dependent cotranslational protein targeting to membrane;GO:0006613 cotranslational protein targeting to membrane;GO:0000184 nuclear-transcribed mRNA catabolic process, nonsense-mediated decay		Ribosomal proteins	Cytosol;Endoplasmic reticulum(Enhanced)Nucleoli(Supported)			(M5926)HALLMARK MYC TARGETS V1; (M5939)HALLMARK P53 PATHWAY	1	0	0	0	0	0	0	0	0	0	0	0	0	0	0	0	0	0	0	0	1
11222	MRPL3	0	0	0	1	0	11222	Gene_ID	H. sapiens	11222	H. sapiens	MRPL3	mitochondrial ribosomal protein L3	GO:0070126 mitochondrial translational termination;GO:0070125 mitochondrial translational elongation;GO:0006415 translational termination		Ribosomal proteins				(M5950)HALLMARK ALLOGRAFT REJECTION	1	0	0	0	0	0	0	0	0	0	0	0	0	0	0	0	0	0	0	0	1
718	C3	0	0	0	1	0	718	Gene_ID	H. sapiens	718	H. sapiens	C3	complement C3	GO:0001798 positive regulation of type IIa hypersensitivity;GO:0001970 positive regulation of activation of membrane attack complex;GO:0002894 positive regulation of type II hypersensitivity				Immune Globulin Human (Receptor binding);S-Hydroxycysteine (Receptor binding)	(M119)PID ERB GENOMIC PATHWAY; (M169)PID INTEGRIN2 PATHWAY; (M200)PID ERA GENOMIC PATHWAY	(M5946)HALLMARK COAGULATION; (M5905)HALLMARK ADIPOGENESIS; (M5921)HALLMARK COMPLEMENT	0	0	0	0	0	0	0	0	0	1	1	0	0	1	1	0	1	0	0	0	1
9349	RPL23	0	0	0	1	0	9349	Gene_ID	H. sapiens	9349	H. sapiens	RPL23	ribosomal protein L23	GO:0006610 ribosomal protein import into nucleus;GO:1904667 negative regulation of ubiquitin protein ligase activity;GO:0072717 cellular response to actinomycin D		Ribosomal proteins	Cytosol(Supported)	Alpha-Hydroxy-Beta-Phenyl-Propionic Acid (Structural constituent of ribosome);Anisomycin (Structural constituent of ribosome);Puromycin (Structural constituent of ribosome)	(M261)PID P53 REGULATION PATHWAY		1	0	0	0	0	0	0	0	0	0	0	0	0	0	0	0	0	0	0	0	1
84872	ZC3H10	0	0	0	1	0	84872	Gene_ID	H. sapiens	84872	H. sapiens	ZC3H10	zinc finger CCCH-type containing 10	GO:1903799 negative regulation of production of miRNAs involved in gene silencing by miRNA;GO:0060965 negative regulation of gene silencing by miRNA;GO:1903798 regulation of production of miRNAs involved in gene silencing by miRNA			Vesicles(Approved)				0	0	0	0	0	0	0	0	0	0	0	0	0	0	1	0	0	0	0	0	1
6066	RNU2-1	0	0	0	0	1	6066	Gene_ID	H. sapiens	6066	H. sapiens	RNU2-1	RNA, U2 small nuclear 1	GO:0000348 mRNA branch site recognition;GO:0000245 spliceosomal complex assembly;GO:0000398 mRNA splicing, via spliceosome							0	0	0	0	0	0	0	0	0	0	0	0	0	0	0	0	0	0	0	0	1
967	CD63	0	0	0	1	0	967	Gene_ID	H. sapiens	967	H. sapiens	CD63	CD63 molecule	GO:0035646 endosome to melanosome transport;GO:0043485 endosome to pigment granule transport;GO:0048757 pigment granule maturation		CD markers;Transporters/Accessory Factors Involved in Transport	Vesicles(Supported)			(M5910)HALLMARK PROTEIN SECRETION	0	0	0	1	0	0	0	0	0	0	1	0	0	0	0	0	0	0	1	0	1
8721	EDF1	0	0	0	1	0	8721	Gene_ID	H. sapiens	8721	H. sapiens	EDF1	endothelial differentiation related factor 1	GO:0043388 positive regulation of DNA binding;GO:0045446 endothelial cell differentiation;GO:0003158 endothelium development			Cytosol;Nucleus(Supported)			(M5898)HALLMARK DNA REPAIR	0	0	0	0	0	0	0	0	0	0	0	0	0	0	0	0	0	0	0	0	1
105376938	LOC105376938	1	0	0	0	0	105376938	Gene_ID	H. sapiens	105376938	H. sapiens	LOC105376938	uncharacterized LOC105376938								0	0	0	0	0	0	0	0	0	0	0	0	0	0	0	0	0	0	0	0	1
677827	SNORA46	0	0	0	0	1	677827	Gene_ID	H. sapiens	677827	H. sapiens	SNORA46	small nucleolar RNA, H/ACA box 46	GO:0006396 RNA processing;GO:0016070 RNA metabolic process;GO:0090304 nucleic acid metabolic process							0	0	0	0	0	0	0	0	0	0	0	0	0	0	0	0	0	0	0	0	1
5689	PSMB1	0	0	0	1	0	5689	Gene_ID	H. sapiens	5689	H. sapiens	PSMB1	proteasome subunit beta 1	GO:0002223 stimulatory C-type lectin receptor signaling pathway;GO:0002479 antigen processing and presentation of exogenous peptide antigen via MHC class I, TAP-dependent;GO:0002220 innate immune response activating cell surface receptor signaling pathway		Enzymes/{ENZYME proteins/Hydrolases,Peptidases/Threonine-type peptidases}	Nucleus(Supported)	Bortezomib (Threonine-type endopeptidase activity);(3AR,6R,6AS)-6-((S)-((S)-CYCLOHEX-2-ENYL)(HYDROXY)METHYL)-6A-METHYL-4-OXO-HEXAHYDRO-2H-FURO[3,2-C]PYRROLE-6-CARBALDEHYDE (Threonine-type endopeptidase activity);Carfilzomib (Threonine-type endopeptidase activity)			1	0	0	0	1	0	0	0	0	0	1	0	0	0	1	1	0	0	0	0	1
5094	PCBP2	0	0	0	1	0	5094	Gene_ID	H. sapiens	5094	H. sapiens	PCBP2	poly(rC) binding protein 2	GO:0075522 IRES-dependent viral translational initiation;GO:0019081 viral translation;GO:0050687 negative regulation of defense response to virus			Cytosol;Nucleoplasm(Supported)				1	0	0	0	0	0	0	1	0	0	0	0	0	0	1	0	0	0	0	0	1
6229	RPS24	0	0	0	1	0	6229	Gene_ID	H. sapiens	6229	H. sapiens	RPS24	ribosomal protein S24	GO:0006614 SRP-dependent cotranslational protein targeting to membrane;GO:0006613 cotranslational protein targeting to membrane;GO:0000184 nuclear-transcribed mRNA catabolic process, nonsense-mediated decay		Ribosomal proteins	Cytosol;Endoplasmic reticulum;Nuclear bodies(Approved)				1	0	1	0	0	0	0	0	0	0	0	1	0	0	0	0	0	0	0	0	1
6230	RPS25	0	0	0	1	0	6230	Gene_ID	H. sapiens	6230	H. sapiens	RPS25	ribosomal protein S25	GO:0006614 SRP-dependent cotranslational protein targeting to membrane;GO:0006613 cotranslational protein targeting to membrane;GO:0000184 nuclear-transcribed mRNA catabolic process, nonsense-mediated decay		Ribosomal proteins	Cytosol;Endoplasmic reticulum(Approved)				1	0	0	0	0	0	0	0	0	0	0	0	0	0	0	0	0	0	0	0	1
404217	CTXN1	0	0	0	1	0	404217	Gene_ID	H. sapiens	404217	H. sapiens	CTXN1	cortexin 1				Cell Junctions;Nucleoplasm;Plasma membrane(Approved)				0	0	0	0	0	0	0	0	0	0	0	0	0	0	0	0	0	0	0	0	1
23521	RPL13A	0	0	0	1	0	23521	Gene_ID	H. sapiens	23521	H. sapiens	RPL13A	ribosomal protein L13a	GO:1901194 negative regulation of formation of translation preinitiation complex;GO:1901193 regulation of formation of translation preinitiation complex;GO:1904689 negative regulation of cytoplasmic translational initiation		Ribosomal proteins	Cytosol;Nucleoli(Approved)	Alpha-Hydroxy-Beta-Phenyl-Propionic Acid (Structural constituent of ribosome);Anisomycin (Structural constituent of ribosome);Puromycin (Structural constituent of ribosome)	(M5493)WNT SIGNALING		1	0	1	0	0	0	1	1	0	0	0	0	0	0	0	1	0	0	0	0	1
3069	HDLBP	0	0	0	1	0	3069	Gene_ID	H. sapiens	3069	H. sapiens	HDLBP	high density lipoprotein binding protein	GO:0034384 high-density lipoprotein particle clearance;GO:0034381 plasma lipoprotein particle clearance;GO:0008203 cholesterol metabolic process			Cytosol(Supported)			(M5937)HALLMARK GLYCOLYSIS; (M5891)HALLMARK HYPOXIA	0	0	0	0	0	0	0	0	0	0	0	0	0	0	0	0	0	0	0	0	1
8574	AKR7A2	0	0	0	1	0	8574	Gene_ID	H. sapiens	8574	H. sapiens	AKR7A2	aldo-keto reductase family 7 member A2	GO:0044597 daunorubicin metabolic process;GO:0044598 doxorubicin metabolic process;GO:0030647 aminoglycoside antibiotic metabolic process		Enzymes/ENZYME proteins/Oxidoreductases	Cytosol(Supported)				0	0	0	1	0	0	0	0	0	0	0	0	0	0	0	0	0	0	0	0	1
11224	RPL35	0	0	0	1	0	11224	Gene_ID	H. sapiens	11224	H. sapiens	RPL35	ribosomal protein L35	GO:0006614 SRP-dependent cotranslational protein targeting to membrane;GO:0006613 cotranslational protein targeting to membrane;GO:0000463 maturation of LSU-rRNA from tricistronic rRNA transcript (SSU-rRNA, 5.8S rRNA, LSU-rRNA)		Ribosomal proteins	Cytosol;Endoplasmic reticulum(Approved)				1	0	1	0	0	0	0	0	0	0	0	0	0	0	0	0	0	0	0	0	1
6210	RPS15A	0	0	0	1	0	6210	Gene_ID	H. sapiens	6210	H. sapiens	RPS15A	ribosomal protein S15a	GO:0006614 SRP-dependent cotranslational protein targeting to membrane;GO:0006613 cotranslational protein targeting to membrane;GO:0000184 nuclear-transcribed mRNA catabolic process, nonsense-mediated decay		Ribosomal proteins					1	0	0	0	0	0	0	0	0	0	0	0	0	0	0	0	0	0	0	0	1
9368	SLC9A3R1	0	0	0	1	0	9368	Gene_ID	H. sapiens	9368	H. sapiens	SLC9A3R1	SLC9A3 regulator 1	GO:0032416 negative regulation of sodium:proton antiporter activity;GO:0060088 auditory receptor cell stereocilium organization;GO:0032415 regulation of sodium:proton antiporter activity		Transporters/Accessory Factors Involved in Transport	Microtubule organizing center;Plasma membrane;Vesicles(Approved)		(M99)PID TXA2PATHWAY; (M5493)WNT SIGNALING; (M186)PID PDGFRB PATHWAY	(M5907)HALLMARK ESTROGEN RESPONSE LATE; (M5924)HALLMARK MTORC1 SIGNALING; (M5906)HALLMARK ESTROGEN RESPONSE EARLY	1	0	0	1	0	1	0	0	0	1	0	0	0	0	1	1	1	0	0	0	1
6187	RPS2	0	0	0	1	0	6187	Gene_ID	H. sapiens	6187	H. sapiens	RPS2	ribosomal protein S2	GO:0051443 positive regulation of ubiquitin-protein transferase activity;GO:0006614 SRP-dependent cotranslational protein targeting to membrane;GO:0006613 cotranslational protein targeting to membrane		Ribosomal proteins	Cytosol;Endoplasmic reticulum(Approved)			(M5926)HALLMARK MYC TARGETS V1	1	0	1	0	0	0	0	0	0	0	0	0	0	0	0	0	1	0	0	0	1
7013	TERF1	1	0	0	0	0	7013	Gene_ID	H. sapiens	7013	H. sapiens	TERF1	telomeric repeat binding factor 1	GO:0032214 negative regulation of telomere maintenance via semi-conservative replication;GO:1904850 negative regulation of establishment of protein localization to telomere;GO:1904914 negative regulation of establishment of protein-containing complex localization to telomere			Nuclear bodies(Supported)Nucleoli fibrillar center(Approved)		(M105)PID TELOMERASE PATHWAY		0	0	0	0	1	0	0	0	0	1	0	0	0	0	1	1	0	0	0	0	1
5209	PFKFB3	1	0	0	0	0	5209	Gene_ID	H. sapiens	5209	H. sapiens	PFKFB3	6-phosphofructo-2-kinase/fructose-2,6-biphosphatase 3	GO:0045821 positive regulation of glycolytic process;GO:2001171 positive regulation of ATP biosynthetic process;GO:0006110 regulation of glycolytic process		Enzymes/ENZYME proteins/{Hydrolases,Transferases}	Nucleoplasm(Enhanced)		(M255)PID HIF1 TFPATHWAY	(M5890)HALLMARK TNFA SIGNALING VIA NFKB; (M5891)HALLMARK HYPOXIA; (M5905)HALLMARK ADIPOGENESIS	0	0	0	1	0	0	0	0	0	0	0	0	0	0	0	0	0	0	0	0	1
6167	RPL37	0	0	0	1	0	6167	Gene_ID	H. sapiens	6167	H. sapiens	RPL37	ribosomal protein L37	GO:0006614 SRP-dependent cotranslational protein targeting to membrane;GO:0006613 cotranslational protein targeting to membrane;GO:0000184 nuclear-transcribed mRNA catabolic process, nonsense-mediated decay		Ribosomal proteins		Alpha-Hydroxy-Beta-Phenyl-Propionic Acid (Structural constituent of ribosome);PUROMYCIN AMINONUCLEOSIDE-5'-MONOPHOSPHATE (Structural constituent of ribosome);Virginiamycin S1 (Structural constituent of ribosome);Anisomycin (Structural constituent of ribosome);Puromycin (Structural constituent of ribosome)			1	0	0	0	0	0	0	0	0	0	0	0	0	0	0	0	0	0	0	0	1
4637	MYL6	0	0	0	1	0	4637	Gene_ID	H. sapiens	4637	H. sapiens	MYL6	myosin light chain 6	GO:0030049 muscle filament sliding;GO:0033275 actin-myosin filament sliding;GO:0070252 actin-mediated cell contraction							1	0	0	0	0	0	0	0	0	0	0	0	0	0	0	1	1	0	0	0	1
3945	LDHB	0	0	0	1	0	3945	Gene_ID	H. sapiens	3945	H. sapiens	LDHB	lactate dehydrogenase B	GO:0006089 lactate metabolic process;GO:0019674 NAD metabolic process;GO:0046496 nicotinamide nucleotide metabolic process		Enzymes/ENZYME proteins/Oxidoreductases	Cytosol(Enhanced)	NADH (Nad binding);4-Hydroxy-1,2,5-Oxadiazole-3-Carboxylic Acid (Nad binding);Oxamic Acid (Nad binding)		(M5939)HALLMARK P53 PATHWAY; (M5936)HALLMARK OXIDATIVE PHOSPHORYLATION	0	0	0	1	0	0	0	0	0	0	0	0	0	0	0	0	1	0	0	0	1
9255	AIMP1	0	0	0	1	0	9255	Gene_ID	H. sapiens	9255	H. sapiens	AIMP1	aminoacyl tRNA synthetase complex interacting multifunctional protein 1	GO:0070094 positive regulation of glucagon secretion;GO:0070092 regulation of glucagon secretion;GO:0070091 glucagon secretion			Cytosol(Enhanced)				1	0	0	0	0	0	0	0	0	0	0	0	0	0	0	0	0	0	0	0	1
56993	TOMM22	0	0	0	1	0	56993	Gene_ID	H. sapiens	56993	H. sapiens	TOMM22	translocase of outer mitochondrial membrane 22	GO:0045040 protein import into mitochondrial outer membrane;GO:0090151 establishment of protein localization to mitochondrial membrane;GO:0007008 outer mitochondrial membrane organization			Mitochondria(Enhanced)			(M5936)HALLMARK OXIDATIVE PHOSPHORYLATION	1	0	0	0	1	0	0	0	1	1	0	0	0	0	1	0	0	0	0	0	1
514	ATP5F1E	0	0	0	1	0	514	Gene_ID	H. sapiens	514	H. sapiens	ATP5F1E	ATP synthase F1 subunit epsilon	GO:0042776 mitochondrial ATP synthesis coupled proton transport;GO:0015986 ATP synthesis coupled proton transport;GO:0042407 cristae formation						(M5936)HALLMARK OXIDATIVE PHOSPHORYLATION	0	0	0	1	0	0	0	0	1	0	0	0	0	0	0	0	0	0	0	0	1
140609	NEK7	1	0	0	0	0	140609	Gene_ID	H. sapiens	140609	H. sapiens	NEK7	NIMA related kinase 7	GO:0032212 positive regulation of telomere maintenance via telomerase;GO:1904355 positive regulation of telomere capping;GO:1904358 positive regulation of telomere maintenance via telomere lengthening	NEK Ser/Thr protein kinase family	Enzymes/{ENZYME proteins/Transferases,Kinases/NEK Ser/Thr protein kinases};Transporters/Transporter channels and pores	Nucleoplasm(Supported)			(M5942)HALLMARK UV RESPONSE DN; (M5945)HALLMARK HEME METABOLISM	0	0	0	0	0	0	0	0	0	0	0	0	0	0	0	1	0	0	0	0	1
10961	ERP29	0	0	0	1	0	10961	Gene_ID	H. sapiens	10961	H. sapiens	ERP29	endoplasmic reticulum protein 29	GO:1902235 regulation of endoplasmic reticulum stress-induced intrinsic apoptotic signaling pathway;GO:0043335 protein unfolding;GO:0000187 activation of MAPK activity			Microtubules;Nucleoplasm(Uncertain)			(M5935)HALLMARK FATTY ACID METABOLISM	0	0	0	0	0	1	0	0	0	0	0	0	1	0	0	0	0	0	0	0	1
6152	RPL24	0	0	0	1	0	6152	Gene_ID	H. sapiens	6152	H. sapiens	RPL24	ribosomal protein L24	GO:0031290 retinal ganglion cell axon guidance;GO:0006614 SRP-dependent cotranslational protein targeting to membrane;GO:0021554 optic nerve development		Ribosomal proteins	Cytosol;Endoplasmic reticulum(Supported)				1	0	1	0	0	0	0	0	0	0	0	0	0	0	0	0	0	0	0	0	1
4666	NACA	0	0	0	1	0	4666	Gene_ID	H. sapiens	4666	H. sapiens	NACA	nascent polypeptide associated complex subunit alpha				Cytosol(Approved)		(M71)PID ILK PATHWAY		0	0	0	0	0	0	0	0	0	0	0	0	0	0	0	0	0	0	0	0	1
56654	NPDC1	0	0	0	1	0	56654	Gene_ID	H. sapiens	56654	H. sapiens	NPDC1	neural proliferation, differentiation and control 1	GO:0050776 regulation of immune response;GO:0002682 regulation of immune system process;GO:0006955 immune response			Cytosol;Nucleus(Approved)				0	0	0	0	0	0	0	0	0	0	0	0	0	0	0	0	0	0	0	0	1
7311	UBA52	0	0	0	1	0	7311	Gene_ID	H. sapiens	7311	H. sapiens	UBA52	ubiquitin A-52 residue ribosomal protein fusion product 1	GO:0035666 TRIF-dependent toll-like receptor signaling pathway;GO:0070423 nucleotide-binding oligomerization domain containing signaling pathway;GO:0002756 MyD88-independent toll-like receptor signaling pathway		Ribosomal proteins	Cytosol;Endoplasmic reticulum;Nucleoplasm;Plasma membrane(Approved)				1	0	0	0	1	0	0	0	0	1	0	0	0	0	1	0	0	0	0	0	1
6201	RPS7	0	0	0	1	0	6201	Gene_ID	H. sapiens	6201	H. sapiens	RPS7	ribosomal protein S7	GO:1904667 negative regulation of ubiquitin protein ligase activity;GO:1902255 positive regulation of intrinsic apoptotic signaling pathway by p53 class mediator;GO:0051444 negative regulation of ubiquitin-protein transferase activity		Ribosomal proteins	Cytosol;Endoplasmic reticulum(Approved)				1	0	1	0	0	1	0	0	0	1	0	1	0	0	0	0	0	0	0	0	1
972	CD74	0	0	0	1	0	972	Gene_ID	H. sapiens	972	H. sapiens	CD74	CD74 molecule	GO:0031394 positive regulation of prostaglandin biosynthetic process;GO:0002906 negative regulation of mature B cell apoptotic process;GO:2000448 positive regulation of macrophage migration inhibitory factor signaling pathway		CD markers	Golgi apparatus(Supported)			(M5911)HALLMARK INTERFERON ALPHA RESPONSE; (M5950)HALLMARK ALLOGRAFT REJECTION; (M5913)HALLMARK INTERFERON GAMMA RESPONSE	0	0	0	0	0	1	0	0	0	0	1	0	1	0	0	0	0	0	1	0	1
115939	TSR3	0	0	0	0	1	115939	Gene_ID	H. sapiens	115939	H. sapiens	TSR3	TSR3 ribosome maturation factor	GO:0000154 rRNA modification;GO:0030490 maturation of SSU-rRNA;GO:0042274 ribosomal small subunit biogenesis			Cytosol;Golgi apparatus(Approved)				1	0	0	0	0	0	0	0	0	0	0	1	0	0	0	0	0	0	0	0	1
6043	SNORA63	0	0	0	0	1	6043	Gene_ID	H. sapiens	6043	H. sapiens	SNORA63	small nucleolar RNA, H/ACA box 63	GO:0006396 RNA processing;GO:0016070 RNA metabolic process;GO:0090304 nucleic acid metabolic process							0	0	0	0	0	0	0	0	0	0	0	0	0	0	0	0	0	0	0	0	1
27335	EIF3K	0	0	0	1	0	27335	Gene_ID	H. sapiens	27335	H. sapiens	EIF3K	eukaryotic translation initiation factor 3 subunit K	GO:0001732 formation of cytoplasmic translation initiation complex;GO:0002183 cytoplasmic translational initiation;GO:0006446 regulation of translational initiation			Cytosol(Supported)				1	0	1	0	0	0	1	1	0	0	0	0	0	0	0	0	0	0	0	0	1

## Sheet: 8.FA_Metascape_cir_enrichment
GroupID	Category	Term	Description	LogP	Log(q-value)	InTerm_InList	Genes	Symbols
1_Summary	GO Biological Processes	GO:0006614	SRP-dependent cotranslational protein targeting to membrane	-100	-97.0804	78/105	3921,4736,6122,6124,6125,6128,6129,6130,6132,6133,6134,6135,6136,6137,6138,6139,6141,6142,6143,6144,6146,6147,6152,6154,6155,6156,6157,6158,6159,6160,6161,6164,6165,6167,6168,6169,6170,6173,6175,6176,6181,6187,6188,6189,6191,6193,6194,6201,6202,6203,6204,6205,6206,6207,6208,6209,6210,6217,6218,6222,6223,6224,6227,6228,6229,6230,6231,6232,6233,6234,6235,7311,9045,9349,10952,11224,23521,25873,6746,…	RPSA,RPL10A,RPL3,RPL4,RPL5,RPL6,RPL7,RPL7A,RPL8,RPL9,RPL10,RPL11,RPL12,RPL13,RPL15,RPL17,RPL18,RPL18A,RPL19,RPL21,RPL22,RPL23A,RPL24,RPL26,RPL27,RPL30,RPL27A,RPL28,RPL29,RPL31,RPL32,RPL34,RPL35A,RPL37,RPL37A,RPL38,RPL39,RPL36A,RPLP0,RPLP1,RPLP2,RPS2,RPS3,RPS3A,RPS4X,RPS5,RPS6,RPS7,RPS8,RPS9,RPS10,RPS11,RPS12,RPS13,RPS14,RPS15,RPS15A,RPS16,RPS17,RPS18,RPS19,RPS20,RPS21,RPS23,RPS24,RPS25,RPS26,RPS2…
1_Member	GO Biological Processes	GO:0006614	SRP-dependent cotranslational protein targeting to membrane	-100	-97.0804	78/105	3921,4736,6122,6124,6125,6128,6129,6130,6132,6133,6134,6135,6136,6137,6138,6139,6141,6142,6143,6144,6146,6147,6152,6154,6155,6156,6157,6158,6159,6160,6161,6164,6165,6167,6168,6169,6170,6173,6175,6176,6181,6187,6188,6189,6191,6193,6194,6201,6202,6203,6204,6205,6206,6207,6208,6209,6210,6217,6218,6222,6223,6224,6227,6228,6229,6230,6231,6232,6233,6234,6235,7311,9045,9349,10952,11224,23521,25873	RPSA,RPL10A,RPL3,RPL4,RPL5,RPL6,RPL7,RPL7A,RPL8,RPL9,RPL10,RPL11,RPL12,RPL13,RPL15,RPL17,RPL18,RPL18A,RPL19,RPL21,RPL22,RPL23A,RPL24,RPL26,RPL27,RPL30,RPL27A,RPL28,RPL29,RPL31,RPL32,RPL34,RPL35A,RPL37,RPL37A,RPL38,RPL39,RPL36A,RPLP0,RPLP1,RPLP2,RPS2,RPS3,RPS3A,RPS4X,RPS5,RPS6,RPS7,RPS8,RPS9,RPS10,RPS11,RPS12,RPS13,RPS14,RPS15,RPS15A,RPS16,RPS17,RPS18,RPS19,RPS20,RPS21,RPS23,RPS24,RPS25,RPS26,RPS2…
1_Member	GO Biological Processes	GO:0006613	cotranslational protein targeting to membrane	-100	-97.0804	79/109	3921,4736,6122,6124,6125,6128,6129,6130,6132,6133,6134,6135,6136,6137,6138,6139,6141,6142,6143,6144,6146,6147,6152,6154,6155,6156,6157,6158,6159,6160,6161,6164,6165,6167,6168,6169,6170,6173,6175,6176,6181,6187,6188,6189,6191,6193,6194,6201,6202,6203,6204,6205,6206,6207,6208,6209,6210,6217,6218,6222,6223,6224,6227,6228,6229,6230,6231,6232,6233,6234,6235,6746,7311,9045,9349,10952,11224,23521,25873	RPSA,RPL10A,RPL3,RPL4,RPL5,RPL6,RPL7,RPL7A,RPL8,RPL9,RPL10,RPL11,RPL12,RPL13,RPL15,RPL17,RPL18,RPL18A,RPL19,RPL21,RPL22,RPL23A,RPL24,RPL26,RPL27,RPL30,RPL27A,RPL28,RPL29,RPL31,RPL32,RPL34,RPL35A,RPL37,RPL37A,RPL38,RPL39,RPL36A,RPLP0,RPLP1,RPLP2,RPS2,RPS3,RPS3A,RPS4X,RPS5,RPS6,RPS7,RPS8,RPS9,RPS10,RPS11,RPS12,RPS13,RPS14,RPS15,RPS15A,RPS16,RPS17,RPS18,RPS19,RPS20,RPS21,RPS23,RPS24,RPS25,RPS26,RPS2…
1_Member	CORUM	CORUM:306	Ribosome, cytoplasmic	-100	-96.8866	78/80	2197,3921,4736,6122,6124,6125,6128,6129,6130,6132,6133,6134,6135,6136,6137,6138,6139,6141,6142,6143,6144,6146,6147,6152,6154,6155,6156,6157,6158,6159,6160,6161,6164,6165,6167,6168,6169,6170,6173,6175,6176,6181,6187,6188,6189,6191,6193,6194,6201,6202,6203,6204,6205,6206,6207,6208,6209,6210,6217,6218,6222,6223,6224,6227,6228,6229,6230,6231,6232,6233,6234,6235,7311,9045,9349,11224,23521,25873	FAU,RPSA,RPL10A,RPL3,RPL4,RPL5,RPL6,RPL7,RPL7A,RPL8,RPL9,RPL10,RPL11,RPL12,RPL13,RPL15,RPL17,RPL18,RPL18A,RPL19,RPL21,RPL22,RPL23A,RPL24,RPL26,RPL27,RPL30,RPL27A,RPL28,RPL29,RPL31,RPL32,RPL34,RPL35A,RPL37,RPL37A,RPL38,RPL39,RPL36A,RPLP0,RPLP1,RPLP2,RPS2,RPS3,RPS3A,RPS4X,RPS5,RPS6,RPS7,RPS8,RPS9,RPS10,RPS11,RPS12,RPS13,RPS14,RPS15,RPS15A,RPS16,RPS17,RPS18,RPS19,RPS20,RPS21,RPS23,RPS24,RPS25,RPS26,…
1_Member	Reactome Gene Sets	R-HSA-2408522	Selenoamino acid metabolism	-100	-97.0804	81/118	191,3735,3921,4736,6122,6124,6125,6128,6129,6130,6132,6133,6134,6135,6136,6137,6138,6139,6141,6142,6143,6144,6146,6147,6152,6154,6155,6156,6157,6158,6159,6160,6161,6164,6165,6166,6167,6168,6169,6170,6173,6175,6176,6181,6187,6188,6189,6191,6193,6194,6201,6202,6203,6204,6205,6206,6207,6208,6209,6210,6217,6218,6222,6223,6224,6227,6228,6229,6230,6231,6232,6233,6234,6235,7311,9045,9255,9349,11224,2352…	AHCY,KARS1,RPSA,RPL10A,RPL3,RPL4,RPL5,RPL6,RPL7,RPL7A,RPL8,RPL9,RPL10,RPL11,RPL12,RPL13,RPL15,RPL17,RPL18,RPL18A,RPL19,RPL21,RPL22,RPL23A,RPL24,RPL26,RPL27,RPL30,RPL27A,RPL28,RPL29,RPL31,RPL32,RPL34,RPL35A,RPL36AL,RPL37,RPL37A,RPL38,RPL39,RPL36A,RPLP0,RPLP1,RPLP2,RPS2,RPS3,RPS3A,RPS4X,RPS5,RPS6,RPS7,RPS8,RPS9,RPS10,RPS11,RPS12,RPS13,RPS14,RPS15,RPS15A,RPS16,RPS17,RPS18,RPS19,RPS20,RPS21,RPS23,RPS…
1_Member	GO Biological Processes	GO:0000184	nuclear-transcribed mRNA catabolic process, nonsense-mediated decay	-100	-97.0804	82/120	3646,3921,4736,5518,6122,6124,6125,6128,6129,6130,6132,6133,6134,6135,6136,6137,6138,6139,6141,6142,6143,6144,6146,6147,6152,6154,6155,6156,6157,6158,6159,6160,6161,6164,6165,6167,6168,6169,6170,6173,6175,6176,6181,6187,6188,6189,6191,6193,6194,6201,6202,6203,6204,6205,6206,6207,6208,6209,6210,6217,6218,6222,6223,6224,6227,6228,6229,6230,6231,6232,6233,6234,6235,7311,9045,9349,10921,11224,23521,2…	EIF3E,RPSA,RPL10A,PPP2R1A,RPL3,RPL4,RPL5,RPL6,RPL7,RPL7A,RPL8,RPL9,RPL10,RPL11,RPL12,RPL13,RPL15,RPL17,RPL18,RPL18A,RPL19,RPL21,RPL22,RPL23A,RPL24,RPL26,RPL27,RPL30,RPL27A,RPL28,RPL29,RPL31,RPL32,RPL34,RPL35A,RPL37,RPL37A,RPL38,RPL39,RPL36A,RPLP0,RPLP1,RPLP2,RPS2,RPS3,RPS3A,RPS4X,RPS5,RPS6,RPS7,RPS8,RPS9,RPS10,RPS11,RPS12,RPS13,RPS14,RPS15,RPS15A,RPS16,RPS17,RPS18,RPS19,RPS20,RPS21,RPS23,RPS24,RP…
1_Member	GO Biological Processes	GO:0045047	protein targeting to ER	-100	-97.0804	78/118	3921,4736,6122,6124,6125,6128,6129,6130,6132,6133,6134,6135,6136,6137,6138,6139,6141,6142,6143,6144,6146,6147,6152,6154,6155,6156,6157,6158,6159,6160,6161,6164,6165,6167,6168,6169,6170,6173,6175,6176,6181,6187,6188,6189,6191,6193,6194,6201,6202,6203,6204,6205,6206,6207,6208,6209,6210,6217,6218,6222,6223,6224,6227,6228,6229,6230,6231,6232,6233,6234,6235,7311,9045,9349,10952,11224,23521,25873	RPSA,RPL10A,RPL3,RPL4,RPL5,RPL6,RPL7,RPL7A,RPL8,RPL9,RPL10,RPL11,RPL12,RPL13,RPL15,RPL17,RPL18,RPL18A,RPL19,RPL21,RPL22,RPL23A,RPL24,RPL26,RPL27,RPL30,RPL27A,RPL28,RPL29,RPL31,RPL32,RPL34,RPL35A,RPL37,RPL37A,RPL38,RPL39,RPL36A,RPLP0,RPLP1,RPLP2,RPS2,RPS3,RPS3A,RPS4X,RPS5,RPS6,RPS7,RPS8,RPS9,RPS10,RPS11,RPS12,RPS13,RPS14,RPS15,RPS15A,RPS16,RPS17,RPS18,RPS19,RPS20,RPS21,RPS23,RPS24,RPS25,RPS26,RPS2…
1_Member	Reactome Gene Sets	R-HSA-156902	Peptide chain elongation	-100	-96.8866	80/89	1915,1938,3921,4736,6122,6124,6125,6128,6129,6130,6132,6133,6134,6135,6136,6137,6138,6139,6141,6142,6143,6144,6146,6147,6152,6154,6155,6156,6157,6158,6159,6160,6161,6164,6165,6166,6167,6168,6169,6170,6173,6175,6176,6181,6187,6188,6189,6191,6193,6194,6201,6202,6203,6204,6205,6206,6207,6208,6209,6210,6217,6218,6222,6223,6224,6227,6228,6229,6230,6231,6232,6233,6234,6235,7311,9045,9349,11224,23521,25…	EEF1A1,EEF2,RPSA,RPL10A,RPL3,RPL4,RPL5,RPL6,RPL7,RPL7A,RPL8,RPL9,RPL10,RPL11,RPL12,RPL13,RPL15,RPL17,RPL18,RPL18A,RPL19,RPL21,RPL22,RPL23A,RPL24,RPL26,RPL27,RPL30,RPL27A,RPL28,RPL29,RPL31,RPL32,RPL34,RPL35A,RPL36AL,RPL37,RPL37A,RPL38,RPL39,RPL36A,RPLP0,RPLP1,RPLP2,RPS2,RPS3,RPS3A,RPS4X,RPS5,RPS6,RPS7,RPS8,RPS9,RPS10,RPS11,RPS12,RPS13,RPS14,RPS15,RPS15A,RPS16,RPS17,RPS18,RPS19,RPS20,RPS21,RPS23,RP…
1_Member	GO Biological Processes	GO:0072599	establishment of protein localization to endoplasmic reticulum	-100	-97.0804	78/122	3921,4736,6122,6124,6125,6128,6129,6130,6132,6133,6134,6135,6136,6137,6138,6139,6141,6142,6143,6144,6146,6147,6152,6154,6155,6156,6157,6158,6159,6160,6161,6164,6165,6167,6168,6169,6170,6173,6175,6176,6181,6187,6188,6189,6191,6193,6194,6201,6202,6203,6204,6205,6206,6207,6208,6209,6210,6217,6218,6222,6223,6224,6227,6228,6229,6230,6231,6232,6233,6234,6235,7311,9045,9349,10952,11224,23521,25873	RPSA,RPL10A,RPL3,RPL4,RPL5,RPL6,RPL7,RPL7A,RPL8,RPL9,RPL10,RPL11,RPL12,RPL13,RPL15,RPL17,RPL18,RPL18A,RPL19,RPL21,RPL22,RPL23A,RPL24,RPL26,RPL27,RPL30,RPL27A,RPL28,RPL29,RPL31,RPL32,RPL34,RPL35A,RPL37,RPL37A,RPL38,RPL39,RPL36A,RPLP0,RPLP1,RPLP2,RPS2,RPS3,RPS3A,RPS4X,RPS5,RPS6,RPS7,RPS8,RPS9,RPS10,RPS11,RPS12,RPS13,RPS14,RPS15,RPS15A,RPS16,RPS17,RPS18,RPS19,RPS20,RPS21,RPS23,RPS24,RPS25,RPS26,RPS2…
1_Member	Reactome Gene Sets	R-HSA-156842	Eukaryotic Translation Elongation	-100	-96.8866	83/93	1915,1933,1936,1937,1938,3921,4736,6122,6124,6125,6128,6129,6130,6132,6133,6134,6135,6136,6137,6138,6139,6141,6142,6143,6144,6146,6147,6152,6154,6155,6156,6157,6158,6159,6160,6161,6164,6165,6166,6167,6168,6169,6170,6173,6175,6176,6181,6187,6188,6189,6191,6193,6194,6201,6202,6203,6204,6205,6206,6207,6208,6209,6210,6217,6218,6222,6223,6224,6227,6228,6229,6230,6231,6232,6233,6234,6235,7311,9045,9349…	EEF1A1,EEF1B2,EEF1D,EEF1G,EEF2,RPSA,RPL10A,RPL3,RPL4,RPL5,RPL6,RPL7,RPL7A,RPL8,RPL9,RPL10,RPL11,RPL12,RPL13,RPL15,RPL17,RPL18,RPL18A,RPL19,RPL21,RPL22,RPL23A,RPL24,RPL26,RPL27,RPL30,RPL27A,RPL28,RPL29,RPL31,RPL32,RPL34,RPL35A,RPL36AL,RPL37,RPL37A,RPL38,RPL39,RPL36A,RPLP0,RPLP1,RPLP2,RPS2,RPS3,RPS3A,RPS4X,RPS5,RPS6,RPS7,RPS8,RPS9,RPS10,RPS11,RPS12,RPS13,RPS14,RPS15,RPS15A,RPS16,RPS17,RPS18,RPS19,R…
1_Member	Reactome Gene Sets	R-HSA-192823	Viral mRNA Translation	-100	-96.8866	78/89	3921,4736,6122,6124,6125,6128,6129,6130,6132,6133,6134,6135,6136,6137,6138,6139,6141,6142,6143,6144,6146,6147,6152,6154,6155,6156,6157,6158,6159,6160,6161,6164,6165,6166,6167,6168,6169,6170,6173,6175,6176,6181,6187,6188,6189,6191,6193,6194,6201,6202,6203,6204,6205,6206,6207,6208,6209,6210,6217,6218,6222,6223,6224,6227,6228,6229,6230,6231,6232,6233,6234,6235,7311,9045,9349,11224,23521,25873	RPSA,RPL10A,RPL3,RPL4,RPL5,RPL6,RPL7,RPL7A,RPL8,RPL9,RPL10,RPL11,RPL12,RPL13,RPL15,RPL17,RPL18,RPL18A,RPL19,RPL21,RPL22,RPL23A,RPL24,RPL26,RPL27,RPL30,RPL27A,RPL28,RPL29,RPL31,RPL32,RPL34,RPL35A,RPL36AL,RPL37,RPL37A,RPL38,RPL39,RPL36A,RPLP0,RPLP1,RPLP2,RPS2,RPS3,RPS3A,RPS4X,RPS5,RPS6,RPS7,RPS8,RPS9,RPS10,RPS11,RPS12,RPS13,RPS14,RPS15,RPS15A,RPS16,RPS17,RPS18,RPS19,RPS20,RPS21,RPS23,RPS24,RPS25,RP…
1_Member	Reactome Gene Sets	R-HSA-72689	Formation of a pool of free 40S subunits	-100	-96.8866	87/101	3646,3921,4736,6122,6124,6125,6128,6129,6130,6132,6133,6134,6135,6136,6137,6138,6139,6141,6142,6143,6144,6146,6147,6152,6154,6155,6156,6157,6158,6159,6160,6161,6164,6165,6166,6167,6168,6169,6170,6173,6175,6176,6181,6187,6188,6189,6191,6193,6194,6201,6202,6203,6204,6205,6206,6207,6208,6209,6210,6217,6218,6222,6223,6224,6227,6228,6229,6230,6231,6232,6233,6234,6235,7311,8664,8665,8666,8667,8668,9045…	EIF3E,RPSA,RPL10A,RPL3,RPL4,RPL5,RPL6,RPL7,RPL7A,RPL8,RPL9,RPL10,RPL11,RPL12,RPL13,RPL15,RPL17,RPL18,RPL18A,RPL19,RPL21,RPL22,RPL23A,RPL24,RPL26,RPL27,RPL30,RPL27A,RPL28,RPL29,RPL31,RPL32,RPL34,RPL35A,RPL36AL,RPL37,RPL37A,RPL38,RPL39,RPL36A,RPLP0,RPLP1,RPLP2,RPS2,RPS3,RPS3A,RPS4X,RPS5,RPS6,RPS7,RPS8,RPS9,RPS10,RPS11,RPS12,RPS13,RPS14,RPS15,RPS15A,RPS16,RPS17,RPS18,RPS19,RPS20,RPS21,RPS23,RPS24,RP…
1_Member	Reactome Gene Sets	R-HSA-2408557	Selenocysteine synthesis	-100	-96.8866	78/93	3921,4736,6122,6124,6125,6128,6129,6130,6132,6133,6134,6135,6136,6137,6138,6139,6141,6142,6143,6144,6146,6147,6152,6154,6155,6156,6157,6158,6159,6160,6161,6164,6165,6166,6167,6168,6169,6170,6173,6175,6176,6181,6187,6188,6189,6191,6193,6194,6201,6202,6203,6204,6205,6206,6207,6208,6209,6210,6217,6218,6222,6223,6224,6227,6228,6229,6230,6231,6232,6233,6234,6235,7311,9045,9349,11224,23521,25873	RPSA,RPL10A,RPL3,RPL4,RPL5,RPL6,RPL7,RPL7A,RPL8,RPL9,RPL10,RPL11,RPL12,RPL13,RPL15,RPL17,RPL18,RPL18A,RPL19,RPL21,RPL22,RPL23A,RPL24,RPL26,RPL27,RPL30,RPL27A,RPL28,RPL29,RPL31,RPL32,RPL34,RPL35A,RPL36AL,RPL37,RPL37A,RPL38,RPL39,RPL36A,RPLP0,RPLP1,RPLP2,RPS2,RPS3,RPS3A,RPS4X,RPS5,RPS6,RPS7,RPS8,RPS9,RPS10,RPS11,RPS12,RPS13,RPS14,RPS15,RPS15A,RPS16,RPS17,RPS18,RPS19,RPS20,RPS21,RPS23,RPS24,RPS25,RP…
1_Member	Reactome Gene Sets	R-HSA-72764	Eukaryotic Translation Termination	-100	-96.8866	78/93	3921,4736,6122,6124,6125,6128,6129,6130,6132,6133,6134,6135,6136,6137,6138,6139,6141,6142,6143,6144,6146,6147,6152,6154,6155,6156,6157,6158,6159,6160,6161,6164,6165,6166,6167,6168,6169,6170,6173,6175,6176,6181,6187,6188,6189,6191,6193,6194,6201,6202,6203,6204,6205,6206,6207,6208,6209,6210,6217,6218,6222,6223,6224,6227,6228,6229,6230,6231,6232,6233,6234,6235,7311,9045,9349,11224,23521,25873	RPSA,RPL10A,RPL3,RPL4,RPL5,RPL6,RPL7,RPL7A,RPL8,RPL9,RPL10,RPL11,RPL12,RPL13,RPL15,RPL17,RPL18,RPL18A,RPL19,RPL21,RPL22,RPL23A,RPL24,RPL26,RPL27,RPL30,RPL27A,RPL28,RPL29,RPL31,RPL32,RPL34,RPL35A,RPL36AL,RPL37,RPL37A,RPL38,RPL39,RPL36A,RPLP0,RPLP1,RPLP2,RPS2,RPS3,RPS3A,RPS4X,RPS5,RPS6,RPS7,RPS8,RPS9,RPS10,RPS11,RPS12,RPS13,RPS14,RPS15,RPS15A,RPS16,RPS17,RPS18,RPS19,RPS20,RPS21,RPS23,RPS24,RPS25,RP…
1_Member	Reactome Gene Sets	R-HSA-156827	L13a-mediated translational silencing of Ceruloplasmin expression	-100	-96.8866	93/111	1968,1973,1974,1975,3646,3921,4736,6122,6124,6125,6128,6129,6130,6132,6133,6134,6135,6136,6137,6138,6139,6141,6142,6143,6144,6146,6147,6152,6154,6155,6156,6157,6158,6159,6160,6161,6164,6165,6166,6167,6168,6169,6170,6173,6175,6176,6181,6187,6188,6189,6191,6193,6194,6201,6202,6203,6204,6205,6206,6207,6208,6209,6210,6217,6218,6222,6223,6224,6227,6228,6229,6230,6231,6232,6233,6234,6235,7311,7458,8664…	EIF2S3,EIF4A1,EIF4A2,EIF4B,EIF3E,RPSA,RPL10A,RPL3,RPL4,RPL5,RPL6,RPL7,RPL7A,RPL8,RPL9,RPL10,RPL11,RPL12,RPL13,RPL15,RPL17,RPL18,RPL18A,RPL19,RPL21,RPL22,RPL23A,RPL24,RPL26,RPL27,RPL30,RPL27A,RPL28,RPL29,RPL31,RPL32,RPL34,RPL35A,RPL36AL,RPL37,RPL37A,RPL38,RPL39,RPL36A,RPLP0,RPLP1,RPLP2,RPS2,RPS3,RPS3A,RPS4X,RPS5,RPS6,RPS7,RPS8,RPS9,RPS10,RPS11,RPS12,RPS13,RPS14,RPS15,RPS15A,RPS16,RPS17,RPS18,RPS19…
1_Member	Reactome Gene Sets	R-HSA-975956	Nonsense Mediated Decay (NMD) independent of the Exon Junction Complex (EJC)	-100	-96.8866	79/95	3921,4736,6122,6124,6125,6128,6129,6130,6132,6133,6134,6135,6136,6137,6138,6139,6141,6142,6143,6144,6146,6147,6152,6154,6155,6156,6157,6158,6159,6160,6161,6164,6165,6166,6167,6168,6169,6170,6173,6175,6176,6181,6187,6188,6189,6191,6193,6194,6201,6202,6203,6204,6205,6206,6207,6208,6209,6210,6217,6218,6222,6223,6224,6227,6228,6229,6230,6231,6232,6233,6234,6235,7311,9045,9349,11224,23521,25873,26986	RPSA,RPL10A,RPL3,RPL4,RPL5,RPL6,RPL7,RPL7A,RPL8,RPL9,RPL10,RPL11,RPL12,RPL13,RPL15,RPL17,RPL18,RPL18A,RPL19,RPL21,RPL22,RPL23A,RPL24,RPL26,RPL27,RPL30,RPL27A,RPL28,RPL29,RPL31,RPL32,RPL34,RPL35A,RPL36AL,RPL37,RPL37A,RPL38,RPL39,RPL36A,RPLP0,RPLP1,RPLP2,RPS2,RPS3,RPS3A,RPS4X,RPS5,RPS6,RPS7,RPS8,RPS9,RPS10,RPS11,RPS12,RPS13,RPS14,RPS15,RPS15A,RPS16,RPS17,RPS18,RPS19,RPS20,RPS21,RPS23,RPS24,RPS25,RP…
1_Member	Reactome Gene Sets	R-HSA-72706	GTP hydrolysis and joining of the 60S ribosomal subunit	-100	-96.8866	92/112	1968,1973,1974,1975,3646,3921,4736,6122,6124,6125,6128,6129,6130,6132,6133,6134,6135,6136,6137,6138,6139,6141,6142,6143,6144,6146,6147,6152,6154,6155,6156,6157,6158,6159,6160,6161,6164,6165,6166,6167,6168,6169,6170,6173,6175,6176,6181,6187,6188,6189,6191,6193,6194,6201,6202,6203,6204,6205,6206,6207,6208,6209,6210,6217,6218,6222,6223,6224,6227,6228,6229,6230,6231,6232,6233,6234,6235,7311,7458,8664…	EIF2S3,EIF4A1,EIF4A2,EIF4B,EIF3E,RPSA,RPL10A,RPL3,RPL4,RPL5,RPL6,RPL7,RPL7A,RPL8,RPL9,RPL10,RPL11,RPL12,RPL13,RPL15,RPL17,RPL18,RPL18A,RPL19,RPL21,RPL22,RPL23A,RPL24,RPL26,RPL27,RPL30,RPL27A,RPL28,RPL29,RPL31,RPL32,RPL34,RPL35A,RPL36AL,RPL37,RPL37A,RPL38,RPL39,RPL36A,RPLP0,RPLP1,RPLP2,RPS2,RPS3,RPS3A,RPS4X,RPS5,RPS6,RPS7,RPS8,RPS9,RPS10,RPS11,RPS12,RPS13,RPS14,RPS15,RPS15A,RPS16,RPS17,RPS18,RPS19…
1_Member	Reactome Gene Sets	R-HSA-168255	Influenza Life Cycle	-100	-97.0804	81/144	1211,3303,3320,3921,4736,6122,6124,6125,6128,6129,6130,6132,6133,6134,6135,6136,6137,6138,6139,6141,6142,6143,6144,6146,6147,6152,6154,6155,6156,6157,6158,6159,6160,6161,6164,6165,6166,6167,6168,6169,6170,6173,6175,6176,6181,6187,6188,6189,6191,6193,6194,6201,6202,6203,6204,6205,6206,6207,6208,6209,6210,6217,6218,6222,6223,6224,6227,6228,6229,6230,6231,6232,6233,6234,6235,7311,9045,9349,11224,235…	CLTA,HSPA1A,HSP90AA1,RPSA,RPL10A,RPL3,RPL4,RPL5,RPL6,RPL7,RPL7A,RPL8,RPL9,RPL10,RPL11,RPL12,RPL13,RPL15,RPL17,RPL18,RPL18A,RPL19,RPL21,RPL22,RPL23A,RPL24,RPL26,RPL27,RPL30,RPL27A,RPL28,RPL29,RPL31,RPL32,RPL34,RPL35A,RPL36AL,RPL37,RPL37A,RPL38,RPL39,RPL36A,RPLP0,RPLP1,RPLP2,RPS2,RPS3,RPS3A,RPS4X,RPS5,RPS6,RPS7,RPS8,RPS9,RPS10,RPS11,RPS12,RPS13,RPS14,RPS15,RPS15A,RPS16,RPS17,RPS18,RPS19,RPS20,RPS21…
1_Member	Reactome Gene Sets	R-HSA-72613	Eukaryotic Translation Initiation	-100	-96.8866	93/119	1968,1973,1974,1975,3646,3921,4736,6122,6124,6125,6128,6129,6130,6132,6133,6134,6135,6136,6137,6138,6139,6141,6142,6143,6144,6146,6147,6152,6154,6155,6156,6157,6158,6159,6160,6161,6164,6165,6166,6167,6168,6169,6170,6173,6175,6176,6181,6187,6188,6189,6191,6193,6194,6201,6202,6203,6204,6205,6206,6207,6208,6209,6210,6217,6218,6222,6223,6224,6227,6228,6229,6230,6231,6232,6233,6234,6235,7311,7458,8664…	EIF2S3,EIF4A1,EIF4A2,EIF4B,EIF3E,RPSA,RPL10A,RPL3,RPL4,RPL5,RPL6,RPL7,RPL7A,RPL8,RPL9,RPL10,RPL11,RPL12,RPL13,RPL15,RPL17,RPL18,RPL18A,RPL19,RPL21,RPL22,RPL23A,RPL24,RPL26,RPL27,RPL30,RPL27A,RPL28,RPL29,RPL31,RPL32,RPL34,RPL35A,RPL36AL,RPL37,RPL37A,RPL38,RPL39,RPL36A,RPLP0,RPLP1,RPLP2,RPS2,RPS3,RPS3A,RPS4X,RPS5,RPS6,RPS7,RPS8,RPS9,RPS10,RPS11,RPS12,RPS13,RPS14,RPS15,RPS15A,RPS16,RPS17,RPS18,RPS19…
1_Member	Reactome Gene Sets	R-HSA-72737	Cap-dependent Translation Initiation	-100	-96.8866	93/119	1968,1973,1974,1975,3646,3921,4736,6122,6124,6125,6128,6129,6130,6132,6133,6134,6135,6136,6137,6138,6139,6141,6142,6143,6144,6146,6147,6152,6154,6155,6156,6157,6158,6159,6160,6161,6164,6165,6166,6167,6168,6169,6170,6173,6175,6176,6181,6187,6188,6189,6191,6193,6194,6201,6202,6203,6204,6205,6206,6207,6208,6209,6210,6217,6218,6222,6223,6224,6227,6228,6229,6230,6231,6232,6233,6234,6235,7311,7458,8664…	EIF2S3,EIF4A1,EIF4A2,EIF4B,EIF3E,RPSA,RPL10A,RPL3,RPL4,RPL5,RPL6,RPL7,RPL7A,RPL8,RPL9,RPL10,RPL11,RPL12,RPL13,RPL15,RPL17,RPL18,RPL18A,RPL19,RPL21,RPL22,RPL23A,RPL24,RPL26,RPL27,RPL30,RPL27A,RPL28,RPL29,RPL31,RPL32,RPL34,RPL35A,RPL36AL,RPL37,RPL37A,RPL38,RPL39,RPL36A,RPLP0,RPLP1,RPLP2,RPS2,RPS3,RPS3A,RPS4X,RPS5,RPS6,RPS7,RPS8,RPS9,RPS10,RPS11,RPS12,RPS13,RPS14,RPS15,RPS15A,RPS16,RPS17,RPS18,RPS19…
1_Member	Reactome Gene Sets	R-HSA-1799339	SRP-dependent cotranslational protein targeting to membrane	-100	-96.8866	81/112	3921,4736,6122,6124,6125,6128,6129,6130,6132,6133,6134,6135,6136,6137,6138,6139,6141,6142,6143,6144,6146,6147,6152,6154,6155,6156,6157,6158,6159,6160,6161,6164,6165,6166,6167,6168,6169,6170,6173,6175,6176,6181,6187,6188,6189,6191,6193,6194,6201,6202,6203,6204,6205,6206,6207,6208,6209,6210,6217,6218,6222,6223,6224,6227,6228,6229,6230,6231,6232,6233,6234,6235,6746,6748,7311,9045,9349,10952,11224,23…	RPSA,RPL10A,RPL3,RPL4,RPL5,RPL6,RPL7,RPL7A,RPL8,RPL9,RPL10,RPL11,RPL12,RPL13,RPL15,RPL17,RPL18,RPL18A,RPL19,RPL21,RPL22,RPL23A,RPL24,RPL26,RPL27,RPL30,RPL27A,RPL28,RPL29,RPL31,RPL32,RPL34,RPL35A,RPL36AL,RPL37,RPL37A,RPL38,RPL39,RPL36A,RPLP0,RPLP1,RPLP2,RPS2,RPS3,RPS3A,RPS4X,RPS5,RPS6,RPS7,RPS8,RPS9,RPS10,RPS11,RPS12,RPS13,RPS14,RPS15,RPS15A,RPS16,RPS17,RPS18,RPS19,RPS20,RPS21,RPS23,RPS24,RPS25,RP…
1_Member	Reactome Gene Sets	R-HSA-927802	Nonsense-Mediated Decay (NMD)	-100	-96.8866	82/115	3921,4736,5518,6122,6124,6125,6128,6129,6130,6132,6133,6134,6135,6136,6137,6138,6139,6141,6142,6143,6144,6146,6147,6152,6154,6155,6156,6157,6158,6159,6160,6161,6164,6165,6166,6167,6168,6169,6170,6173,6175,6176,6181,6187,6188,6189,6191,6193,6194,6201,6202,6203,6204,6205,6206,6207,6208,6209,6210,6217,6218,6222,6223,6224,6227,6228,6229,6230,6231,6232,6233,6234,6235,7311,9045,9349,10921,11224,23521,2…	RPSA,RPL10A,PPP2R1A,RPL3,RPL4,RPL5,RPL6,RPL7,RPL7A,RPL8,RPL9,RPL10,RPL11,RPL12,RPL13,RPL15,RPL17,RPL18,RPL18A,RPL19,RPL21,RPL22,RPL23A,RPL24,RPL26,RPL27,RPL30,RPL27A,RPL28,RPL29,RPL31,RPL32,RPL34,RPL35A,RPL36AL,RPL37,RPL37A,RPL38,RPL39,RPL36A,RPLP0,RPLP1,RPLP2,RPS2,RPS3,RPS3A,RPS4X,RPS5,RPS6,RPS7,RPS8,RPS9,RPS10,RPS11,RPS12,RPS13,RPS14,RPS15,RPS15A,RPS16,RPS17,RPS18,RPS19,RPS20,RPS21,RPS23,RPS24,…
1_Member	Reactome Gene Sets	R-HSA-975957	Nonsense Mediated Decay (NMD) enhanced by the Exon Junction Complex (EJC)	-100	-96.8866	82/115	3921,4736,5518,6122,6124,6125,6128,6129,6130,6132,6133,6134,6135,6136,6137,6138,6139,6141,6142,6143,6144,6146,6147,6152,6154,6155,6156,6157,6158,6159,6160,6161,6164,6165,6166,6167,6168,6169,6170,6173,6175,6176,6181,6187,6188,6189,6191,6193,6194,6201,6202,6203,6204,6205,6206,6207,6208,6209,6210,6217,6218,6222,6223,6224,6227,6228,6229,6230,6231,6232,6233,6234,6235,7311,9045,9349,10921,11224,23521,2…	RPSA,RPL10A,PPP2R1A,RPL3,RPL4,RPL5,RPL6,RPL7,RPL7A,RPL8,RPL9,RPL10,RPL11,RPL12,RPL13,RPL15,RPL17,RPL18,RPL18A,RPL19,RPL21,RPL22,RPL23A,RPL24,RPL26,RPL27,RPL30,RPL27A,RPL28,RPL29,RPL31,RPL32,RPL34,RPL35A,RPL36AL,RPL37,RPL37A,RPL38,RPL39,RPL36A,RPLP0,RPLP1,RPLP2,RPS2,RPS3,RPS3A,RPS4X,RPS5,RPS6,RPS7,RPS8,RPS9,RPS10,RPS11,RPS12,RPS13,RPS14,RPS15,RPS15A,RPS16,RPS17,RPS18,RPS19,RPS20,RPS21,RPS23,RPS24,…
1_Member	Reactome Gene Sets	R-HSA-9010553	Regulation of expression of SLITs and ROBOs	-100	-97.0804	87/171	3921,4736,5689,5702,5710,5720,6122,6124,6125,6128,6129,6130,6132,6133,6134,6135,6136,6137,6138,6139,6141,6142,6143,6144,6146,6147,6152,6154,6155,6156,6157,6158,6159,6160,6161,6164,6165,6166,6167,6168,6169,6170,6173,6175,6176,6181,6187,6188,6189,6191,6193,6194,6201,6202,6203,6204,6205,6206,6207,6208,6209,6210,6217,6218,6222,6223,6224,6227,6228,6229,6230,6231,6232,6233,6234,6235,6923,7311,7314,7316…	RPSA,RPL10A,PSMB1,PSMC3,PSMD4,PSME1,RPL3,RPL4,RPL5,RPL6,RPL7,RPL7A,RPL8,RPL9,RPL10,RPL11,RPL12,RPL13,RPL15,RPL17,RPL18,RPL18A,RPL19,RPL21,RPL22,RPL23A,RPL24,RPL26,RPL27,RPL30,RPL27A,RPL28,RPL29,RPL31,RPL32,RPL34,RPL35A,RPL36AL,RPL37,RPL37A,RPL38,RPL39,RPL36A,RPLP0,RPLP1,RPLP2,RPS2,RPS3,RPS3A,RPS4X,RPS5,RPS6,RPS7,RPS8,RPS9,RPS10,RPS11,RPS12,RPS13,RPS14,RPS15,RPS15A,RPS16,RPS17,RPS18,RPS19,RPS20,RP…
1_Member	Reactome Gene Sets	R-HSA-72766	Translation	-100	-97.0804	107/291	1915,1933,1936,1937,1938,1968,1973,1974,1975,3646,3735,3921,4736,5018,6122,6124,6125,6128,6129,6130,6132,6133,6134,6135,6136,6137,6138,6139,6141,6142,6143,6144,6146,6147,6152,6154,6155,6156,6157,6158,6159,6160,6161,6164,6165,6166,6167,6168,6169,6170,6173,6175,6176,6181,6187,6188,6189,6191,6193,6194,6201,6202,6203,6204,6205,6206,6207,6208,6209,6210,6217,6218,6222,6223,6224,6227,6228,6229,6230,6231…	EEF1A1,EEF1B2,EEF1D,EEF1G,EEF2,EIF2S3,EIF4A1,EIF4A2,EIF4B,EIF3E,KARS1,RPSA,RPL10A,OXA1L,RPL3,RPL4,RPL5,RPL6,RPL7,RPL7A,RPL8,RPL9,RPL10,RPL11,RPL12,RPL13,RPL15,RPL17,RPL18,RPL18A,RPL19,RPL21,RPL22,RPL23A,RPL24,RPL26,RPL27,RPL30,RPL27A,RPL28,RPL29,RPL31,RPL32,RPL34,RPL35A,RPL36AL,RPL37,RPL37A,RPL38,RPL39,RPL36A,RPLP0,RPLP1,RPLP2,RPS2,RPS3,RPS3A,RPS4X,RPS5,RPS6,RPS7,RPS8,RPS9,RPS10,RPS11,RPS12,RPS13…
1_Member	GO Biological Processes	GO:0006413	translational initiation	-100	-96.8866	99/193	468,1968,1973,1974,1975,1982,3315,3646,3921,4736,4869,6122,6124,6125,6128,6129,6130,6132,6133,6134,6135,6136,6137,6138,6139,6141,6142,6143,6144,6146,6147,6152,6154,6155,6156,6157,6158,6159,6160,6161,6164,6165,6167,6168,6169,6170,6173,6175,6176,6181,6187,6188,6189,6191,6193,6194,6201,6202,6203,6204,6205,6206,6207,6208,6209,6210,6217,6218,6222,6223,6224,6227,6228,6229,6230,6231,6232,6233,6234,6235,…	ATF4,EIF2S3,EIF4A1,EIF4A2,EIF4B,EIF4G2,HSPB1,EIF3E,RPSA,RPL10A,NPM1,RPL3,RPL4,RPL5,RPL6,RPL7,RPL7A,RPL8,RPL9,RPL10,RPL11,RPL12,RPL13,RPL15,RPL17,RPL18,RPL18A,RPL19,RPL21,RPL22,RPL23A,RPL24,RPL26,RPL27,RPL30,RPL27A,RPL28,RPL29,RPL31,RPL32,RPL34,RPL35A,RPL37,RPL37A,RPL38,RPL39,RPL36A,RPLP0,RPLP1,RPLP2,RPS2,RPS3,RPS3A,RPS4X,RPS5,RPS6,RPS7,RPS8,RPS9,RPS10,RPS11,RPS12,RPS13,RPS14,RPS15,RPS15A,RPS16,RP…
1_Member	Reactome Gene Sets	R-HSA-168273	Influenza Viral RNA Transcription and Replication	-99.9551	-97.0525	79/134	3320,3921,4736,6122,6124,6125,6128,6129,6130,6132,6133,6134,6135,6136,6137,6138,6139,6141,6142,6143,6144,6146,6147,6152,6154,6155,6156,6157,6158,6159,6160,6161,6164,6165,6166,6167,6168,6169,6170,6173,6175,6176,6181,6187,6188,6189,6191,6193,6194,6201,6202,6203,6204,6205,6206,6207,6208,6209,6210,6217,6218,6222,6223,6224,6227,6228,6229,6230,6231,6232,6233,6234,6235,7311,9045,9349,11224,23521,25873	HSP90AA1,RPSA,RPL10A,RPL3,RPL4,RPL5,RPL6,RPL7,RPL7A,RPL8,RPL9,RPL10,RPL11,RPL12,RPL13,RPL15,RPL17,RPL18,RPL18A,RPL19,RPL21,RPL22,RPL23A,RPL24,RPL26,RPL27,RPL30,RPL27A,RPL28,RPL29,RPL31,RPL32,RPL34,RPL35A,RPL36AL,RPL37,RPL37A,RPL38,RPL39,RPL36A,RPLP0,RPLP1,RPLP2,RPS2,RPS3,RPS3A,RPS4X,RPS5,RPS6,RPS7,RPS8,RPS9,RPS10,RPS11,RPS12,RPS13,RPS14,RPS15,RPS15A,RPS16,RPS17,RPS18,RPS19,RPS20,RPS21,RPS23,RPS24…
1_Member	Reactome Gene Sets	R-HSA-168254	Influenza Infection	-98.3289	-95.4427	82/155	293,1211,3303,3320,3921,4736,6122,6124,6125,6128,6129,6130,6132,6133,6134,6135,6136,6137,6138,6139,6141,6142,6143,6144,6146,6147,6152,6154,6155,6156,6157,6158,6159,6160,6161,6164,6165,6166,6167,6168,6169,6170,6173,6175,6176,6181,6187,6188,6189,6191,6193,6194,6201,6202,6203,6204,6205,6206,6207,6208,6209,6210,6217,6218,6222,6223,6224,6227,6228,6229,6230,6231,6232,6233,6234,6235,7311,9045,9349,11224…	SLC25A6,CLTA,HSPA1A,HSP90AA1,RPSA,RPL10A,RPL3,RPL4,RPL5,RPL6,RPL7,RPL7A,RPL8,RPL9,RPL10,RPL11,RPL12,RPL13,RPL15,RPL17,RPL18,RPL18A,RPL19,RPL21,RPL22,RPL23A,RPL24,RPL26,RPL27,RPL30,RPL27A,RPL28,RPL29,RPL31,RPL32,RPL34,RPL35A,RPL36AL,RPL37,RPL37A,RPL38,RPL39,RPL36A,RPLP0,RPLP1,RPLP2,RPS2,RPS3,RPS3A,RPS4X,RPS5,RPS6,RPS7,RPS8,RPS9,RPS10,RPS11,RPS12,RPS13,RPS14,RPS15,RPS15A,RPS16,RPS17,RPS18,RPS19,RPS…
1_Member	GO Biological Processes	GO:0019080	viral gene expression	-96.914	-94.0436	87/191	3725,3921,4736,5094,5702,6122,6124,6125,6128,6129,6130,6132,6133,6134,6135,6136,6137,6138,6139,6141,6142,6143,6144,6146,6147,6152,6154,6155,6156,6157,6158,6159,6160,6161,6164,6165,6167,6168,6169,6170,6173,6175,6176,6181,6187,6188,6189,6191,6193,6194,6201,6202,6203,6204,6205,6206,6207,6208,6209,6210,6217,6218,6222,6223,6224,6227,6228,6229,6230,6231,6232,6233,6234,6235,7311,7392,7538,8664,8665,8666…	JUN,RPSA,RPL10A,PCBP2,PSMC3,RPL3,RPL4,RPL5,RPL6,RPL7,RPL7A,RPL8,RPL9,RPL10,RPL11,RPL12,RPL13,RPL15,RPL17,RPL18,RPL18A,RPL19,RPL21,RPL22,RPL23A,RPL24,RPL26,RPL27,RPL30,RPL27A,RPL28,RPL29,RPL31,RPL32,RPL34,RPL35A,RPL37,RPL37A,RPL38,RPL39,RPL36A,RPLP0,RPLP1,RPLP2,RPS2,RPS3,RPS3A,RPS4X,RPS5,RPS6,RPS7,RPS8,RPS9,RPS10,RPS11,RPS12,RPS13,RPS14,RPS15,RPS15A,RPS16,RPS17,RPS18,RPS19,RPS20,RPS21,RPS23,RPS24,…
1_Member	Reactome Gene Sets	R-HSA-376176	Signaling by ROBO receptors	-95.4724	-92.6172	90/218	387,3921,4736,5216,5689,5702,5710,5720,5879,6122,6124,6125,6128,6129,6130,6132,6133,6134,6135,6136,6137,6138,6139,6141,6142,6143,6144,6146,6147,6152,6154,6155,6156,6157,6158,6159,6160,6161,6164,6165,6166,6167,6168,6169,6170,6173,6175,6176,6181,6187,6188,6189,6191,6193,6194,6201,6202,6203,6204,6205,6206,6207,6208,6209,6210,6217,6218,6222,6223,6224,6227,6228,6229,6230,6231,6232,6233,6234,6235,6923,…	RHOA,RPSA,RPL10A,PFN1,PSMB1,PSMC3,PSMD4,PSME1,RAC1,RPL3,RPL4,RPL5,RPL6,RPL7,RPL7A,RPL8,RPL9,RPL10,RPL11,RPL12,RPL13,RPL15,RPL17,RPL18,RPL18A,RPL19,RPL21,RPL22,RPL23A,RPL24,RPL26,RPL27,RPL30,RPL27A,RPL28,RPL29,RPL31,RPL32,RPL34,RPL35A,RPL36AL,RPL37,RPL37A,RPL38,RPL39,RPL36A,RPLP0,RPLP1,RPLP2,RPS2,RPS3,RPS3A,RPS4X,RPS5,RPS6,RPS7,RPS8,RPS9,RPS10,RPS11,RPS12,RPS13,RPS14,RPS15,RPS15A,RPS16,RPS17,RPS18…
1_Member	GO Biological Processes	GO:0070972	protein localization to endoplasmic reticulum	-95.4005	-92.56	79/147	3921,4736,6122,6124,6125,6128,6129,6130,6132,6133,6134,6135,6136,6137,6138,6139,6141,6142,6143,6144,6146,6147,6152,6154,6155,6156,6157,6158,6159,6160,6161,6164,6165,6167,6168,6169,6170,6173,6175,6176,6181,6187,6188,6189,6191,6193,6194,6201,6202,6203,6204,6205,6206,6207,6208,6209,6210,6217,6218,6222,6223,6224,6227,6228,6229,6230,6231,6232,6233,6234,6235,7311,9045,9349,10945,10952,11224,23521,25873	RPSA,RPL10A,RPL3,RPL4,RPL5,RPL6,RPL7,RPL7A,RPL8,RPL9,RPL10,RPL11,RPL12,RPL13,RPL15,RPL17,RPL18,RPL18A,RPL19,RPL21,RPL22,RPL23A,RPL24,RPL26,RPL27,RPL30,RPL27A,RPL28,RPL29,RPL31,RPL32,RPL34,RPL35A,RPL37,RPL37A,RPL38,RPL39,RPL36A,RPLP0,RPLP1,RPLP2,RPS2,RPS3,RPS3A,RPS4X,RPS5,RPS6,RPS7,RPS8,RPS9,RPS10,RPS11,RPS12,RPS13,RPS14,RPS15,RPS15A,RPS16,RPS17,RPS18,RPS19,RPS20,RPS21,RPS23,RPS24,RPS25,RPS26,RPS2…
1_Member	KEGG Pathway	hsa03010	Ribosome	-95.3137	-92.4875	80/153	2197,3921,4736,6122,6124,6125,6128,6129,6130,6132,6133,6134,6135,6136,6137,6138,6139,6141,6142,6143,6144,6146,6147,6152,6154,6155,6156,6157,6158,6159,6160,6161,6164,6165,6166,6167,6168,6169,6170,6173,6175,6176,6181,6187,6188,6189,6191,6193,6194,6201,6202,6203,6204,6205,6206,6207,6208,6209,6210,6217,6218,6222,6223,6224,6227,6228,6229,6230,6231,6232,6233,6234,6235,7311,9045,9349,11222,11224,23521,2…	FAU,RPSA,RPL10A,RPL3,RPL4,RPL5,RPL6,RPL7,RPL7A,RPL8,RPL9,RPL10,RPL11,RPL12,RPL13,RPL15,RPL17,RPL18,RPL18A,RPL19,RPL21,RPL22,RPL23A,RPL24,RPL26,RPL27,RPL30,RPL27A,RPL28,RPL29,RPL31,RPL32,RPL34,RPL35A,RPL36AL,RPL37,RPL37A,RPL38,RPL39,RPL36A,RPLP0,RPLP1,RPLP2,RPS2,RPS3,RPS3A,RPS4X,RPS5,RPS6,RPS7,RPS8,RPS9,RPS10,RPS11,RPS12,RPS13,RPS14,RPS15,RPS15A,RPS16,RPS17,RPS18,RPS19,RPS20,RPS21,RPS23,RPS24,RPS2…
1_Member	CORUM	CORUM:3055	Nop56p-associated pre-rRNA complex	-92.5067	-89.6944	69/104	1915,1938,3178,4673,4691,4736,4809,4869,4904,6122,6124,6125,6128,6129,6130,6132,6133,6134,6135,6136,6137,6138,6139,6141,6142,6143,6144,6146,6147,6152,6154,6155,6156,6157,6158,6159,6160,6161,6165,6168,6170,6173,6175,6176,6181,6187,6189,6194,6201,6202,6203,6205,6206,6207,6208,6209,6210,6217,6218,6222,6228,6229,6235,8971,9045,9349,11224,23521,25873	EEF1A1,EEF2,HNRNPA1,NAP1L1,NCL,RPL10A,SNU13,NPM1,YBX1,RPL3,RPL4,RPL5,RPL6,RPL7,RPL7A,RPL8,RPL9,RPL10,RPL11,RPL12,RPL13,RPL15,RPL17,RPL18,RPL18A,RPL19,RPL21,RPL22,RPL23A,RPL24,RPL26,RPL27,RPL30,RPL27A,RPL28,RPL29,RPL31,RPL32,RPL35A,RPL37A,RPL39,RPL36A,RPLP0,RPLP1,RPLP2,RPS2,RPS3A,RPS6,RPS7,RPS8,RPS9,RPS11,RPS12,RPS13,RPS14,RPS15,RPS15A,RPS16,RPS17,RPS18,RPS23,RPS24,RPS29,H1-10,RPL14,RPL23,RPL35,RP…
1_Member	GO Biological Processes	GO:0019083	viral transcription	-91.984	-89.185	82/177	3725,3921,4736,5702,6122,6124,6125,6128,6129,6130,6132,6133,6134,6135,6136,6137,6138,6139,6141,6142,6143,6144,6146,6147,6152,6154,6155,6156,6157,6158,6159,6160,6161,6164,6165,6167,6168,6169,6170,6173,6175,6176,6181,6187,6188,6189,6191,6193,6194,6201,6202,6203,6204,6205,6206,6207,6208,6209,6210,6217,6218,6222,6223,6224,6227,6228,6229,6230,6231,6232,6233,6234,6235,7311,7392,7538,9045,9349,10410,112…	JUN,RPSA,RPL10A,PSMC3,RPL3,RPL4,RPL5,RPL6,RPL7,RPL7A,RPL8,RPL9,RPL10,RPL11,RPL12,RPL13,RPL15,RPL17,RPL18,RPL18A,RPL19,RPL21,RPL22,RPL23A,RPL24,RPL26,RPL27,RPL30,RPL27A,RPL28,RPL29,RPL31,RPL32,RPL34,RPL35A,RPL37,RPL37A,RPL38,RPL39,RPL36A,RPLP0,RPLP1,RPLP2,RPS2,RPS3,RPS3A,RPS4X,RPS5,RPS6,RPS7,RPS8,RPS9,RPS10,RPS11,RPS12,RPS13,RPS14,RPS15,RPS15A,RPS16,RPS17,RPS18,RPS19,RPS20,RPS21,RPS23,RPS24,RPS25,…
1_Member	GO Biological Processes	GO:0000956	nuclear-transcribed mRNA catabolic process	-89.3295	-86.5434	85/209	677,3646,3921,4736,5518,6122,6124,6125,6128,6129,6130,6132,6133,6134,6135,6136,6137,6138,6139,6141,6142,6143,6144,6146,6147,6152,6154,6155,6156,6157,6158,6159,6160,6161,6164,6165,6167,6168,6169,6170,6173,6175,6176,6181,6187,6188,6189,6191,6193,6194,6201,6202,6203,6204,6205,6206,6207,6208,6209,6210,6217,6218,6222,6223,6224,6227,6228,6229,6230,6231,6232,6233,6234,6235,7311,7538,7812,9045,9349,10921…	ZFP36L1,EIF3E,RPSA,RPL10A,PPP2R1A,RPL3,RPL4,RPL5,RPL6,RPL7,RPL7A,RPL8,RPL9,RPL10,RPL11,RPL12,RPL13,RPL15,RPL17,RPL18,RPL18A,RPL19,RPL21,RPL22,RPL23A,RPL24,RPL26,RPL27,RPL30,RPL27A,RPL28,RPL29,RPL31,RPL32,RPL34,RPL35A,RPL37,RPL37A,RPL38,RPL39,RPL36A,RPLP0,RPLP1,RPLP2,RPS2,RPS3,RPS3A,RPS4X,RPS5,RPS6,RPS7,RPS8,RPS9,RPS10,RPS11,RPS12,RPS13,RPS14,RPS15,RPS15A,RPS16,RPS17,RPS18,RPS19,RPS20,RPS21,RPS23,…
1_Member	Reactome Gene Sets	R-HSA-6791226	Major pathway of rRNA processing in the nucleolus and cytosol	-88.2764	-85.5029	81/185	3921,4691,4736,4809,6122,6124,6125,6128,6129,6130,6132,6133,6134,6135,6136,6137,6138,6139,6141,6142,6143,6144,6146,6147,6152,6154,6155,6156,6157,6158,6159,6160,6161,6164,6165,6166,6167,6168,6169,6170,6173,6175,6176,6181,6187,6188,6189,6191,6193,6194,6201,6202,6203,6204,6205,6206,6207,6208,6209,6210,6217,6218,6222,6223,6224,6227,6228,6229,6230,6231,6232,6233,6234,6235,7311,9045,9349,10813,11224,23…	RPSA,NCL,RPL10A,SNU13,RPL3,RPL4,RPL5,RPL6,RPL7,RPL7A,RPL8,RPL9,RPL10,RPL11,RPL12,RPL13,RPL15,RPL17,RPL18,RPL18A,RPL19,RPL21,RPL22,RPL23A,RPL24,RPL26,RPL27,RPL30,RPL27A,RPL28,RPL29,RPL31,RPL32,RPL34,RPL35A,RPL36AL,RPL37,RPL37A,RPL38,RPL39,RPL36A,RPLP0,RPLP1,RPLP2,RPS2,RPS3,RPS3A,RPS4X,RPS5,RPS6,RPS7,RPS8,RPS9,RPS10,RPS11,RPS12,RPS13,RPS14,RPS15,RPS15A,RPS16,RPS17,RPS18,RPS19,RPS20,RPS21,RPS23,RPS2…
1_Member	GO Biological Processes	GO:0006402	mRNA catabolic process	-86.6844	-83.9231	101/367	677,1153,3184,3303,3312,3315,3646,3921,4736,4869,4904,5518,5689,5702,5710,5720,6122,6124,6125,6128,6129,6130,6132,6133,6134,6135,6136,6137,6138,6139,6141,6142,6143,6144,6146,6147,6152,6154,6155,6156,6157,6158,6159,6160,6161,6164,6165,6167,6168,6169,6170,6173,6175,6176,6181,6187,6188,6189,6191,6193,6194,6201,6202,6203,6204,6205,6206,6207,6208,6209,6210,6217,6218,6222,6223,6224,6227,6228,6229,6230,…	ZFP36L1,CIRBP,HNRNPD,HSPA1A,HSPA8,HSPB1,EIF3E,RPSA,RPL10A,NPM1,YBX1,PPP2R1A,PSMB1,PSMC3,PSMD4,PSME1,RPL3,RPL4,RPL5,RPL6,RPL7,RPL7A,RPL8,RPL9,RPL10,RPL11,RPL12,RPL13,RPL15,RPL17,RPL18,RPL18A,RPL19,RPL21,RPL22,RPL23A,RPL24,RPL26,RPL27,RPL30,RPL27A,RPL28,RPL29,RPL31,RPL32,RPL34,RPL35A,RPL37,RPL37A,RPL38,RPL39,RPL36A,RPLP0,RPLP1,RPLP2,RPS2,RPS3,RPS3A,RPS4X,RPS5,RPS6,RPS7,RPS8,RPS9,RPS10,RPS11,RPS12,R…
1_Member	Reactome Gene Sets	R-HSA-8868773	rRNA processing in the nucleus and cytosol	-85.9415	-83.1921	81/195	3921,4691,4736,4809,6122,6124,6125,6128,6129,6130,6132,6133,6134,6135,6136,6137,6138,6139,6141,6142,6143,6144,6146,6147,6152,6154,6155,6156,6157,6158,6159,6160,6161,6164,6165,6166,6167,6168,6169,6170,6173,6175,6176,6181,6187,6188,6189,6191,6193,6194,6201,6202,6203,6204,6205,6206,6207,6208,6209,6210,6217,6218,6222,6223,6224,6227,6228,6229,6230,6231,6232,6233,6234,6235,7311,9045,9349,10813,11224,23…	RPSA,NCL,RPL10A,SNU13,RPL3,RPL4,RPL5,RPL6,RPL7,RPL7A,RPL8,RPL9,RPL10,RPL11,RPL12,RPL13,RPL15,RPL17,RPL18,RPL18A,RPL19,RPL21,RPL22,RPL23A,RPL24,RPL26,RPL27,RPL30,RPL27A,RPL28,RPL29,RPL31,RPL32,RPL34,RPL35A,RPL36AL,RPL37,RPL37A,RPL38,RPL39,RPL36A,RPLP0,RPLP1,RPLP2,RPS2,RPS3,RPS3A,RPS4X,RPS5,RPS6,RPS7,RPS8,RPS9,RPS10,RPS11,RPS12,RPS13,RPS14,RPS15,RPS15A,RPS16,RPS17,RPS18,RPS19,RPS20,RPS21,RPS23,RPS2…
1_Member	Reactome Gene Sets	R-HSA-72312	rRNA processing	-85.3625	-82.6247	82/205	3028,3921,4691,4736,4809,6122,6124,6125,6128,6129,6130,6132,6133,6134,6135,6136,6137,6138,6139,6141,6142,6143,6144,6146,6147,6152,6154,6155,6156,6157,6158,6159,6160,6161,6164,6165,6166,6167,6168,6169,6170,6173,6175,6176,6181,6187,6188,6189,6191,6193,6194,6201,6202,6203,6204,6205,6206,6207,6208,6209,6210,6217,6218,6222,6223,6224,6227,6228,6229,6230,6231,6232,6233,6234,6235,7311,9045,9349,10813,112…	HSD17B10,RPSA,NCL,RPL10A,SNU13,RPL3,RPL4,RPL5,RPL6,RPL7,RPL7A,RPL8,RPL9,RPL10,RPL11,RPL12,RPL13,RPL15,RPL17,RPL18,RPL18A,RPL19,RPL21,RPL22,RPL23A,RPL24,RPL26,RPL27,RPL30,RPL27A,RPL28,RPL29,RPL31,RPL32,RPL34,RPL35A,RPL36AL,RPL37,RPL37A,RPL38,RPL39,RPL36A,RPLP0,RPLP1,RPLP2,RPS2,RPS3,RPS3A,RPS4X,RPS5,RPS6,RPS7,RPS8,RPS9,RPS10,RPS11,RPS12,RPS13,RPS14,RPS15,RPS15A,RPS16,RPS17,RPS18,RPS19,RPS20,RPS21,R…
[truncated: 743 more rows]

## Sheet: 9.Fig4_Pathway_molecules
Gene Symbol	Synonym(s)	Entrez Gene Name	Entrez Gene	Log FC	Expr FDR	Location	Family	Entrez Gene ID for Human	Entrez Gene ID for Mouse	Entrez Gene ID for Rat
[truncated: 72 more rows]

## Sheet: 10.Fig4_Pathway_interactions
From Molecule(s)	Relationship Type	To Molecule(s)
AP2M1	protein-protein interactions	AP2M1
AP2S1	protein-protein interactions	AP2M1
APAF1	causation	Apoptosis of embryonic cell lines
APAF1	causation	Cell viability of embryonic cell lines
APAF1	localization	CYCS
[truncated: 231 more rows]
